# Supplementary material for: Silencing of omega-5 gliadins in transgenic wheat eliminates a major source of environmental variability and improves dough mixing properties of flour
Source: BMC Plant Biol. 2014 Dec 24;14:1. doi: 10.1186/s12870-014-0393-1 (PMC4307166; doi:10.1186/s12870-014-0393-1)
Supplement: Additional file 2: — Statistical analyses of normalized spot volumes of flour proteins from non-transgenic control and transgenic lines SA-8-35b-5 and SA-8-45a-2 grown with and without post-anthesis fertilizer. [file 12870_2014_393_MOESM2_ESM.xlsx]

## Sheet: Control Plus vs 35b Plus 
				Normalized Volume																								Averages				Standard Deviation				Averages				Standard Deviation				Average of Bio Reps			STD of Bio Reps
				Control Plus Fertilizer Biological Rep A				Control Plus Fertilizer Biological Rep B				Control Plus Fertilizer Biological Rep C				35b Plus Fertilizer Biological Rep A				35b Plus Fertilizer Biological Rep B				35b Plus Fertilizer Biological Rep C				Control Plus Fertilizer				Control Plus Fertilizer				35b Plus Fertilizer				35b Plus Fertilizer				Control Plus Fertilizer	35b Plus Fertilizer		Control Plus Fertilizer	35b Plus Fertilizer
SameSpot #	Reference #1	Predominant Protein2	Anova (p)3	Tech Rep a	Tech Rep b	Tech Rep c		Tech Rep a	Tech Rep b	Tech Rep c		Tech Rep a	Tech Rep b	Tech Rep c		Tech Rep a	Tech Rep b	Tech Rep c		Tech Rep a	Tech Rep b	Tech Rep c		Tech Rep a	Tech Rep b	Tech Rep c		Bio Rep A	Bio Rep B	Bio Rep C		Bio Rep A	Bio Rep B	Bio Rep C		Bio Rep A	Bio Rep B	Bio Rep C		Bio Rep A	Bio Rep B	Bio Rep C
2			0.594737	43.7108	33.6666	34.3266		36.7991	33.7357	28.0992		36.9154	29.7943	39.6239		41.5277	39.0769	34.9804		44.0691	35.6661	37.8868		33.8626	41.7051	32.1566		37.2347	32.878	35.4446		5.61818	4.4129	5.07718		38.5283	39.2073	35.9081		3.30794	4.35439	5.09229		35.1857	37.8812		2.18986	1.74221
3			0.876563	15.0535	11.4059	12.2608		14.017	11.6016	11.6553		13.591	9.8632	10.8265		12.3178	12.9859	10.5356		13.1469	12.2094	11.5626		12.4494	13.2716	10.1706		12.9067	12.4246	11.4269		1.9077	1.3793	1.93509		11.9464	12.3063	11.9638		1.26662	0.796574	1.6065		12.2528	12.0722		0.754726	0.202927
4			0.0201438	7.27154	9.78209	9.78654		8.06876	8.19203	6.04921		7.45142	8.65304	8.27084		5.97696	5.49323	4.26807		5.05476	6.67012	2.78394		4.77934	4.01231	6.41395		8.94672	7.43667	8.1251		1.45075	1.20315	0.613925		5.24608	4.83627	5.06853		0.880845	1.95228	1.22666		8.1695	5.0503		0.756008	0.205513
5			0.000729387	2.5171	3.04671	2.98348		2.3752	2.78972	2.38555		2.57978	3.02627	2.41106		1.98606	1.81613	2.03999		2.01211	2.41926	2.30631		2.05978	1.83988	1.92464		2.8491	2.51682	2.67237		0.289249	0.236392	0.317885		1.94739	2.24589	1.94143		0.116834	0.210192	0.110909		2.67943	2.04491		0.166251	0.174084
6			0.0567395	35.1336	35.2803	34.3427		41.6415	39.8299	38.8892		29.0901	39.2922	26.2617		55.6911	39.4418	42.1523		34.1313	37.4666	44.2466		42.1227	37.9116	38.1185		34.9188	40.1202	31.548		0.504329	1.39896	6.85418		45.7617	38.6148	39.3843		8.70523	5.15448	2.37382		35.529	41.2536		4.31855	3.92307
7			0.0182981	14.1756	14.33	14.5472		13.4552	13.0166	15.1416		11.1077	11.4165	8.76072		17.9777	12.6504	13.3488		16.5367	14.0084	13.1302		15.3714	14.4618	14.8007		14.3509	13.8711	10.4283		0.186711	1.12192	1.45242		14.659	14.5584	14.878		2.89527	1.7686	0.459688		12.8835	14.6985		2.1397	0.163409
8			0.57793	21.4732	22.7088	21.3586		22.3626	22.5758	23.5606		20.9055	21.126	18.9158		23.7008	20.5731	23.9665		23.4331	17.1226	20.5367		24.5534	17.3883	21.2712		21.8469	22.833	20.3158		0.74864	0.639087	1.21744		22.7468	20.3641	21.071		1.88719	3.1588	3.58675		21.6652	21.394		1.26841	1.22373
9			0.228081	19.5485	20.6012	20.48		21.0895	26.8643	22.207		18.3693	19.6071	21.2494		20.5851	19.0687	19.2787		18.8867	17.7832	22.7643		21.9122	16.7421	18.1849		20.2099	23.3869	19.7419		0.575998	3.06288	1.44478		19.6442	19.8114	18.9464		0.821613	2.61609	2.66788		21.1129	19.4673		1.98318	0.458826
10			0.0404959	29.492	27.4397	28.4659		34.1173	28.1307	30.5722		27.4301	26.8166	27.1291		26.8036	21.3404	25.9483		27.2108	26.4069	27.285		26.3377	25.5689	20.101		28.4659	30.94	27.1253		1.02616	3.01023	0.306785		24.6974	26.9676	24.0025		2.93857	0.486929	3.40062		28.8437	25.2225		1.93524	1.55069
11			0.766984	10.8615	13.3326	12.4103		11.4466	12.3911	11.5965		11.7962	15.767	9.92671		10.0727	13.5828	11.8505		13.8011	12.2024	15.7043		12.9841	9.88624	13.2322		12.2015	11.8114	12.4966		1.24871	0.507631	2.98245		11.8353	13.9026	12.0342		1.75509	1.75316	1.86431		12.1698	12.5907		0.343704	1.14048
14			0.195561	39.1923	47.6388	43.3729		38.9123	30.9316	28.4988		42.0246	50.2959	31.08		39.6152	51.4752	45.1491		51.7079	52.035	35.5977		41.2485	36.6787	40.7211		43.4013	32.7809	41.1335		4.22332	5.4475	9.6389		45.4132	46.4468	39.5494		5.93444	9.39708	2.50008		39.1052	43.8031		5.59317	3.7199
15	3	HMW-GS Dx5	0.00410485	241.264	233.726	224.486		246.819	251.777	270.334		217.094	224.85	226.56		244.392	216.018	213.313		203.286	222.932	191.869		208.755	194.6	217.873		233.159	256.31	222.835		8.40369	12.3954	5.04466		224.574	206.029	207.076		17.2158	15.7121	11.7274		237.434	212.56		17.1424	10.4181
16			0.592855	6.77489	9.17684	7.8516		7.6455	7.82805	5.38996		6.98229	8.26385	6.03733		6.51308	7.6855	6.40156		8.34281	7.25879	6.20958		6.56771	5.94862	6.40775		7.93444	6.9545	7.09449		1.20311	1.358	1.11749		6.86671	7.27039	6.30803		0.711282	1.06666	0.321365		7.32781	6.81504		0.53	0.483259
17			0.756279	4.83269	3.97225	4.03942		5.1395	2.8259	2.52612		3.01038	4.2128	2.54326		2.88233	4.3084	3.63317		4.45366	3.74078	2.20618		3.72105	3.70451	3.87618		4.28145	3.49717	3.25548		0.478565	1.43018	0.861336		3.60797	3.46687	3.76725		0.713371	1.14851	0.0946996		3.67803	3.61403		0.536366	0.150277
19	7	HMW-GS Dx5	0.841325	78.0149	73.3789	70.0494		76.268	71.6187	65.6848		72.8827	68.4202	66.1172		71.5657	58.2488	66.9761		63.4708	108.82	57.5783		61.5	62.5526	70.542		73.8144	71.1905	69.14		4.00053	5.30457	3.43972		65.5968	76.623	64.8648		6.76472	28.0384	4.9446		71.3816	69.0282		2.34304	6.58741
21			0.142236	33.6671	29.2923	25.0484		22.2951	31.0323	25.6569		27.5474	24.8526	23.8453		25.9948	45.936	37.9526		32.8036	31.5091	31.1884		34.2259	30.5662	29.4842		29.336	26.3281	25.4151		4.3095	4.40712	1.91405		36.6278	31.8337	31.4254		10.0364	0.855138	2.48485		27.0264	33.2956		2.05158	2.89295
22			0.108366	7.44555	7.83186	7.74166		7.85693	6.01754	6.76945		6.05828	9.39751	6.82123		5.8416	5.89728	5.98098		5.58476	7.88902	5.59516		5.78398	5.74714	5.52932		7.67302	6.88131	7.42567		0.202091	0.924779	1.74975		5.90662	6.35631	5.68682		0.0701571	1.32737	0.137634		7.32667	5.98325		0.405037	0.341264
26			0.0750613	18.3233	18.3463	20.0906		19.1652	19.8014	19.6781		16.8179	19.4141	15.2348		19.2519	14.1704	14.5511		18.6877	19.3209	15.758		12.6618	14.9443	16.7465		18.9201	19.5482	17.1556		1.01375	0.337435	2.11003		15.9912	17.9222	14.7842		2.83032	1.90081	2.04707		18.5413	16.2325		1.24046	1.58287
27	12	HMW-GS Ax2*	0.526375	150.973	141.589	146.387		158.27	145.359	151.959		136.693	148.648	128.444		145.398	137.794	129.197		152.934	143.965	114.675		141.035	129.172	146.805		146.316	151.863	137.928		4.69275	6.45607	10.1588		137.463	137.191	139.004		8.10554	20.0088	8.99016		145.369	137.886		7.01519	0.977594
29	17	HMW-GS Ax2*	0.444462	134.01	123.627	131.849		146.879	135.24	130.236		128.91	132.495	126.403		125.411	122.106	131.048		139.468	126.368	118.464		127.267	132.826	120.463		129.829	137.452	129.269		5.47867	8.53915	3.06196		126.188	128.1	126.852		4.52151	10.6084	6.1919		132.183	127.047		4.57132	0.97065
31	19	HMW-GS Ax2*	0.945354	46.9726	46.4456	43.9787		47.2145	42.651	42.4801		48.6213	42.5998	39.217		48.4425	48.3568	38.6542		47.514	65.9686	36.6145		39.4083	41.7562	51.4803		45.799	44.1152	43.4794		1.59826	2.6854	4.76344		45.1512	50.0324	44.2149		5.62673	14.8382	6.40055		44.4645	46.4662		1.1986	3.12372
32			0.0709039	7.70977	9.48804	10.0208		8.89134	9.49736	7.68508		9.28137	9.66397	6.60706		7.13156	6.33104	8.22372		7.90827	7.89625	7.28598		7.298	6.13633	5.98692		9.07287	8.69126	8.51747		1.21017	0.922555	1.66548		7.22877	7.69683	6.47375		0.950079	0.355858	0.71772		8.76053	7.13312		0.28411	0.617125
34	20	HMW-GS Bx7	0.958024	333.205	289.075	368.446		342.526	324.855	329.03		326.2	311.3	323.715		357.35	324.447	311.23		337.951	311.884	306.332		344.604	317.995	312.961		330.242	332.137	320.405		39.7682	9.23589	7.98228		331.009	318.722	325.187		23.7501	16.8821	17.0032		327.595	324.973		6.29801	6.1463
36	26	HMW-GS Bx7	0.335978	203.67	167.918	182.635		196.385	171.449	179.274		199.261	180.07	177.206		211.019	211.066	201.994		210.118	164.149	176.894		213.575	214.571	177.858		184.741	182.369	185.512		17.9686	12.753	11.9924		208.026	183.72	202.001		5.22441	23.7327	20.9147		184.207	197.916		1.63819	12.6576
37	24	HMW-GS Ax2*	0.885003	59.3484	56.4289	58.2031		59.2282	50.2281	72.9382		61.3378	69.7726	54.1244		57.8002	68.6728	65.5718		68.8384	59.9821	54.6453		60.6798	67.2461	64.0091		57.9935	60.7982	61.7449		1.47097	11.4361	7.83202		64.0149	61.1553	63.9783		5.60096	7.16888	3.28328		60.1789	63.0495		1.95089	1.64057
41	28	HMW-GS Ax2*	0.370113	18.7818	18.8942	21.4371		16.6817	23.3509	22.0619		19.9513	22.4291	15.1528		21.9342	22.0755	21.1197		19.0221	16.9179	16.9463		17.6509	19.4832	18.1773		19.7044	20.6981	19.1777		1.50163	3.53752	3.69935		21.7098	17.6287	18.4371		0.515918	1.20672	0.943362		19.8601	19.2585		0.772072	2.16097
42			0.179796	19.3058	25.6304	22.7356		17.4093	20.4958	20.745		25.0907	22.9158	18.3956		19.0045	13.9771	18.0197		18.6924	20.4373	22.281		15.8618	18.4557	21.541		22.5573	19.55	22.134		3.16606	1.85811	3.41532		17.0004	20.4702	18.6195		2.66417	1.79453	2.84312		21.4138	18.6967		1.62786	1.7362
50			0.094146	8.23618	8.49757	8.6412		7.21168	8.36618	8.67166		10.2695	9.60711	6.34538		7.32092	3.99971	7.44858		4.30618	6.47832	6.89648		5.90674	5.59994	6.19791		8.45832	8.08317	8.74068		0.205342	0.770032	2.10066		6.2564	5.89366	5.90153		1.95539	1.39061	0.299021		8.42739	6.0172		0.329841	0.207194
51			0.165564	9.79037	11.1625	12.1839		10.6162	10.9339	12.8196		12.3972	12.7308	9.62605		11.5741	7.03212	10.6691		9.71255	9.23766	5.50237		8.23951	6.61699	10.1923		11.0456	11.4565	11.5847		1.20103	1.19106	1.70441		9.75844	8.15086	8.34961		2.40404	2.30592	1.79021		11.3623	8.75297		0.281649	0.876415
54			0.00380282	14.1879	14.3682	12.9725		12.7743	13.2932	12.0005		15.5104	13.7643	13.1087		14.7629	15.2371	15.9642		12.2431	12.4372	12.2587		14.1058	14.899	13.4404		13.8429	12.6893	14.1278		0.759132	0.650527	1.2414		15.3214	12.313	14.1484		0.605094	0.107828	0.730248		13.5533	13.9276		0.761692	1.51629
55			0.0660776	20.84	15.3918	13.9283		13.4947	14.4932	13.4998		16.518	20.0427	11.4299		14.3641	11.2685	8.98558		11.1704	11.9958	12.1513		10.5029	10.8955	11.8063		16.72	13.8293	15.9969		3.64222	0.574995	4.32999		11.5394	11.7725	11.0682		2.69946	0.52721	0.66863		15.5154	11.46		1.50434	0.35877
56			0.389108	9.60764	9.15624	9.29511		7.1279	10.7542	8.82457		8.54052	8.07256	8.03337		7.60406	8.25662	9.93189		10.6334	10.1901	7.91965		11.4343	8.93621	10.6132		9.35299	8.90221	8.21548		0.2312	1.81437	0.282174		8.59752	9.58105	10.3279		1.20077	1.45579	1.27323		8.82356	9.50215		0.57282	0.867876
57	40	HMW-GS By9	0.461227	161.248	138.995	146.383		164.158	135.403	134.866		160.62	134.661	149.861		177.741	165.286	156.162		175.339	151.306	133.725		160.84	167.435	151.457		148.875	144.809	148.381		11.3339	16.7586	13.0426		166.396	153.457	159.911		10.8322	20.8902	8.02948		147.355	159.921		2.21883	6.46995
59	349	HMW-GS By9	0.886437	56.2943	50.5521	48.5979		53.6852	42.4449	53.1334		57.3797	52.5638	46.8526		53.4047	50.5645	58.0235		50.8901	47.625	51.5689		46.8844	59.3319	43.053		51.8148	49.7545	52.2654		4.00057	6.3363	5.26991		53.9976	50.028	49.7564		3.76467	2.10853	8.51099		51.2782	51.2607		1.33867	2.37412
64			0.0865235	16.3707	15.0078	14.329		14.5881	12.8373	11.9226		12.6553	14.3001	11.6626		13.7602	13.4286	16.8861		15.304	15.8317	16.15		13.3692	14.4959	15.5542		15.2358	13.116	12.8727		1.03974	1.35442	1.33211		14.6917	15.7619	14.4731		1.90769	0.427293	1.09265		13.7415	14.9756		1.29984	0.689728
71			0.370228	15.7279	19.1268	16.6481		19.1638	17.3516	18.0271		17.7207	21.0212	16.835		18.1046	13.3858	19.5082		19.6451	19.7742	18.8909		18.7165	21.6163	19.811		17.1676	18.1808	18.5257		1.75799	0.915846	2.2061		16.9995	19.4367	20.0479		3.20729	0.477084	1.46432		17.958	18.828		0.705921	1.61277
74			0.425087	36.0097	35.1981	29.8931		28.7506	34.4288	33.3628		33.3715	32.1831	30.4227		33.3477	31.9454	35.8683		29.5556	33.3612	35.8905		30.5123	28.3094	30.2851		33.7003	32.1807	31.9924		3.322	3.01799	1.4836		33.7205	32.9358	29.7022		1.98785	3.18881	1.21161		32.6245	32.1195		0.936422	2.12986
75	52	HMW-GS By9	0.0908707	15.9881	14.7419	12.1624		13.3622	15.8817	15.3568		17.0089	16.512	15.1286		15.8646	15.9537	20.6394		17.9923	18.5154	16.9004		16.204	17.0055	17.1872		14.2975	14.8669	16.2165		1.95116	1.32928	0.974364		17.4859	17.8027	16.7989		2.73139	0.824011	0.523133		15.127	17.3625		0.98557	0.513149
76			0.00722548	7.7045	6.98851	7.43784		5.42329	7.26469	7.23613		6.50655	7.47987	6.24833		7.51226	8.89713	9.16256		8.50177	8.8535	8.41655		8.65912	8.41227	9.0242		7.37695	6.64137	6.74491		0.361858	1.05498	0.64945		8.52398	8.59061	8.69853		0.886172	0.231623	0.307861		6.92108	8.60437		0.398177	0.0880849
77			0.954513	8.77211	8.99776	8.51408		8.54641	9.03568	8.22073		10.6766	7.7705	9.00859		10.5557	7.8417	8.04019		9.10379	11.8459	7.3154		8.50138	8.57132	8.03682		8.76132	8.60094	9.15191		0.242019	0.410205	1.45835		8.81254	9.42169	8.36984		1.51291	2.28191	0.290513		8.83805	8.86802		0.283385	0.528114
79			0.468068	12.3136	10.3323	10.4142		11.5537	10.9331	14.8941		16.6234	13.5008	11.8848		12.253	12.4134	11.2522		17.2827	12.108	11.4933		11.3703	13.0281	13.651		11.02	12.4603	14.003		1.12102	2.13047	2.40888		11.9729	13.628	12.6831		0.629264	3.17995	1.17883		12.4944	12.7613		1.49178	0.830322
83			0.934558	13.0995	15.7535	12.1546		10.579	14.8757	14.9995		14.8459	13.3059	8.76901		10.9802	12.2588	16.2749		12.1302	14.1282	12.671		14.1051	13.9541	13.4845		13.6692	13.4847	12.3069		1.86585	2.51719	3.1592		13.1713	12.9765	13.8479		2.76278	1.03343	0.323629		13.1536	13.3319		0.73905	0.457368
88	538	HMW-GS Dx5	0.489851	12.4684	10.8754	15.115		16.6956	14.5003	16.3563		14.5464	17.8999	9.45845		13.8032	12.3599	10.2698		13.5572	15.8807	14.2521		14.1634	11.4119	14.013		12.8196	15.8507	13.9682		2.14152	1.18172	4.2503		12.1443	14.5633	13.1961		1.77653	1.19264	1.54699		14.2129	13.3012		1.53029	1.21294
89			0.0034586	6.17999	6.67776	7.79051		7.67403	8.79654	10.9075		6.01808	7.61244	7.60724		11.3724	9.67459	10.2261		10.233	10.0039	10.8216		10.6269	8.04603	9.20552		6.88275	9.12604	7.07926		0.824599	1.64174	0.919009		10.4244	10.3529	9.29283		0.866093	0.421837	1.29266		7.69602	10.0233		1.24233	0.633658
90			0.10518	11.308	13.0032	13.5617		14.956	15.0416	17.605		17.736	14.7629	13.1378		11.9489	10.9616	15.0593		12.3331	9.67957	14.6277		12.3729	11.1124	12.3266		12.6243	15.8675	15.2122		1.17362	1.50529	2.33181		12.6566	12.2135	11.9373		2.13853	2.47624	0.714748		14.568	12.2691		1.7149	0.362857
91			0.34401	8.6824	8.47848	8.03634		8.3621	10.6705	11.8867		10.1778	9.97164	8.45487		8.99255	8.70332	8.46958		7.74467	9.66215	9.71375		8.7079	10.0538	9.15887		8.39908	10.3064	9.53476		0.330268	1.79029	0.940872		8.72182	9.04019	9.30685		0.261975	1.12225	0.68504		9.41342	9.02295		0.959448	0.292897
92			0.204144	11.5274	10.097	8.46559		11.0757	5.58386	6.36256		14.6097	12.3393	10.1264		10.5454	6.83696	9.84744		13.9466	9.01299	8.67402		11.6228	11.0329	9.77191		10.03	7.67404	12.3585		1.53201	2.97155	2.24171		9.07658	10.5445	10.8092		1.97071	2.95114	0.945497		10.0208	10.1434		2.34222	0.933348
93	71	omega-5 gliadin	1.13243e-14	280.396	251.008	253.908		275.225	240.572	255.048		259.173	253.484	280.227		54.9141	53.5935	57.991		50.9907	51.0033	56.4209		52.4453	55.6147	53.7909		261.771	256.948	264.295		16.1952	17.4049	14.0882		55.4995	52.805	53.9503		2.25647	3.13152	1.59073		261.005	54.0849		3.73258	1.35231
95			0.0122546	33.172	35.7084	32.6493		31.2747	29.1657	34.9957		45.5068	31.0948	25.2325		30.3731	13.7551	15.0489		20.1966	20.8387	19.1448		22.9294	18.5886	20.4987		33.8433	31.812	33.9447		1.63629	2.9519	10.4332		19.7257	20.06	20.6722		9.24356	0.855135	2.1756		33.2	20.1527		1.2031	0.480009
96			0.25856	11.2722	11.1907	11.9966		12.1596	10.5431	11.7701		11.4474	10.8772	8.07921		15.7729	13.1378	13.2018		13.4595	14.9456	9.32051		10.0003	11.7721	13.8263		11.4865	11.491	10.1346		0.443649	0.843631	1.8027		14.0375	12.5752	11.8662		1.50323	2.91495	1.91476		11.0373	12.8263		0.781816	1.10719
97			0.554319	9.12113	10.5221	9.38601		8.60428	10.5915	11.3259		9.59525	9.98971	8.12874		9.85033	9.199	12.0942		10.846	9.07343	10.2073		10.431	11.0033	11.0745		9.6764	10.1739	9.2379		0.74424	1.40803	0.9806		10.3812	10.0422	10.8363		1.51885	0.897753	0.352764		9.69606	10.4199		0.468291	0.398436
99	74	omega-5 gliadin	1.35751e-11	325.877	323.341	327.682		358.641	307.463	317.641		330.926	330.763	353.973		78.6233	65.1	74.6997		54.9067	58.0276	73.5766		57.7104	72.597	57.7916		325.633	327.915	338.554		2.18066	27.092	13.3537		72.8077	62.1703	62.6997		6.95737	10.0006	8.57146		330.701	65.8926		6.89633	5.99451
100			0.228062	21.6982	18.9214	18.4921		18.2068	18.2981	24.6112		19.5821	20.8681	18.2678		30.5246	22.9009	22.5023		25.6132	18.9196	21.144		20.3254	21.1092	22.0687		19.7039	20.372	19.5727		1.74041	3.67153	1.30016		25.3092	21.8923	21.1677		4.52103	3.40893	0.873096		19.8829	22.7898		0.42867	2.21181
101			0.115891	15.1728	13.9295	14.1231		16.6506	15.9949	15.2562		14.9606	16.9212	13.6699		19.4565	16.1681	17.208		15.048	15.3458	14.9322		13.9431	17.3364	15.9885		14.4085	15.9672	15.1839		0.669002	0.697613	1.63711		17.6109	15.1087	15.756		1.68083	0.213332	1.70857		15.1865	16.1585		0.779374	1.29876
102			0.494351	17.3771	17.4953	16.0917		16.0887	17.3317	18.8101		17.6461	16.6653	15.5822		18.9934	17.8443	19.2965		18.29	17.7344	18.7183		13.8666	17.737	19.2931		16.988	17.4102	16.6312		0.778492	1.36242	1.03241		18.7114	18.2475	16.9656		0.766077	0.493299	2.79428		17.0098	17.9748		0.389931	0.904278
103			0.894559	3.62969	2.87716	3.43946		2.88189	3.59617	4.46661		3.24315	4.06258	3.42069		3.5578	2.40184	4.14433		3.91063	2.6603	4.19607		3.2242	3.37347	2.58022		3.31544	3.64823	3.57548		0.391293	0.793642	0.431087		3.36799	3.589	3.0593		0.886616	0.816844	0.421555		3.51305	3.33876		0.174958	0.266058
104	73	omega-5 gliadin	1.14448e-09	107.746	113.018	108.264		120.776	111.379	117.209		109.081	112.458	118.612		19.6737	24.9532	20.8894		24.9084	18.5226	27.1126		25.3424	25.0778	16.0964		109.676	116.455	113.384		2.90571	4.7436	4.83277		21.8388	23.5146	22.1722		2.76478	4.46138	5.26344		113.172	22.5085		3.39445	0.887061
105			0.00853513	12.2127	12.9524	12.6398		14.2846	13.7279	17.278		13.2045	14.128	12.904		12.3103	8.93404	12.2632		11.2407	12.678	11.9245		9.48177	11.1046	10.4414		12.6016	15.0968	13.4122		0.371333	1.90934	0.637886		11.1692	11.9477	10.3426		1.93584	0.718966	0.81592		13.7035	11.1532		1.27285	0.802692
107			0.831853	4.06907	8.12165	3.64803		4.76338	5.63393	3.887		5.73394	5.20819	3.45742		6.54717	5.00993	5.6859		4.03409	5.36962	4.13645		4.68618	5.45756	5.68785		5.27959	4.76144	4.79985		2.47029	0.873463	1.19193		5.74766	4.51339	5.2772		0.770477	0.74328	0.524624		4.94696	5.17942		0.288704	0.622921
108			0.213405	41.8204	57.5751	43.427		42.3727	40.4046	57.1448		58.0001	60.978	48.8251		62.4175	47.7992	55.2591		51.6685	48.3501	47.7591		62.5601	59.2617	54.147		47.6075	46.6407	55.9344		8.66948	9.14989	6.33431		55.1586	49.2592	58.6563		7.30969	2.1073	4.23911		50.0609	54.358		5.10956	4.74942
109	477	omega-1,2 gliadin D3	0.00335343	288.75	299.97	305.262		305.55	315.881	300.708		309.58	299.455	293.555		282.435	233.448	261.821		263.533	269.537	276.449		271.516	258.645	281.893		297.994	307.38	300.864		8.43159	7.75	8.10484		259.235	269.839	270.685		24.5954	6.46354	11.6461		302.079	266.586		4.80948	6.3806
111			0.000167912	31.0201	28.0945	33.9154		34.4499	34.2797	32.5185		28.0453	33.3082	29.9785		22.2055	18.1319	18.43		15.9633	17.4258	21.6133		24.2171	20.7227	15.3761		31.01	33.7494	30.444		2.91044	1.06934	2.66216		19.5891	18.3341	20.1053		2.27074	2.93251	4.45271		31.7345	19.3429		1.76778	0.910926
112			0.62243	266.66	259.836	213.145		222.864	206.314	207.726		239.252	226.727	233.688		217.295	237.747	205.582		252.534	104.851	226.502		200.978	242.412	202.8		246.547	212.301	233.222		29.1275	9.17518	6.27587		220.208	194.629	215.397		16.2794	78.8322	23.414		230.69	210.078		17.2627	13.5938
114			0.0359243	7.15588	7.54676	7.02817		5.78347	3.57336	5.8151		6.94891	5.86028	5.45061		3.69216	2.50474	4.38996		4.03954	6.25589	2.69178		4.72785	4.72154	5.76998		7.2436	5.05731	6.0866		0.270197	1.28524	0.774367		3.52895	4.32907	5.07312		0.95315	1.79961	0.6035		6.12917	4.31038		1.09377	0.772254
115			0.00239756	14.4792	12.8321	13.3392		9.76458	9.63563	7.39297		11.5204	11.8673	10.8221		11.6738	6.91153	8.36559		9.27258	8.49276	7.33182		7.68741	7.64715	7.67433		13.5502	8.93106	11.4033		0.843586	1.33359	0.532346		8.98363	8.36572	7.66963		2.44054	0.976594	0.0205373		11.2948	8.33966		2.31146	0.657387
116			0.272037	16.2711	17.2451	16.6408		17.0011	13.0787	12.1766		18.5904	17.5212	16.4026		12.0929	12.701	15.6113		12.1798	19.0842	9.66017		14.3322	15.6366	15.4389		16.719	14.0855	17.5047		0.491662	2.56499	1.09399		13.4684	13.6414	15.1359		1.88057	4.87903	0.70298		16.1031	14.0819		1.7909	0.916888
121	107	omega-1,2 chain-terminating gliadin	0.418704	89.3292	104.669	95.2369		91.0914	104.506	110.11		100.127	91.6329	94.1974		117.142	97.9853	114.88		93.5086	107.268	111.311		89.3999	107.064	102.987		96.4119	101.902	95.3191		7.73733	9.77276	4.35675		110.003	104.029	99.817		10.4685	9.33275	9.24884		97.8777	104.616		3.52789	5.11808
124			0.851386	12.3599	14.0991	15.2278		12.4647	17.4844	21.8702		12.6515	17.9719	14.4446		17.4648	9.55819	17.1757		9.22208	13.6803	19.8637		11.458	14.1689	13.2084		13.8956	17.2731	15.0227		1.44475	4.70627	2.70689		14.7329	14.2554	12.9451		4.48375	5.34407	1.37449		15.3971	13.9778		1.71959	0.925639
125			0.502843	40.4229	49.0888	41.5925		43.9687	43.124	53.1569		45.153	45.1195	41.3482		39.1682	42.3489	39.9589		41.506	44.8229	40.1679		40.7514	47.9044	39.0216		43.7014	46.7498	43.8736		4.7021	5.56469	2.18711		40.492	42.1656	42.5592		1.65602	2.39655	4.70925		44.7749	41.7389		1.71247	1.09764
131	311	elongation factor EF1A	0.57213	107.182	102.944	98.4199		108.631	107.98	110.92		129.505	119.459	104.393		113.088	120.95	91.3722		118	87.4879	128.691		99.3304	109.489	83.8817		102.849	109.177	117.786		4.38169	1.54416	12.6389		108.47	111.393	97.567		15.3201	21.3814	12.8943		109.937	105.81		7.49758	7.28678
135			0.889329	16.3386	19.7899	18.2796		19.7025	19.5187	12.718		15.8698	18.0042	17.5392		13.5339	28.2968	19.2421		15.6421	18.5659	14.5995		18.0276	16.7559	16.1716		18.136	17.3131	17.1377		1.73008	3.98051	1.12238		20.3576	16.2692	16.985		7.44442	2.05622	0.948945		17.5289	17.8706		0.533016	2.18334
137	118	alanine amino transferase	0.759919	40.9275	44.3257	51.5089		44.3411	48.1133	50.4668		43.1891	45.7236	47.4076		47.324	41.8963	41.1945		42.5305	44.2687	53.0984		41.2334	45.7007	44.3606		45.5874	47.6404	45.4401		5.40233	3.09013	2.12349		43.4716	46.6325	43.7649		3.35469	5.66669	2.29246		46.2226	44.623		1.23004	1.74646
139			0.104266	9.52409	10.2895	9.57601		9.59693	10.7496	11.0386		9.75386	7.74515	8.96094		9.16923	8.48769	7.56485		10.1428	10.7329	8.73847		10.4822	8.97129	8.95243		9.79652	10.4617	8.81999		0.427697	0.762742	1.01175		8.40726	9.87136	9.46864		0.805208	1.02452	0.877824		9.69274	9.24909		0.825769	0.756344
140			0.0246682	6.42065	6.48417	6.47786		6.73058	7.93787	6.84986		6.1502	7.11972	7.63875		7.34559	4.90166	5.41563		4.3992	5.34999	5.83706		5.75248	4.93472	4.92949		6.46089	7.17277	6.96956		0.0349969	0.665279	0.755552		5.88763	5.19541	5.20557		1.28852	0.731285	0.473651		6.86774	5.42954		0.366698	0.39675
141	130	secalin-like omega gliadin	0.378837	51.9782	49.1935	44.0035		44.5502	47.9087	51.8812		54.6217	49.1708	53.3205		49.4575	61.5982	51.3037		48.9499	54.0713	53.3312		49.9427	51.4399	49.1144		48.3917	48.1134	52.371		4.04732	3.6698	2.84679		54.1198	52.1175	50.1656		6.54195	2.76803	1.17867		49.6254	52.1343		2.38184	1.97714
144	132	LMW-GS Bu-3	0.12777	52.6549	57.7974	58.1109		61.5681	66.8487	70.3032		59.3904	63.1375	52.9108		58.3416	55.7003	55.2252		54.5609	54.386	60.0899		58.4909	49.7454	62.8527		56.1877	66.24	58.4796		3.06355	4.39921	5.17382		56.4224	56.3456	57.0297		1.679	3.24386	6.67472		60.3024	56.5992		5.26822	0.374758
149	391	omega-1,2 gliadin Bu-D5	4.31045e-05	215.501	227.175	223.184		202.067	217.932	198.49		208.733	224.475	228.613		170.978	165.111	163.814		147.247	164.468	177.958		132.098	167.018	157.605		221.954	206.163	220.607		5.93342	10.3478	10.4891		166.634	163.224	152.24		3.81727	15.393	18.0678		216.241	160.7		8.75401	7.5218
150			0.513998	19.6698	20.3182	20.9978		13.8438	25.3284	17.7183		22.0077	22.4458	23.4873		21.8317	17.4961	22.1187		12.8331	18.2347	22.8623		20.9687	25.7217	20.6183		20.3286	18.9635	22.6469		0.664094	5.84267	0.760028		20.4822	17.9767	22.4362		2.59	5.01958	2.85074		20.6464	20.2984		1.86216	2.23543
155	135	omega-1,2 gliadin Bu-D5	0.139527	198.065	245.408	216.563		203.555	234.334	221.296		213.881	208.954	228.986		202.021	209.389	198.158		170.867	178.865	222.56		179.188	194.815	196.389		220.012	219.728	217.274		23.8592	15.4488	10.4378		203.19	190.764	190.131		5.70589	27.8252	9.50898		219.005	194.695		1.50584	7.36347
157	134	gamma gliadin Bu-5	0.0487508	73.3417	79.1802	76.6096		75.6259	75.4647	80.0476		83.3705	84.4573	77.4983		79.6392	84.2113	83.2521		82.3606	76.4723	77.4279		79.8736	88.5234	86.9323		76.3772	77.046	81.7753		2.92617	2.60065	3.7437		82.3676	78.7536	85.1098		2.41102	3.16007	4.6039		78.3995	82.077		2.94261	3.18804
164	472	LMW-GS Bu-7	0.0160005	28.4145	34.4706	34.4962		33.9691	43.3345	32.445		34.0051	34.6859	33.0937		25.8783	29.5944	29.7438		32.4758	25.5653	30.737		25.6738	26.6203	26.335		32.4604	36.5829	33.9283		3.5039	5.89654	0.79888		28.4055	29.5927	26.2097		2.18987	3.59457	0.485508		34.3238	28.0693		2.08951	1.71637
165	147	serpin Bu-1	0.681124	51.5093	49.0297	60.7849		47.3017	55.3532	52.2128		51.8686	58.6062	54.4153		56.5148	49.2158	51.7397		48.8639	53.0368	46.8066		53.2732	53.724	46.9748		53.7747	51.6226	54.9634		6.19635	4.05805	3.40205		52.4901	49.5691	51.324		3.70694	3.17439	3.77326		53.4535	51.1277		1.6934	1.47038
168	155	LMW-GS Bu-18	0.343763	142.541	135.58	153.861		142.862	175.095	175.882		149.59	148.752	168.245		163.732	145.221	159.947		157.722	157.882	189.745		150.376	166.415	165.721		143.994	164.613	155.529		9.22684	18.841	11.0201		156.3	168.45	160.837		9.77955	18.4427	9.0663		154.712	161.862		10.3336	6.13944
169	153	LMW-GS Bu-18	0.0795105	97.4742	102.53	95.3771		96.1741	100.909	99.8702		98.4851	108.109	111.789		104.695	102.471	110.795		103.602	103.453	117.719		99.2069	89.5648	99.0458		98.4604	98.9846	106.128		3.67692	2.48872	6.86951		105.987	108.258	95.9392		4.30962	8.19331	5.52094		101.191	103.395		4.28333	6.55577
170			0.777646	10.3869	14.4388	14.2681		7.9237	14.5074	13.1898		12.3085	11.9819	10.4407		11.3295	9.07873	12.4072		11.3189	11.0285	15.3696		10.9439	10.1955	10.6735		13.0313	11.8736	11.577		2.29168	3.48362	0.997542		10.9385	12.5723	10.6043		1.69833	2.42684	0.378964		12.1606	11.3717		0.768421	1.05312
171	148	serpin Bu-1	0.940867	161.536	155.688	171.791		158.505	155.54	174.459		154.445	171.321	158.749		166.13	173.628	157.111		161.039	171.064	155.95		169.199	169.07	163.698		163.005	162.835	161.505		8.15141	10.1758	8.76911		165.623	162.684	167.322		8.27015	7.69002	3.139		162.448	165.21		0.82145	2.34636
172	397	serpin Bu-2	0.847436	24.4377	21.1691	24.7612		19.4612	18.8241	21.6885		20.5721	28.9291	17.8483		20.1906	23.5862	22.3035		20.2252	27.4027	16.2301		20.6845	23.1187	24.6518		23.456	19.9913	22.4498		1.98709	1.50399	5.77409		22.0267	21.286	22.8183		1.71464	5.66131	2.00061		21.9657	22.0437		1.78238	0.766297
176	325	gamma gliadin Bu-1 or Bu-8	0.485075	178.525	161.348	176.181		192.241	168.642	183.263		183.768	161.806	171.965		171.494	154.311	160.939		194.433	163.237	170.101		180.882	186.789	164.37		172.018	181.382	172.513		9.31446	11.9118	10.9912		162.248	175.923	177.347		8.66587	16.3928	11.6197		175.304	171.84		5.26924	8.33675
180			0.908845	12.9461	16.5645	15.7477		18.1104	14.8345	14.9956		13.5839	15.5718	12.4288		15.2112	16.5114	14.7289		15.6862	18.6643	9.5273		14.807	13.1518	16.7369		15.0861	15.9802	13.8615		1.89779	1.84657	1.58978		15.4838	14.6259	14.8986		0.921982	4.65986	1.7943		14.9759	15.0028		1.06361	0.43834
181	159	Serpin Bu-4 or Bu-5	0.555077	99.2509	106.493	119.105		97.0969	112.217	109.461		95.2174	104.417	108.288		118.474	105.872	104.366		114.973	112.433	111.421		108.175	116.096	108.311		108.283	106.258	102.641		10.0473	8.05291	6.71389		109.571	112.942	110.86		7.74732	1.82954	4.53432		105.727	111.124		2.85821	1.70137
183			0.59213	13.8093	20.3137	17.0171		20.9297	19.7494	17.2119		14.1982	19.1063	17.154		18.05	14.3507	17.5873		14.3049	16.3798	18.2605		14.2677	15.5933	17.5801		17.0467	19.297	16.8195		3.25229	1.89973	2.47108		16.6627	16.3151	15.8137		2.01554	1.97862	1.66712		17.721	16.2638		1.36951	0.426816
188			0.204356	15.7651	22.4316	13.1588		12.8839	15.1333	13.1952		15.2384	12.9385	12.1257		16.0021	14.8207	16.0575		15.4096	17.1835	18.373		17.8762	14.5284	19.6451		17.1185	13.7375	13.4342		4.78229	1.21881	1.61444		15.6268	16.9887	17.3499		0.69862	1.49129	2.59861		14.7634	16.6551		2.04523	0.908715
189			0.150533	18.6514	17.8415	22.4515		16.8935	15.1823	20.1527		18.0959	18.0066	15.6624		16.1982	15.9348	16.5713		18.94	20.4081	18.2237		19.6784	17.6429	19.4564		19.6481	17.4095	17.255		2.46132	2.52506	1.37995		16.2347	19.1906	18.9259		0.319819	1.11358	1.11664		18.1042	18.1171		1.3393	1.63553
190			0.343526	12.7247	14.6605	12.5105		11.1088	11.1206	12.5709		11.5013	13.9167	12.863		13.3198	14.0854	12.7038		11.3445	13.5689	12.8624		11.5083	12.2957	13.4133		13.2985	11.6001	12.7603		1.18432	0.84077	1.21097		13.3697	12.5919	12.4058		0.692164	1.13661	0.957256		12.553	12.7891		0.867976	0.511319
194			0.00573089	9.18739	7.34212	10.0901		8.92546	9.90894	9.92412		8.45268	9.59765	10.5566		8.43592	9.9937	9.63206		15.7645	12.3581	12.8719		10.6355	9.37793	10.7923		8.87319	9.58617	9.53563		1.40065	0.572246	1.05331		9.35389	13.6648	10.2686		0.815293	1.83642	0.775291		9.33166	11.0958		0.397855	2.27138
195			0.0823951	15.2346	19.349	14.0237		13.4909	16.6165	18.0818		18.7187	14.7533	16.8876		17.4565	13.5645	17.4638		12.7582	18.3906	10.9998		21.5239	22.8987	20.9256		16.2024	16.0631	16.7865		2.79146	2.34493	1.98461		16.1616	14.0495	21.7827		2.24914	3.86088	1.01172		16.3507	17.3313		0.383839	3.99709
196			0.977798	8.81611	8.58725	4.56226		6.34213	6.95292	5.69988		8.25522	7.39323	4.78379		6.80685	7.47721	7.81388		6.05252	5.43778	9.54509		5.65643	7.11114	7.23691		7.32187	6.33165	6.81075		2.39263	0.626584	1.80753		7.36598	7.0118	6.66816		0.512646	2.21532	0.878438		6.82142	7.01531		0.4952	0.348921
199			0.145262	7.00478	7.0239	7.20272		7.72212	7.52482	4.90963		4.9183	3.70036	6.75974		5.26644	6.74067	13.9767		6.62571	8.06744	10.3028		8.30507	11.636	10.3496		7.07713	6.71886	5.12613		0.109184	1.56994	1.54024		8.66128	8.33197	10.0969		4.66195	1.85275	1.67979		6.30737	9.03005		1.03855	0.938474
200	170	LMW-GS Bu-1	0.301671	107.176	120.527	120.509		127.875	128.913	123.841		110.07	115.899	109.77		105.986	98.8273	116.77		116.778	115.973	76.2978		115.031	105.89	122.104		116.07	126.876	111.913		7.70302	2.67946	3.4554		107.194	103.016	114.342		9.0324	23.1422	8.12941		118.287	108.184		7.72376	5.72733
205	167	LMW-GS Bu-1	0.902395	544.34	507.625	497.423		588.793	517.057	512.66		515.812	533.213	542.497		547.768	488.855	515.472		538.786	503.41	513.614		512.495	569.44	505.3		516.463	539.503	530.507		24.6752	42.7427	13.5466		517.365	518.603	529.078		29.502	18.2079	35.1388		528.824	521.682		11.6122	6.43499
211			0.33086	214.691	240.438	206.779		256.461	247.309	227.42		243.04	239.966	261.671		210.935	235.536	252.532		240.621	209.643	295.655		264.691	263.231	259.351		220.636	243.73	248.226		17.5996	14.8474	11.745		233.001	248.64	262.424		20.9142	43.5631	2.75954		237.531	248.022		14.8029	14.7214
214	546	alpha gliadin Bu-14	5.94452e-05	73.1245	78.2332	82.6867		73.9257	75.9641	75.0123		62.6195	74.2915	71.7208		86.5048	100.197	94.3371		90.0636	95.1684	91.6298		91.1389	94.3831	91.6781		78.0148	74.9674	69.5439		4.78486	1.01991	6.13295		93.6795	92.2873	92.4		6.86957	2.61516	1.73845		74.1754	92.7889		4.29062	0.773337
216			0.30754	43.2617	51.8275	47.8853		47.0551	48.3453	51.2683		47.2726	52.4827	62.7848		42.4229	46.087	44.5496		42.4384	62.9224	62.8322		53.4513	47.4324	55.4776		47.6582	48.8896	54.18		4.28742	2.15868	7.89416		44.3532	56.0643	52.1204		1.83996	11.8005	4.18449		50.2426	50.846		3.46505	5.95868
218			0.362209	10.681	12.158	12.7385		10.2697	12.1274	10.2729		8.96589	10.294	11.3817		8.76596	10.7773	9.65899		12.3754	9.25821	18.3528		10.2557	10.8143	9.77131		11.8592	10.89	10.2139		1.06079	1.07161	1.20988		9.73408	13.3288	10.2804		1.00776	4.62166	0.521949		10.9877	11.1144		0.826996	1.93705
225			0.943893	30.419	38.2953	40.3578		39.1993	36.576	36.3557		32.4562	41.1566	41.9266		32.5864	38.9289	34.4256		33.3365	39.2715	39.5854		34.6814	35.7073	39.6872		36.3573	37.377	38.5131		5.24515	1.58202	5.25959		35.3137	37.3978	36.692		3.26319	3.52067	2.64418		37.4158	36.4678		1.07843	1.06
226	189	thiamine biosynthetic enzyme	0.347682	55.8045	62.8616	63.8494		56.7328	55.922	56.3593		55.2929	57.6942	61.9315		54.186	56.7801	58.767		60.8915	59.4062	61.5288		61.648	59.725	54.2804		60.8385	56.338	58.3062		4.38744	0.405811	3.36138		56.5777	60.6088	58.5512		2.29722	1.08918	3.82149		58.4942	58.5792		2.2561	2.01571
227			0.0595124	33.3821	33.6384	34.9028		38.7515	40.4533	40.3768		37.642	38.0828	43.27		36.1769	36.4102	33.9495		36.1987	35.0952	39.7459		33.9687	38.411	41.9494		33.9744	39.8605	39.6649		0.814133	0.961225	3.12983		35.5122	37.0133	38.1097		1.35833	2.43	3.99889		37.8333	36.8784		3.34331	1.30398
228	196	farinin Bu-1	0.404508	35.4862	51.0317	42.21		39.88	40.0115	37.1074		43.103	37.3226	45.6346		33.426	43.6097	19.2826		30.2334	40.7055	33.55		35.6547	24.7248	39.898		42.9093	38.9996	42.0201		7.79631	1.64004	4.26052		32.1061	34.8296	33.4258		12.2171	5.35205	7.82831		41.3097	33.4538		2.04935	1.36195
229	195	farinin Bu-2, glucose and ribitol dehydrogenase, alpha gliadin Bu-15	0.00753694	68.6513	72.6757	71.6595		83.4174	73.7821	78.2581		64.3922	64.9144	71.4559		71.0156	81.2138	73.5573		82.9324	77.2844	82.1812		74.8147	77.4076	82.4606		70.9955	78.4859	66.9208		2.09278	4.82164	3.93612		75.2622	80.7993	78.2276		5.30855	3.06713	3.88839		72.1341	78.0964		5.86599	2.77087
230			0.609588	23.548	23.5087	28.6829		23.8407	26.7115	25.2466		19.4742	25.2505	27.8083		20.7088	24.9844	26.9723		26.2035	23.4933	24.3696		33.3586	27.225	25.0777		25.2465	25.2663	24.1777		2.97602	1.43551	4.26938		24.2218	24.6888	28.5538		3.20063	1.383	4.29743		24.8968	25.8215		0.622894	2.37773
231			0.279754	32.8705	31.069	29.7673		33.8423	26.3247	34.3222		30.0108	27.905	33.7782		42.4537	29.2651	37.8686		39.1415	34.779	37.3588		35.3303	26.8501	31.615		31.2356	31.4964	30.5647		1.55829	4.48526	2.97553		36.5291	37.0931	31.2651		6.69553	2.19335	4.2509		31.0989	34.9625		0.480677	3.21438
232			0.0198149	28.1179	31.3041	28.3903		21.8053	25.433	24.6718		30.9446	27.6062	25.7919		22.9932	25.3371	27.2314		36.0535	30.6089	28.8611		28.1398	33.4799	28.0104		29.2708	23.97	28.1142		1.76618	1.91294	2.61366		25.1872	31.8412	29.8767		2.12308	3.7512	3.12114		27.1183	28.9684		2.78717	3.41871
233	210	tritin	0.236619	167.513	225.358	210.378		225.63	215.464	250.984		240.685	230.201	261.112		213.41	224.693	214.344		207.303	205.32	256.153		226.107	233.116	226.438		201.083	230.693	243.999		30.0216	18.293	15.7195		217.482	222.925	228.554		6.2621	28.7932	3.95437		225.258	222.987		21.9682	5.5359
235			0.0516219	6.18843	8.45942	9.29813		10.4127	9.86693	8.86923		5.26976	7.5513	8.77701		8.12036	7.27049	6.92666		6.92912	5.75484	6.67728		9.71842	8.14911	10.4178		7.98199	9.71627	7.19936		1.60888	0.782666	1.77992		7.43917	6.45375	9.42845		0.614462	0.618229	1.16181		8.29921	7.77379		1.28809	1.51532
236			0.0867371	4.90211	6.07129	5.21365		3.97322	7.2178	5.17629		5.30759	6.98076	4.36694		6.61292	7.15051	5.38302		6.34195	7.67803	5.9141		8.01582	7.6583	8.94354		5.39568	5.45577	5.55177		0.605474	1.64025	1.32391		6.38215	6.64469	8.20589		0.906061	0.920111	0.663367		5.46774	7.07758		0.0787269	0.985924
237			0.914709	7.45251	8.49191	8.31686		8.77313	8.96084	6.77868		5.39905	9.18447	12.7429		8.5349	7.07371	8.78849		7.76489	8.49478	13.6226		8.37015	7.5313	8.35647		8.08709	8.17088	9.1088		0.55649	1.20933	3.6725		8.13237	9.96077	8.08597		0.925552	3.19221	0.480409		8.45559	8.72637		0.567242	1.06927
239			0.78641	31.5843	36.2258	30.4466		35.5907	34.1935	35.4179		28.7483	31.2582	42.8524		33.6683	33.2084	36.0588		27.7529	35.4867	29.8916		35.2493	34.4663	31.4587		32.7522	35.0674	34.2863		3.06151	0.761731	7.52389		34.3118	31.0437	33.7248		1.5303	3.99356	2.00112		34.0353	33.0268		1.17782	1.74227
240			0.598497	10.5857	8.99975	9.98047		11.0594	10.1923	10.7213		9.75379	9.33075	12.429		9.45722	11.346	8.67722		10.4553	9.9019	10.1704		9.52821	7.89301	10.2081		9.85529	10.6576	10.5045		0.80033	0.437027	1.68001		9.82683	10.1759	9.20977		1.37226	0.276762	1.18994		10.3391	9.73749		0.425968	0.489208
241			0.537816	26.6246	33.6431	32.7576		40.2895	33.559	35.4739		32.2711	35.0163	38.4068		29.0869	33.0691	34.1712		29.5123	36.0082	45.1344		39.5659	30.8028	36.1802		31.0085	36.4408	35.2314		3.82223	3.46785	3.07346		32.109	36.885	35.5163		2.67467	7.84787	4.41908		34.2269	34.8368		2.85209	2.45941
242	205	xylanase inhibitor	0.56389	58.9473	63.6341	59.6035		72.8199	53.0071	55.3771		51.5758	63.9863	79.271		54.6037	60.3745	48.6271		62.0091	58.3979	74.1904		68.262	59.2581	72.1313		60.7283	60.4014	64.9443		2.53781	10.8199	13.8724		54.5351	64.8658	66.5505		5.87398	8.27471	6.60508		62.0247	61.9838		2.53379	6.50552
243			0.825996	6.54234	6.55871	9.61239		8.14438	7.60318	7.12075		4.44648	8.81958	7.16646		6.39203	6.609	3.9466		4.52938	15.7017	6.22266		7.18834	6.67059	7.14739		7.57114	7.62277	6.81084		1.76779	0.512096	2.20813		5.64921	8.81791	7.00211		1.47849	6.02134	0.287829		7.33492	7.15641		0.454599	1.58998
244			0.0597174	26.3023	25.7188	30.7848		28.652	28.3733	24.9416		23.8583	26.106	27.916		25.6136	26.314	21.2056		23.4373	21.1102	21.9977		25.7758	23.6408	25.2379		27.6019	27.3223	25.9601		2.77179	2.06646	2.03278		24.3777	22.1817	24.8848		2.76937	1.1744	1.11043		26.9614	23.8148		0.878414	1.43679
245			0.818524	48.7027	30.7281	37.6353		38.6729	38.7645	44.6297		49.6529	35.2987	44.3536		34.8225	41.4769	37.5627		36.974	36.609	68.9314		31.8852	44.2174	36.1005		39.022	40.689	43.1017		9.06718	3.41304	7.25853		37.954	47.5048	37.401		3.34444	18.5569	6.26811		40.9376	40.9533		2.05119	5.68048
246			0.755824	16.788	24.0497	15.5719		15.4822	14.0934	13.3906		15.7381	14.1755	21.7644		11.8644	23.9073	11.6825		20.2558	19.2802	14.6453		17.3271	13.0415	35.2417		18.8032	14.3221	17.226		4.5841	1.06435	4.00726		15.8181	18.0604	21.8701		7.00606	2.99754	11.7767		16.7837	18.5829		2.27304	3.05966
247	207	farinin Bu-2	0.342468	30.0936	44.9821	41.8838		44.078	39.3194	40.4022		27.5271	40.4237	45.0957		28.7524	34.0948	33.0612		31.0085	25.1208	38.0965		36.8659	32.3405	35.7546		38.9865	41.2665	37.6821		7.85571	2.49426	9.09951		31.9694	31.4086	34.987		2.83362	6.4971	2.35835		39.3117	32.7883		1.8142	1.92463
248	218	globulin-1	0.0710215	47.8841	48.4718	63.7067		61.3195	57.4181	54.8656		56.0248	58.7654	80.1563		58.643	59.5123	66.7003		44.0209	50.8324	52.5374		66.7807	64.5089	62.5611		53.3542	57.8677	64.9821		8.97034	3.25034	13.2125		61.6185	49.1302	64.6169		4.42233	4.50616	2.11191		58.7347	58.4552		5.86225	8.21365
249			0.781541	19.201	29.3747	25.9694		28.8324	25.0404	22.5416		21.0594	21.699	32.5433		31.5256	29.1338	26.3911		23.8147	27.2143	28.1101		27.0445	24.2838	26.2501		24.8484	25.4715	25.1006		5.17866	3.16745	6.45355		29.0168	26.3797	25.8595		2.56924	2.26609	1.42123		25.1401	27.0853		0.313428	1.69283
253			0.253934	40.3178	42.8576	35.8322		41.7607	38.1217	35.0457		37.4932	38.0857	43.4543		49.8311	38.6815	44.6049		37.1019	45.7297	50.4174		45.0137	45.3816	46.0035		39.6692	38.3094	39.6777		3.55732	3.36144	3.284		44.3725	44.4163	45.4663		5.5784	6.75424	0.50029		39.2188	44.7517		0.787573	0.619213
254			0.187526	58.213	59.5997	66.8526		66.0148	63.264	53.7559		59.0278	61.2154	71.0312		51.5909	55.8652	63.0982		53.4779	58.0795	46.5149		55.8123	52.7733	58.3111		61.5551	61.0116	63.7581		4.63988	6.43234	6.39293		56.8514	52.6908	55.6322		5.81669	5.82234	2.77328		62.1082	55.0581		1.45444	2.1389
255			0.980652	3.41631	5.84387	6.92186		4.11262	5.51019	5.54757		4.48266	5.06059	5.98738		4.30327	5.03341	6.03277		5.23199	4.91917	7.28084		6.45551	4.27256	4.91222		5.39401	5.05679	5.17688		1.79555	0.81789	0.759068		5.12315	5.81067	5.21343		0.868236	1.28278	1.12221		5.20923	5.38242		0.170922	0.373612
256			0.994428	26.4641	26.3961	27.2581		29.5896	24.6536	27.0688		17.9635	23.6313	39.1072		24.9902	29.9223	22.9789		27.8601	26.5949	28.0162		33.323	26.7428	22.9356		26.7061	27.104	26.9007		0.47927	2.4682	10.9444		25.9638	27.4904	27.6671		3.57259	0.779427	5.25503		26.9036	27.0404		0.198948	0.936569
257			0.623081	43.0027	50.9883	50.9617		44.7789	44.6611	46.8297		42.3459	43.7815	47.4905		40.917	43.4668	45.4161		41.609	45.7362	47.2379		46.3698	41.0806	51.5927		48.3176	45.4232	44.5393		4.60287	1.21945	2.65468		43.2666	44.861	46.3477		2.2562	2.91476	5.2561		46.0934	44.8251		1.97627	1.54084
258			0.724028	10.1948	11.9638	12.7653		9.75892	11.6042	10.4291		4.85451	11.9923	13.5654		13.9375	11.3193	9.74208		10.3295	12.1512	14.1043		14.5015	10.5246	13.8342		11.6413	10.5974	10.1374		1.31527	0.934086	4.64225		11.6663	12.195	12.9534		2.11912	1.88777	2.12974		10.792	12.2716		0.770601	0.64698
259			0.254283	7.29548	10.1093	9.28215		7.75494	6.58973	7.34137		5.83977	7.04507	5.5889		6.79678	6.13322	7.41457		7.63299	5.41223	9.7101		6.40811	6.42121	8.404		8.89564	7.22868	6.15791		1.44617	0.590723	0.778473		6.78152	7.58511	7.07777		0.640808	2.14934	1.14857		7.42741	7.14813		1.37964	0.406386
260			0.00249324	6.67406	6.84467	7.0759		7.69432	8.14504	7.72598		8.024	7.83773	7.67847		5.82538	5.52656	6.9566		6.94474	5.37102	5.94644		5.57944	6.60677	5.52295		6.86488	7.85511	7.84673		0.201684	0.251578	0.172941		6.10284	6.0874	5.90305		0.754319	0.796273	0.610094		7.52224	6.0311		0.569308	0.11116
261			0.232902	14.8107	18.3144	20.4017		15.171	15.8875	14.1768		13.7058	15.2435	16.6332		19.2357	17.941	15.5254		17.1503	23.8449	17.6521		20.275	15.0107	17.6348		17.8423	15.0784	15.1942		2.82521	0.859103	1.46433		17.5674	19.5491	17.6402		1.88314	3.72871	2.63211		16.0383	18.2522		1.56338	1.12374
263			0.984115	6.95984	10.8397	12.045		9.6443	10.9769	10.2803		8.66174	10.8672	9.15321		7.05141	12.5047	8.86198		8.76148	9.15663	12.374		10.4055	9.10603	8.93235		9.94817	10.3005	9.5607		2.65721	0.666523	1.1578		9.47271	10.0974	9.48131		2.77749	1.98149	0.805112		9.93645	9.68379		0.370037	0.35819
264			0.723042	42.3414	37.0489	52.6841		51.7136	48.7591	37.3718		45.4077	41.5892	59.3337		43.2321	47.2821	46.2128		45.767	53.3662	56.2407		49.6085	39.9357	44.5828		44.0248	45.9481	48.7769		7.95236	7.57282	9.33971		45.5757	51.7913	44.709		2.09884	5.41156	4.83762		46.2499	47.3587		2.39036	3.86317
265	225	triose phosphate isomerase	0.934059	84.7617	68.6484	74.8708		77.7889	79.4576	81.6071		75.5958	85.7623	75.48		99.6911	75.893	72.3099		76.853	78.7326	83.6771		75.4326	86.2646	82.6814		76.0937	79.6179	78.946		8.12596	1.91417	5.90338		82.6314	79.7543	81.4596		14.8824	3.52488	5.51838		78.2192	81.2817		1.87116	1.44676
267	232	chitinase	0.755497	30.3981	34.9721	33.6935		33.9183	34.1398	33.1401		35.5643	31.0476	36.2823		29.093	38.4448	28.7157		32.1911	36.8204	21.3804		36.3578	30.545	38.0349		33.0212	33.7327	34.2981		2.35993	0.52508	2.8378		32.0845	30.1306	34.9792		5.51137	7.92351	3.93065		33.684	32.3981		0.639811	2.43945
268			0.372011	5.24663	5.5921	6.69454		7.46636	6.29799	6.99259		3.69632	5.92088	9.77548		7.88879	10.4705	6.19351		5.0334	5.31173	8.23528		11.1314	6.46264	10.1585		5.84442	6.91898	6.46423		0.756217	0.58765	3.07578		8.18427	6.19347	9.25084		2.15375	1.77373	2.46316		6.40921	7.87619		0.539387	1.55179
269	455	chitinase	0.51127	66.9076	69.6172	89.3274		76.5292	76.1786	71.1349		56.8165	74.6737	74.0738		80.4491	69.9232	85.1808		62.12	78.5371	87.5278		82.0378	80.9612	88.7038		75.2841	74.6142	68.5213		12.2371	3.01829	10.1412		78.5177	76.0616	83.9009		7.81003	12.8835	4.19412		72.8065	79.4934		3.72618	4.00971
270	227	purinin Bu-3	0.598974	131.709	112.05	129.255		149.591	140.727	116.92		129.338	151.465	131.115		151.531	127.732	132.521		133.299	144.016	117.376		156.806	133.703	140.712		124.338	135.746	137.306		10.7122	16.8955	12.2939		137.261	131.563	143.74		12.5878	13.4045	11.8453		132.463	137.522		7.07986	6.09272
272			0.0802621	17.9946	20.1993	18.9846		23.9678	21.215	13.9624		17.3767	14.7807	18.6244		13.0526	15.1966	10.8181		15.9133	18.2493	18.751		21.6621	19.0397	16.0433		19.0595	19.715	16.9273		1.10422	5.16859	1.96086		13.0224	17.6379	18.915		2.1894	1.51446	2.81147		18.5673	16.5251		1.4576	3.09991
273			0.96248	32.8626	23.8922	16.1418		24.0917	24.2528	33.6038		27.2383	20.4667	27.2861		17.9095	27.7708	31.0426		22.3873	22.3262	26.5163		29.9994	28.1846	21.5052		24.2989	27.3161	24.997		8.36778	5.4459	3.92348		25.5743	23.7433	26.5631		6.83655	2.40169	4.47327		25.5373	25.2935		1.57952	1.43072
275	456	thaumatin-like protein	0.440358	38.0233	58.5259	57.6788		51.8345	57.9931	61.8895		40.7998	46.157	55.1757		63.8295	54.7112	56.4958		50.336	56.809	69.3092		54.0417	50.5847	62.8549		51.4093	57.239	47.3775		11.6004	5.06973	7.26526		58.3455	58.8181	55.8271		4.83237	9.64482	6.32697		52.0086	57.6636		4.95799	1.60788
277			0.636987	12.0704	13.939	17.3955		14.9081	11.7938	9.70061		12.578	10.6088	13.1343		14.6763	13.2545	10.7678		14.2763	13.2868	11.6109		12.9504	13.7182	14.821		14.4683	12.1342	12.107		2.70172	2.6204	1.32696		12.8996	13.058	13.8299		1.97827	1.34735	0.940258		12.9032	13.2625		1.35549	0.497728
278			0.743571	89.0099	55.3171	58.5633		69.6908	67.6224	60.3672		70.067	61.2012	65.8862		72.172	54.5307	60.5876		70.2371	71.7622	64.8473		75.5586	71.4609	72.2464		67.6301	65.8935	65.7181		18.5865	4.89635	4.43528		62.4301	68.9489	73.0886		8.96384	3.63297	2.17479		66.4139	68.1559		1.05691	5.37335
279	241	dehydroascorbate reductase	0.134594	86.3966	69.5747	70.8157		81.7473	73.367	74.3011		67.7151	65.5641	66.6051		68.5785	80.1747	72.7607		69.2501	67.8142	72.6412		67.1653	71.4741	62.4652		75.5957	76.4718	66.6281		9.37441	4.59256	1.07568		73.8379	69.9018	67.0349		5.87268	2.47866	4.50583		72.8985	70.2582		5.44799	3.4155
280			0.538113	19.117	21.7584	18.9899		20.5311	22.7848	21.9792		23.3924	20.768	20.3644		23.5871	18.7208	19.8846		18.4435	21.6251	21.5222		21.6196	24.9122	21.3497		19.9551	21.7651	21.5083		1.563	1.142	1.64412		20.7308	20.5303	22.6272		2.54116	1.80793	1.98349		21.0761	21.2961		0.979287	1.1571
282			0.423052	104.023	82.4216	73.713		100.175	84.3549	80.0126		79.7507	77.0678	67.4439		80.5173	75.8263	69.3044		92.7943	71.1015	75.9376		78.5421	85.2982	88.8932		86.7193	88.1808	74.7541		15.6055	10.6117	6.4714		75.216	79.9445	84.2445		5.63132	11.388	5.25536		83.2181	79.8016		7.36635	4.51596
283	244	WASI	0.129375	177.757	149.328	187.456		209.658	175.878	196.489		166.062	163.591	173.105		192.69	181.869	181.855		182.433	183.483	202.935		176.986	182.156	177.648		171.514	194.008	167.586		19.8157	17.0261	4.93696		185.471	189.617	178.93		6.25157	11.5453	2.81351		177.703	184.673		14.2571	5.38796
284			0.873754	415.048	382.228	317.547		424.675	380.344	349.411		413.518	318.626	304.097		377.078	371.146	332.705		349.712	355.947	358.082		310.548	381.887	391.235		371.608	384.81	345.414		49.6102	37.8302	59.4259		360.31	354.58	361.223		24.0898	4.34903	44.1344		367.277	358.704		20.0521	3.6006
285			0.150702	2.3961	3.80934	3.0257		2.48904	2.12763	2.11221		2.51918	4.01301	2.80842		1.68802	2.97136	2.96697		4.56623	3.04554	3.54704		3.49232	3.55068	2.66727		3.07705	2.24296	3.11354		0.708019	0.213249	0.79228		2.54212	3.7196	3.23675		0.739671	0.774895	0.494055		2.81118	3.16616		0.492434	0.591909
286			0.323335	3.8726	4.56393	5.13726		3.7363	4.91195	5.22942		7.65834	5.16792	3.7274		5.06564	4.10806	4.87773		3.15892	4.17264	3.88396		4.54733	5.42092	6.10084		4.5246	4.62589	5.51789		0.633249	0.78659	1.9887		4.68381	3.73851	5.35636		0.507389	0.522279	0.778765		4.88946	4.59289		0.546588	0.812752
287	249	triticin	0.624153	315.494	243.224	256.566		286.966	250.627	265.397		291.942	249.165	265.511		277.721	273.099	280.648		293.2	271.444	317.933		298.497	300.169	268.25		271.761	267.663	268.873		38.4565	18.2749	21.5857		277.156	294.192	288.972		3.80641	23.2603	17.9653		269.432	286.773		2.10551	8.72835
288	253	triticin	0.227097	171.547	143.681	151.759		161.287	146.543	158.881		163.548	173.489	128.534		172.031	172.621	167.341		170.011	173.559	180.632		174.124	190.78	162.081		155.662	155.57	155.191		14.3368	7.9101	23.6139		170.664	174.734	175.662		2.8934	5.40716	14.4111		155.474	173.687		0.250064	2.65831
289			0.197485	11.0313	12.6464	11.5533		8.86598	10.4856	13.7217		8.30559	15.3014	10.473		9.13098	9.56784	8.52431		11.2356	13.6774	12.5566		14.5875	12.6509	12.131		11.7437	11.0244	11.36		0.824212	2.4723	3.58127		9.07437	12.4899	13.1231		0.524065	1.22225	1.29458		11.376	11.5625		0.359909	2.17788
290			0.425563	12.956	9.44353	10.868		10.5624	11.8779	10.3189		8.37916	10.6273	11.0409		9.77969	9.88518	9.43828		10.6544	11.9848	8.59642		8.23956	9.66573	9.41746		11.0892	10.9198	10.0158		1.76664	0.83869	1.43237		9.70105	10.4119	9.10758		0.233598	1.70715	0.761914		10.6749	9.74017		0.577058	0.65303
291			0.181189	123.884	96.0196	111.421		106.399	126.915	120.887		104.183	102.127	106.137		115.176	117.495	96.87		113.206	103.33	115.87		90.9757	104.326	94.1855		110.442	118.067	104.149		13.9582	10.5448	2.00508		109.847	110.802	96.4956		11.2978	6.60627	6.96827		110.886	105.715		6.96962	7.99833
292			0.205312	13.2931	11.584	11.5529		15.9991	9.41171	13.5581		13.1172	11.2462	14.5839		12.235	13.6847	14.2722		13.5869	16.3394	18.1066		15.5126	16.2842	14.49		12.1434	12.9896	12.9824		0.995856	3.33027	1.67294		13.3973	16.011	15.4289		1.04858	2.2777	0.900033		12.7051	14.9457		0.486519	1.37218
293			0.415803	29.9831	22.6399	19.831		22.7022	23.5944	24.3616		34.3072	31.208	20.4727		28.3741	33.2191	30.6379		23.8419	29.7208	31.4947		24.219	37.1667	27.3627		24.1513	23.5527	28.6626		5.24212	0.83047	7.26001		30.7437	28.3525	29.5828		2.42422	4.00569	6.75335		25.4556	29.5597		2.79347	1.19579
294			0.190354	47.8324	61.9999	52.3371		38.5273	48.1637	54.144		46.9878	51.4876	38.651		48.8888	69.2026	58.4276		58.3717	52.1217	51.1095		59.4003	53.852	56.1733		54.0565	46.945	45.7088		7.23857	7.87932	6.51317		58.8397	53.8676	56.4752		10.1632	3.93333	2.78643		48.9034	56.3942		4.50525	2.487
295	272	WTAI CM3	0.52353	42.4732	52.0044	54.3035		56.7811	57.1341	50.5375		40.6062	65.5345	52.0994		48.3352	69.7387	55.4939		60.4745	71.6909	56.0923		54.6984	68.5089	53.1551		49.5937	54.8175	52.7467		6.27276	3.71084	12.4768		57.856	62.7526	58.7875		10.8955	8.04498	8.45434		52.386	59.7987		2.63052	2.60021
296			0.87818	13.8481	9.84662	10.4644		7.5604	12.4512	15.189		16.6301	11.741	10.9547		10.3478	12.0804	10.6127		11.9719	9.36436	10.5258		10.651	11.6029	11.5389		11.3864	11.7335	13.1086		2.15417	3.86462	3.07494		11.0136	10.6207	11.2642		0.93329	1.30636	0.532088		12.0762	10.9662		0.910786	0.324393
297	264	WTAI CM3	0.12639	336.214	280.096	366.195		363.744	343.622	354.884		378.543	363.357	307.268		320.874	313.498	267.404		276.296	311.97	359.995		249.176	291.057	298.447		327.502	354.083	349.723		43.7055	10.0847	37.5428		300.592	316.087	279.56		28.977	42.0011	26.5716		343.769	298.746		14.2559	18.3334
298			0.177527	29.9134	29.2082	29.0785		30.8471	35.0756	35.9815		31.3298	31.0332	25.7138		32.9908	27.415	28.7891		31.128	31.7407	30.9439		34.5676	33.3786	29.5595		29.4	33.9681	29.3589		0.449282	2.74052	3.16028		29.7316	31.2709	32.5019		2.90491	0.417159	2.61663		30.909	31.1681		2.64929	1.38801
299			0.171632	7.4125	6.31928	11.4863		10.7346	13.1227	13.3301		9.27079	11.0251	9.66032		10.3374	17.037	10.5218		10.7946	11.917	15.1124		14.4086	9.26168	11.6529		8.40602	12.3958	9.98539		2.72302	1.44235	0.92121		12.6321	12.608	11.7744		3.81592	2.24031	2.5756		10.2624	12.3381		2.00927	0.488386
301	271	puroindoline b	0.98008	334.033	276.806	212.082		282.916	286.818	256.97		359.237	245.336	225.364		347.863	248.604	198.27		275.948	260.677	259.193		255.433	246.845	240.044		274.307	275.568	276.646		61.014	16.2243	72.2196		264.912	265.273	247.441		76.118	9.27469	7.71132		275.507	259.209		1.17061	10.1929
302	266	WTAI CM16 Bu-1	0.00426021	13.8088	15.3059	15.761		14.131	13.5412	17.9567		16.5045	13.1109	13.042		7.48761	9.68468	8.78412		7.35152	11.4109	12.406		10.8813	12.5649	10.0247		14.9585	15.2097	14.2191		1.02141	2.39725	1.97943		8.65214	10.3895	11.157		1.10446	2.67757	1.29234		14.7958	10.0662		0.514922	1.28332
303	274	WTAI CM17 Bu-1	0.265858	24.7695	32.5743	23.8578		29.9132	28.0784	31.1261		23.3837	27.1646	20.0514		17.1401	21.5464	23.5265		24.2113	33.104	23.2435		34.6499	30.8295	19.5123		27.0672	29.7059	23.5332		4.79102	1.53441	3.55896		20.7377	26.8529	28.3306		3.26912	5.43518	7.87216		26.7688	25.3071		3.09716	4.02558
304	277	WCI Bu-1	0.0803884	178.414	152.418	195.848		167.125	163.824	203.061		189.16	177.031	143.814		159.487	151.352	135.027		150.756	150.914	153.803		115.808	149.964	144.083		175.56	178.003	170.002		21.8548	21.7634	23.4762		148.622	151.824	136.618		12.4564	1.71545	18.2609		174.522	145.688		4.10047	8.01636
305			0.110993	33.5712	31.1308	31.192		32.626	42.8669	44.1658		34.5308	30.456	30.2251		28.8946	36.0973	38.7317		36.7156	39.582	38.7788		32.8691	38.3071	36.6757		31.9647	39.8862	31.7373		1.39167	6.32101	2.42201		34.5746	38.3588	35.9506		5.09227	1.47865	2.79057		34.5294	36.2947		4.64054	1.91543
306			0.944677	7.70978	7.01139	8.70358		8.14361	9.67517	6.55269		8.61833	7.43159	8.60834		6.77747	9.85558	8.45556		6.95557	7.11596	8.12687		6.50947	6.83243	9.98946		7.80825	8.12382	8.21942		0.850382	1.56133	0.682295		8.36287	7.39947	7.77712		1.54115	0.635031	1.92273		8.0505	7.84648		0.215168	0.485434
307			0.826606	138.801	110.57	108.702		147.493	108.644	138.601		136.802	116.182	107.776		137.862	126.787	123.39		126.686	119.698	118.938		115.743	147.371	125.676		119.358	131.579	120.254		16.8644	20.3542	14.9352		129.347	121.774	129.597		7.5679	4.2711	16.1745		123.73	126.906		6.81239	4.44591
308	278	WCI Bu-1	0.0127976	102.009	95.1312	96.3679		119.69	106.467	102.7		107.285	111.786	119.281		117.892	113.339	108.758		115.46	110.278	114.749		118.197	122.21	111.043		97.836	109.619	112.784		3.66635	8.92282	6.05986		113.33	113.495	117.15		4.56678	2.8091	5.65696		106.746	114.658		7.87727	2.15949
309	286	WDAI Bu-4	0.0266378	139.55	111.694	101.675		144.305	128.744	128.242		149.719	125.667	145.853		118.72	100.185	99.5262		117.338	108.438	104.815		128.591	128.113	115.936		117.64	133.764	140.413		19.6248	9.13265	12.9158		106.144	110.197	124.213		10.8967	6.44437	7.17206		130.606	113.518		11.7106	9.48148
310	280	WTAI CM2 Bu-1	0.625366	649.927	584.373	666.419		703.074	742.969	659.144		710.953	521.596	882.907		555.77	638.893	579.459		742.634	610.342	569.49		662.783	631.202	553.674		633.573	701.729	705.152		43.399	41.9287	180.725		591.374	640.822	615.886		42.8233	90.5071	56.1434		680.151	616.027		40.3743	24.7242
312	281	CMx1/CMx3	0.666061	177.782	158.068	174.377		172.529	187.813	180.475		172.06	162.074	226.198		154.788	186.357	154.966		203.455	170.398	180.494		188.298	175.767	172.01		170.076	180.272	186.777		10.5378	7.6442	34.5026		165.371	184.782	178.692		18.1752	16.9403	8.52883		179.042	176.282		8.41855	9.92783
313	284	WTAI CM16 Bu-1	0.138137	436.162	386.27	296.649		409.417	377.431	387.26		444.045	330.955	374.389		334.548	322.699	314.18		352.815	316.333	296.6		317.594	337.943	312.583		373.027	391.369	383.13		70.6931	16.3842	57.0491		323.809	321.916	322.707		10.2292	28.5204	13.4307		382.509	322.811		9.18698	0.950803
314	285	WTAI CM2 Bu-1	0.0621372	73.6493	81.9102	72.308		83.2026	88.5626	77.6584		103.256	72.2693	73.418		69.2542	59.809	62.5401		58.9935	77.2588	65.2968		73.0638	63.207	67.0223		75.9558	83.1412	82.981		5.20008	5.45234	17.5679		63.8677	67.1831	67.7644		4.86055	9.27761	4.97012		80.6927	66.2717		4.10302	2.1021
315	290	CMx1/CMx3	0.480559	19.1426	21.3759	18.3049		21.7218	18.2893	14.2502		18.5785	18.8267	14.4026		19.5584	17.7293	10.7117		18.4286	13.5897	13.7159		18.0908	7.04901	15.2721		19.6078	18.0871	17.2693		1.5875	3.7399	2.48567		15.9998	15.2447	13.4706		4.67008	2.75806	5.73707		18.3214	14.905		1.18674	1.29835
316	316	WTAI CM17	0.167277	292.039	278.028	257.481		245.481	301.498	289.377		302.933	231.079	326.936		268.197	264.828	200.518		241.451	207.034	221.481		234.154	267.985	237.907		275.849	278.785	286.983		17.3817	29.4724	49.8791		244.514	223.322	246.682		38.1389	17.282	18.5444		280.539	238.173		5.7702	12.9069
317			0.913291	31.9862	20.5112	28.1795		24.3401	36.6478	21.8028		29.9471	27.6234	32.1965		26.2153	30.2111	21.1732		26.1969	32.0666	21.5177		28.6057	25.0636	33.1404		26.8923	27.5969	29.9223		5.84479	7.94031	2.28667		25.8665	26.5937	28.9366		4.52903	5.2856	4.04857		28.1372	27.1323		1.58563	1.60431
318			0.550343	48.8406	38.4847	20.0036		28.8478	37.0441	27.4335		57.7135	31.8144	28.8079		34.7418	33.4772	26.825		38.8218	43.7591	44.528		28.187	28.1861	31.7098		35.7763	31.1085	39.4453		14.608	5.18884	15.892		31.6813	42.3696	29.3609		4.25295	3.09646	2.03415		35.4433	34.4706		4.17837	6.93842
319	283	WDAI Bu-3	0.82795	238.781	238.628	244.216		237.377	266.454	250.415		243.082	195.937	290.971		245.549	269.907	204.32		228.898	235.73	207.168		232.982	250.255	197.018		240.542	251.416	243.33		3.18309	14.5639	47.5174		239.925	223.932	226.751		33.1535	14.9145	27.1599		245.096	230.203		5.64773	8.53706
321	289	WMAI Bu-1	0.744855	294.006	265.104	277.595		338.29	321.067	276.645		318.79	241.917	330.545		316.912	365.296	278.796		364.729	288.869	286.091		318.973	291.71	255.198		278.902	312.001	297.084		14.4952	31.8067	48.1363		320.335	313.23	288.627		43.3518	44.6213	31.999		295.995	307.397		16.5763	16.6392
323			0.859395	9.30446	18.8612	13.5423		13.0065	11.7738	14.1616		13.603	17.2209	16.2345		14.4806	17.0261	13.3433		16.9638	12.5732	14.625		17.722	13.6514	11.1402		13.9027	12.9806	15.6861		4.78855	1.19409	1.87027		14.95	14.7206	14.1712		1.88577	2.19686	3.32157		14.1898	14.614		1.37541	0.400217
324			0.0143804	23.7338	18.0602	15.3982		17.2556	18.042	24.0146		27.0347	20.6927	22.0958		25.4518	26.2685	27.0215		29.4527	27.8623	27.2633		25.3503	25.8806	23.6295		19.064	19.7707	23.2744		4.25752	3.69624	3.33123		26.2473	28.1928	24.9535		0.78504	1.13153	1.17687		20.703	26.4645		2.2547	1.63053
325	295	LTP Bu-2	0.558454	92.3249	112.145	83.9859		88.7182	93.0485	64.7247		117.158	69.2566	106.206		68.6126	111.27	80.0985		104.769	93.7368	77.3683		109.906	93.9029	129.028		96.1519	82.1638	97.5403		14.4643	15.2571	25.099		86.6605	91.9579	110.946		22.073	13.7865	17.5857		91.952	96.5214		8.50524	12.7696
326			0.672366	97.0265	91.8105	52.5087		84.0022	60.7842	72.0539		124.8	68.1538	83.9214		74.0671	80.7498	104.211		125.425	74.3275	113.569		65.4443	79.7982	108.647		80.4486	72.2801	92.2918		24.3368	11.6107	29.236		86.3425	104.441	84.6298		15.8308	26.744	22.0028		81.6735	91.8043		10.0619	10.9768
327			0.0299805	12.0142	12.3482	10.7041		17.211	12.5449	15.8973		15.0695	17.2696	23.1713		14.7247	19.0047	21.7309		22.218	19.6549	15.1449		12.0711	15.7671	14.1992		11.6888	15.2177	18.5035		0.869033	2.40609	4.18944		18.4867	19.0059	14.0125		3.5317	3.58094	1.85507		15.1367	17.1684		3.40803	2.7454
328			0.615574	63.2361	64.3727	66.3647		67.6348	64.0492	66.0782		78.7972	57.8252	56.7436		65.6744	60.4669	58.8175		73.5427	62.9582	52.5471		52.2832	65.0017	51.3111		64.6579	65.9207	64.4553		1.58366	1.79798	12.4322		61.6529	63.016	56.1987		3.579	10.4979	7.6391		65.0113	60.2892		0.794059	3.60746
334	310	LMW-GS Bu-3	0.870338	257.307	228.211	285.781		261.249	244.816	227.12		259.316	238.611	286.116		251.357	239.303	255.952		248.209	251.65	275.157		250.616	261.853	235.799		257.099	244.395	261.348		28.7853	17.0683	23.8177		248.871	258.338	249.423		8.59832	14.6662	13.068		254.281	252.211		8.82079	5.31407
337			0.334624	19.2866	20.8856	12.7561		14.3478	17.6904	14.0347		17.2283	21.9147	18.0176		19.8887	23.7248	22.2519		23.8469	14.5991	12.6126		17.0258	22.2969	19.6538		17.6428	15.3577	19.0535		4.30688	2.0263	2.50905		21.9551	17.0196	19.6588		1.93521	5.99553	2.63554		17.3513	19.5445		1.8651	2.46977
338			0.158063	17.8659	18.5938	16.3229		18.3911	18.7403	15.3661		21.9618	22.584	12.9839		20.2277	30.7652	28.7387		25.0777	15.7556	18.0422		17.4008	18.4439	16.9458		17.5942	17.4992	19.1765		1.15958	1.85549	5.37202		26.5772	19.6251	17.5968		5.5914	4.85848	0.768069		18.09	21.2664		0.942197	4.7098
340	140	LMW-GS Bu-4	0.35116	102.421	119.114	122.112		112.003	114.269	107.731		128.684	114.286	118.581		117.898	114.968	132.689		116.194	117.673	107.81		120.221	120.889	123.227		114.549	111.334	120.517		10.6099	3.32036	7.39199		121.852	113.892	121.446		9.49909	5.31939	1.57796		115.467	119.063		4.65962	4.48276
341	314	LMW-GS Bu-2/Bu-13	0.575492	281.04	231.821	234.827		260.493	251.219	254.325		278.435	259.992	272.942		265.344	257.449	228.991		267.537	240.955	248.114		278.551	250.638	261.383		249.229	255.346	270.456		27.5895	4.72055	9.46949		250.595	252.202	263.524		19.1213	13.7543	14.0793		258.344	255.44		10.9265	7.04682
342	315	LMW-GS Bu-11	0.110971	101.959	108.536	98.6021		115.53	106.802	100.415		106.235	111.348	122.322		115.053	106.729	142.469		102.786	100.414	113.783		99.5765	95.7838	100.201		103.033	107.583	113.301		5.05325	7.58758	8.21954		121.417	105.661	98.5205		18.7008	7.13335	2.39054		107.972	108.533		5.14545	11.7152
343	420	alpha gliadin Bu-27	8.67506e-10	139.585	138.241	147.529		137.863	151.458	146.489		134.345	132.718	151.446		45.2132	38.1671	36.4813		43.8211	47.3271	38.8628		32.0735	42.202	47.0733		141.785	145.27	139.503		5.01974	6.87917	10.3751		39.9538	43.337	40.4496		4.63206	4.25286	7.65188		142.186	41.2468		2.90444	1.82706
344			0.000431458	29.9964	35.7787	40.0907		32.6413	33.7641	29.764		37.4649	37.6788	33.0992		19.2194	24.5854	21.6005		26.6572	20.9012	17.8112		21.1558	22.8801	26.4646		35.2886	32.0565	36.081		5.06496	2.06317	2.58449		21.8018	21.7898	23.5001		2.68864	4.48946	2.70817		34.4754	22.3639		2.13196	0.984007
346			0.721322	8.35181	15.4319	10.4449		15.9372	14.7333	12.988		12.9062	14.246	18.5041		15.3175	8.41052	16.5928		10.1771	13.8595	17.0384		10.9028	12.9418	15.0805		11.4095	14.5528	15.2188		3.63729	1.48286	2.92299		13.4403	13.6917	12.975		4.40231	3.43371	2.08902		13.727	13.369		2.03445	0.363615
347			0.474568	21.4742	26.3881	37.0563		31.7905	38.952	46.4914		26.9808	38.9291	40.8693		35.9655	29.1455	38.5769		30.0863	33.2713	50.353		35.905	39.5946	34.6093		28.3062	39.078	35.5931		7.96619	7.35123	7.52126		34.5627	37.9036	36.703		4.86967	10.8985	2.58667		34.3257	36.3897		5.49657	1.69234
348	180	globulin Glo3	0.691286	67.7103	86.6289	74.964		81.2887	85.1543	77.3421		81.1558	76.5492	87.6175		77.6204	91.1888	84.7368		80.6963	84.821	83.0993		78.609	78.8262	95.1716		76.4344	81.2617	81.7742		9.54461	3.90617	5.55996		84.5153	82.8722	84.2023		6.7869	2.07174	9.50034		79.8234	83.8633		2.94614	0.872453
351			0.382832	23.9881	27.7964	23.1673		19.5018	27.7254	21.388		25.093	27.2731	20.1897		27.541	23.8444	35.2092		25.6574	26.9332	31.5718		24.2837	28.7335	26.0289		24.9839	22.8717	24.1853		2.46999	4.30793	3.62789		28.8649	28.0542	26.3487		5.79689	3.11249	2.24205		24.0136	27.7559		1.0665	1.28432
352	131	LMW-GS Bu-3	0.294224	177.296	157.077	168.367		179.507	191.617	191.014		177.492	165.569	182.831		180.876	157.315	189.494		163.389	159.305	180.048		177.418	171.963	163.213		167.58	187.379	175.298		10.1325	6.82391	8.83781		175.895	167.581	170.865		16.6575	10.9882	7.1659		176.752	171.447		9.97942	4.18753
354			0.229224	9.77472	11.0183	11.9939		11.9205	7.4006	11.1736		9.68795	9.88614	8.28882		10.2311	14.2108	10.1321		13.6106	11.6393	12.1013		11.7511	11.8961	11.4427		10.929	10.1649	9.28764		1.11228	2.42292	0.870661		11.5247	12.4504	11.6966		2.3268	1.031	0.231547		10.1272	11.8906		0.821323	0.492415
359	318	LMW-GS Bu-2/-13	0.865878	109.372	95.0793	102.087		115.894	114.447	117.813		118.002	103.598	98.2567		120.631	81.4786	140.569		90.8208	92.8924	131.61		104.11	104.888	97.2397		102.179	116.051	106.619		7.14664	1.68874	10.2135		114.226	105.108	102.079		30.0614	22.975	4.20928		108.283	107.138		7.08417	6.3227
360	319	LMW-GS TC11-277270	0.119891	153.349	147.097	148.23		156.208	156.578	153.019		162.125	148.632	116.364		151.395	174.42	162.164		182.594	158.602	152.599		180.82	169.489	172.483		149.559	155.268	142.373		3.33122	1.95679	23.5134		162.659	164.598	174.264		11.5204	15.8714	5.87157		149.067	167.174		6.46134	6.21639
361	316	LMW-GS Bu-3	0.864602	94.963	83.2644	86.1504		93.9913	85.5304	87.7816		91.824	84.069	73.7306		87.411	91.335	83.4715		94.8308	79.7088	94.1292		83.9437	100.241	84.7441		88.1259	89.1011	83.2079		6.09438	4.38206	9.07743		87.4058	89.5563	89.643		3.93172	8.53539	9.18701		86.8116	88.8684		3.15881	1.26732
362	317	LMW-GS Bu-2/Bu-13	0.716361	127.115	117.757	118.72		125.381	122.139	100.003		122.783	118.645	138.536		132.117	123.735	125.968		138.99	121.974	110.064		121.812	116.53	124.921		121.197	115.841	126.655		5.14721	13.8118	10.4956		127.273	123.676	121.088		4.34086	14.5378	4.24172		121.231	124.012		5.40705	3.1065
363	145	LMW-GS Bu-7	0.694253	259.673	227.77	246.956		283.705	241.774	232.117		236.167	252.391	231.687		262.789	264.788	235.769		265.851	251.021	233.115		261.329	284.574	246.525		244.8	252.532	240.081		16.0609	27.4249	10.8931		254.449	249.996	264.143		16.2081	16.392	19.1799		245.804	256.196		6.28587	7.23338
365	177	alpha gliadin Bu-BQ806209	0.389669	67.339	61.9947	69.991		65.672	88.8419	89.4845		75.2744	69.067	77.5162		76.9522	70.0719	85.8305		80.0936	61.813	80.9644		73.6613	69.3877	67.5142		66.4416	81.3328	73.9525		4.07298	13.5665	4.37693		77.6182	74.2903	70.1877		7.90036	10.8145	3.15069		73.909	74.0321		7.44571	3.72194
367	341	alpha gliadin Bu-23	0.645573	375.191	320.299	334.397		384.289	326.134	306.081		340.669	300.534	337.174		352.769	345.841	323.382		345.127	302.426	325.614		377.971	350.64	343.964		343.295	338.835	326.126		28.5073	40.6211	22.232		340.664	324.389	357.525		15.3624	21.3765	18.0187		336.085	340.859		8.909	16.5689
383	331	alpha gliadin Bu-14	0.736991	106.685	99.2023	107.945		104.24	106.495	107.75		99.6426	105.18	112.323		102.162	110.841	106.735		110.479	103.426	108.302		118.775	105.693	107.971		104.611	106.162	105.715		4.72606	1.77816	6.3572		106.579	107.402	110.813		4.34174	3.61123	6.98852		105.496	108.265		0.798282	2.24498
385	328	alpha gliadin Bu-12	0.556589	140.636	170.877	170.602		161.323	179.643	170.137		167.123	164.982	192.824		174.107	186.116	176.819		177.319	160.597	195.521		168.717	178.032	140.306		160.705	170.368	174.976		17.381	9.16209	15.4933		179.014	177.812	162.352		6.2981	17.4671	19.6519		168.683	173.059		7.28334	9.2922
386	329	alpha gliadin Bu-12	0.644634	324.745	317.611	344.819		340.179	346.097	323.776		333.702	313.345	348.26		360.003	335.674	341.434		331.399	316.688	345.089		343.065	318.724	319.288		329.058	336.684	331.769		14.1079	11.5634	17.5372		345.704	331.059	327.026		12.7143	14.204	13.8938		332.504	334.596		3.86558	9.82878
388	326	gamma gliadin Bu-1	0.101068	39.877	45.756	43.3706		46.7306	55.4918	53.8365		46.2791	42.8787	55.856		46.7531	35.481	42.2839		35.8181	40.1759	51.2575		37.9191	41.1543	37.345		43.0012	52.0196	48.3379		2.95684	4.65458	6.72916		41.506	42.4172	38.8061		5.67616	7.96	2.05374		47.7863	40.9098		4.53446	1.8779
389	324	gamma gliadin Bu-5	0.21897	95	93.4415	88.4322		98.9824	92.5697	98.5581		97.3327	95.151	101.549		94.4384	109.241	104.129		105.34	88.1046	89.442		104.507	109.332	97.1142		92.2912	96.7034	98.011		3.43169	3.58617	3.25266		102.603	94.2955	103.651		7.5183	9.588	6.15358		95.6685	100.183		2.99703	5.12569
390	323	gamma gliadin Bu-5	0.552333	252.153	237.427	242.47		239.29	244.662	261.641		239.644	235.139	271.656		263.15	250.896	240.249		253.682	234.039	227.309		272.018	259.837	245.542		244.017	248.531	248.813		7.48407	11.6672	19.9103		251.432	238.343	259.132		11.4601	13.7035	13.2517		247.12	249.636		2.69147	10.5103
391	344	alpha gliadin Bu-5	0.852586	90.1819	96.4209	111.952		94.524	100.973	102.41		96.9951	97.4101	112.704		95.7749	115.148	103.18		97.8891	104.577	118.941		101.75	99.9014	102.887		99.5181	99.3022	102.37		11.2104	4.19999	8.95224		104.701	107.136	101.513		9.77579	10.7565	1.50669		100.397	104.45		1.71213	2.81982
392			0.375832	20.1134	25.9165	25.3589		31.2798	24.6435	25.8093		22.0234	22.4675	28.2902		25.8168	28.686	24.2449		25.4421	26.4956	25.0866		27.1509	29.632	27.2245		23.7963	27.2442	24.2604		3.20162	3.5432	3.49701		26.2492	25.6748	28.0025		2.25194	0.732756	1.41167		25.1003	26.6421		1.87112	1.21258
394			0.114936	30.0462	35.0254	35.2984		33.9669	34.6641	39.0261		38.7934	42.0123	32.0853		34.0128	35.8597	34.737		31.6796	32.1545	33.049		28.8473	32.115	32.1656		33.4566	35.8857	37.6303		2.9567	2.74192	5.06467		34.8698	32.2943	31.0427		0.930558	0.695336	1.90137		35.6575	32.7356		2.09617	1.95137
396			0.627894	18.9322	19.6164	24.1988		23.0006	25.5179	23.5084		20.3503	20.6416	24.4387		24.659	19.5312	19.9454		20.7066	24.2604	25.5581		20.297	21.1098	26.2471		20.9158	24.009	21.8102		2.8637	1.33119	2.281		21.3785	23.5084	22.5513		2.84851	2.51164	3.22637		22.245	22.4794		1.59176	1.06674
397			0.522534	28.3648	27.5505	31.7791		20.9775	29.4702	30.8209		29.5096	30.9199	30.6873		28.8842	28.0956	32.289		29.9152	31.2199	32.6424		28.5346	31.0251	31.3383		29.2315	27.0895	30.3723		2.24352	5.33607	0.756104		29.7563	31.2591	30.2994		2.22858	1.36401	1.53632		28.8978	30.4383		1.66662	0.760997
399	136	triticin	0.0897507	50.6114	63.5023	62.0993		51.8305	60.2322	55.6725		55.6652	58.168	64.4652		65.0043	63.5195	73.1892		66.7597	62.6005	68.555		57.7251	63.3363	57.8805		58.7377	55.9117	59.4328		7.07241	4.20595	4.53428		67.2377	65.9717	59.6473		5.20739	3.05443	3.19575		58.0274	64.2856		1.86488	4.06643
401	423	triticin	0.441549	152.177	164.711	172.775		177.457	157.27	177.896		168.326	166.734	178.394		192.154	181.792	164.291		175.659	169.286	184.456		181.271	176.145	170.048		163.221	170.874	171.151		10.3796	11.7835	6.32264		179.412	176.467	175.821		14.0831	7.61738	5.61852		168.416	177.234		4.50077	1.91417
402	348	triticin	0.000151147	21.1666	20.5378	21.3175		19.6192	19.7627	20.7177		19.9167	20.182	23.0174		24.0862	24.1072	24.4927		24.5738	27.0867	25.5543		22.7858	23.5705	25.5394		21.0073	20.0332	21.0387		0.413536	0.59716	1.71873		24.2287	25.7383	23.9652		0.228864	1.26648	1.4186		20.6931	24.6441		0.571674	0.956713
403			0.0133902	13.3338	11.5429	10.0699		12.167	12.0822	14.7443		13.5776	19.1106	11.4034		13.7711	6.53673	7.21308		6.58746	7.03223	10.6849		7.47959	6.86862	5.90557		11.6489	12.9978	14.6972		1.63452	1.51308	3.97371		9.17364	8.10155	6.75126		3.99587	2.24832	0.793546		13.1146	8.00881		1.52754	1.21385
404			1.18037e-07	36.4028	40.597	36.9505		40.8518	42.2192	38.7436		36.781	32.8824	36.5842		9.91381	15.2508	8.24998		11.9942	14.1788	10.9153		14.3198	10.7927	11.4236		37.9834	40.6048	35.4159		2.27993	1.75087	2.19626		11.1382	12.3628	12.1787		3.65751	1.66271	1.88091		38.0014	11.8932		2.59453	0.660316
407	183	alpha gliadin Bu-5	0.89833	181.989	175.545	193.202		193.605	187.009	190.063		174.677	167.728	206.299		191.675	176.673	202.061		184.462	178.334	224.193		199.906	189.378	181.775		183.579	190.226	182.902		8.93539	3.30101	20.5587		190.136	195.663	190.353		12.7636	24.8969	9.10494		185.569	192.051		4.04747	3.13022
408			0.87856	68.7254	71.7487	67.4524		74.1993	60.6059	60.758		62.0608	68.8955	72.3465		60.3887	77.7555	64.1034		68.6266	69.7991	65.2027		71.8693	67.1525	72.0637		69.3088	65.1877	67.7676		2.20676	7.80462	5.23474		67.4158	67.8761	70.3618		9.14501	2.3883	2.78105		67.4214	68.5513		2.08224	1.5848
409	230	farinin Bu-2	0.862983	131.646	146.538	164.484		160.459	145.726	162.006		138.713	152.666	166.278		137.728	150.515	161.725		144.009	141.38	158.12		150.965	141.338	141.82		147.556	156.064	152.552		16.4431	8.98623	13.7829		149.99	147.836	144.708		12.0071	9.00233	5.42441		152.057	147.511		4.2753	2.65576
410			0.145783	31.1489	36.7287	35.2062		38.0598	38.4174	36.5557		32.36	34.6981	37.2928		34.8764	46.9831	41.7203		29.9916	28.5947	37.4165		37.2489	26.6785	32.8096		34.3613	37.6776	34.7837		2.88431	0.987926	2.4675		41.1933	32.0009	32.2457		6.07058	4.74175	5.3077		35.6075	35.1466		1.80517	5.23799
411	338	alpha gliadin Bu-2	0.674018	83.4553	81.372	96.1962		80.6372	99.8932	86.613		80.4873	88.5842	68.3266		87.5944	78.3129	88.4526		79.7143	84.2568	86.5361		84.8257	79.1082	88.2801		87.0078	89.0478	79.1327		8.02527	9.85618	10.1965		84.7866	83.5024	84.0713		5.62284	3.47288	4.63226		85.0628	84.1201		5.23589	0.643499
414	549	farinin Bu-2	0.945991	30.2648	43.0036	46.8136		43.2369	36.12	43.2418		36.2982	36.0821	46.3447		37.9375	47.1607	43.7849		38.0417	44.0964	41.4506		44.2302	34.0148	37.9283		40.0274	40.8662	39.575		8.66658	4.11035	5.86375		42.961	41.1962	38.7244		4.66646	3.03534	5.15402		40.1562	40.9606		0.655193	2.12812
416			0.772095	23.5643	25.7674	22.0158		29.8318	22.1627	17.3367		21.8506	28.2465	28.1724		24.7004	30.7885	25.0302		23.152	28.7189	23.3714		22.7751	27.6543	27.2782		23.7825	23.1104	26.0898		1.88531	6.30122	3.67146		26.8397	25.0808	25.9025		3.42372	3.15263	2.71495		24.3276	25.941		1.56271	0.880099
417	160	gamma gliadin Bu-2	0.855712	346.318	315.225	354.182		382.615	350.292	307.922		330.808	319.927	329.806		338.689	337.5	305.681		353.35	318.145	324.609		351.425	335.189	329.864		338.575	346.943	326.847		20.6003	37.4592	6.01418		327.29	332.035	338.826		18.7235	18.7402	11.2315		337.455	332.717		10.0946	5.79818
419			0.616464	22.7563	25.7425	29.1297		22.6644	28.0021	23.7215		22.3445	26.2171	20.1702		19.4948	24.5393	22.9427		25.7396	27.882	21.1267		22.8832	26.5676	26.531		25.8761	24.796	22.9106		3.1888	2.82643	3.06296		22.3256	24.9161	25.3273		2.57823	3.45212	2.11671		24.5276	24.1896		1.50087	1.62736
420			0.102497	14.7179	12.6355	16.0993		10.1203	16.6306	13.3688		10.3063	16.7184	12.0073		8.49544	8.59268	8.69791		8.15897	13.6152	11.459		8.38845	8.47097	13.7536		14.4842	13.3732	13.0107		1.74372	3.25514	3.32173		8.59534	11.0777	10.2043		0.101262	2.74801	3.07403		13.6227	9.95913		0.76781	1.25921
422	339	gamma gliadin Bu-7	0.290111	109.2	113.276	118.877		126.223	114.661	108.358		115.235	113.064	135.847		115.289	122.503	107.402		111.98	103.447	101.959		110.465	102.396	115.667		113.784	116.414	121.382		4.85874	9.06057	12.5742		115.064	105.795	109.51		7.55301	5.4073	6.68688		117.193	110.123		3.85826	4.66489
425			0.65758	24.1996	23.6935	24.4872		27.7683	28.9176	22.0317		23.6236	24.2239	27.3833		20.4464	26.1382	20.1079		24.0148	23.0266	26.8974		29.1863	19.8901	20.3292		24.1268	26.2392	25.0769		0.401846	3.68885	2.01982		22.2308	24.6463	23.1352		3.38808	2.01121	5.245		25.1476	23.3374		1.05799	1.22035
426	334	alpha Bu-BQ83853, gamma Bu-7	0.780534	141.686	132.681	146.667		137.985	143.826	122.768		129.09	132.782	141.525		136.889	136.988	131.003		134.049	137.434	158.264		151.756	135.849	132.336		140.345	134.86	134.465		7.08881	10.871	6.38655		134.96	143.249	139.981		3.42704	13.1131	10.3484		136.557	139.397		3.2867	4.17514
427	336	farinin Bu-3	0.928701	54.8241	60.3237	56.5856		67.2491	64.7868	47.4246		47.7941	63.5877	56.764		60.5417	55.5053	47.2605		54.8546	62.4844	59.8272		57.1402	57.0361	57.183		57.2445	59.8202	56.0486		2.8084	10.8052	7.92106		54.4358	59.0554	57.1198		6.70486	3.87299	0.0755502		57.7044	56.8703		1.9274	2.31986
429			0.78985	19.2477	20.5506	20.4953		19.886	26.4759	24.0598		19.7647	20.9354	24.9065		23.539	24.37	18.3896		28.2853	20.8305	22.5254		17.4155	27.1505	20.7905		20.0979	23.4739	21.8689		0.736754	3.33381	2.69499		22.0995	23.8804	21.7855		3.23969	3.90772	4.94319		21.8135	22.5885		1.6887	1.1298
430	144	LMW-GS Bu-7	0.167134	230.159	195.071	228.565		236.071	218.554	221.573		217.007	208.63	214.426		196.568	203.936	204.638		233.08	198.088	202.139		227.847	226.729	229.06		217.932	225.399	213.354		19.814	9.3644	4.28962		201.714	211.102	227.879		4.47075	19.1406	1.16552		218.895	213.565		6.07983	13.2551
431			0.154818	18.0741	14.1886	17.3769		19.1055	18.9436	21.6055		18.1196	18.4083	20.9556		23.1968	19.8587	19.003		16.5958	21.2534	18.7702		18.016	17.9752	18.6712		16.5465	19.8848	19.1612		2.07158	1.4923	1.56074		20.6862	18.8732	18.2208		2.21596	2.3305	0.390614		18.5308	19.2601		1.75616	1.2774
436			0.874366	52.4918	48.9041	50.8098		55.5294	54.5074	51.7023		50.5374	51.1126	53.7594		60.6625	56.926	48.985		55.5239	48.621	53.4883		57.9219	43.6364	58.2768		50.7352	53.913	51.8031		1.795	1.98155	1.71839		55.5245	52.5444	53.2784		5.96355	3.54692	8.35206		52.1505	53.7824		1.61711	1.55266
437			0.559042	9.332	8.50848	7.64928		9.7889	9.47594	7.34439		11.7134	8.49527	5.52661		11.3555	12.6585	8.88627		14.0562	9.65334	8.10675		9.56107	13.8262	9.041		8.49658	8.86974	8.57844		0.841422	1.33023	3.09425		10.9668	10.6054	10.8094		1.91592	3.08691	2.62549		8.64825	10.7939		0.196131	0.181157
439	202	glucose and ribitol dehydrogenase	0.0266709	55.3862	60.3222	62.189		62.4647	50.6542	61.5381		45.5365	45.2431	54.1891		52.2226	55.8966	50.7909		49.271	50.346	47.4474		49.9111	54.8542	53.9298		59.2992	58.219	48.3229		3.51487	6.56764	5.08239		52.97	49.0215	52.8983		2.63366	1.46531	2.62803		55.2803	51.6299		6.04951	2.25929
440			0.429832	24.7899	28.0758	23.924		21.3303	20.5614	20.4144		18.5027	29.9736	21.4543		22.2836	22.4481	25.7086		25.1349	27.3958	23.816		29.0413	20.8927	25.2209		25.5966	20.7687	23.3102		2.19029	0.491907	5.95643		23.4801	25.4489	25.0516		1.93167	1.81043	4.07694		23.2252	24.6602		2.41506	1.04114
443	387	alpha gliadin Bu-12	0.394757	158.919	185.038	187.919		145.454	184.291	170.014		183.721	191.393	177.466		169.02	193.273	184.586		163.785	192.928	191.23		160.949	174.371	157.709		177.292	166.586	184.193		15.9766	19.6442	6.97583		182.293	182.647	164.343		12.2884	16.3576	8.83411		176.024	176.428		8.87189	10.4673
444			0.341738	15.5041	14.2021	13.6166		17.2919	16.9089	11.9442		15.4502	15.3036	15.6482		13.8652	14.6671	14.3739		17.6723	17.5094	15.7242		15.0302	16.2556	15.3969		14.4409	15.3817	15.4674		0.966163	2.98307	0.172962		14.302	16.9686	15.5609		0.405755	1.08079	0.628949		15.0967	15.6105		0.569497	1.33399
445	176	malate dehydrogenase	0.435264	66.8149	74.1909	76.0766		66.7291	73.0976	80.1555		73.6657	76.8326	80.0862		61.9195	76.649	76.8952		68.2659	83.5032	94.0911		89.5303	77.7686	79.1373		72.3608	73.3274	76.8615		4.89454	6.71616	3.21035		71.8212	81.9534	82.1454		8.57605	12.9822	6.43202		74.1832	78.64		2.36927	5.90602
446			0.166385	9.14519	8.7636	9.62739		7.6963	8.9592	7.03125		6.72157	7.43037	9.44061		7.63705	8.49576	7.85528		7.37131	10.2598	9.52794		6.96741	7.45382	7.07619		9.17873	7.89558	7.86418		0.432872	0.979302	1.41048		7.99603	9.05303	7.16581		0.446324	1.50168	0.255289		8.31283	8.07162		0.750053	0.945879
447	398	serpin Bu-3	0.195003	37.6273	41.8687	47.3671		36.5676	39.3568	39.4127		34.1928	43.0434	41.6789		39.8283	45.9748	40.6832		42.5997	52.8418	46.254		39.0933	42.8964	41.0082		42.2877	38.4457	39.6384		4.88341	1.62673	4.76505		42.1621	47.2318	40.9993		3.32948	5.19057	1.9016		40.1239	43.4644		1.96649	3.31407
448	146	serpin Bu-1	0.0106777	26.2325	26.4274	26.3135		21.13	19.4667	22.5561		22.6215	22.2725	23.8268		26.978	24.2649	25.6789		22.9918	27.4223	26.3783		22.8561	26.3383	27.6729		26.3245	21.0509	22.9069		0.0979304	1.5462	0.815542		25.6406	25.5975	25.6224		1.35698	2.31615	2.48689		23.4274	25.6202		2.67503	0.0216372
449	149	serpin Bu-2	0.545892	84.8619	86.5564	97.5574		83.2211	82.1117	84.5569		80.082	96.0948	87.691		85.6465	107.582	88.4985		94.1965	91.3033	81.8807		87.0956	96.1344	96.1169		89.6586	83.2966	87.9559		6.89286	1.22432	8.00968		93.9091	89.1268	93.1156		11.9269	6.43995	5.2135		86.9704	92.0505		3.29351	2.56289
450	154	serpin Bu-5	0.900681	35.7678	38.6433	39.4917		34.9126	32.6833	43.6554		36.0105	37.3745	35.9454		37.4652	38.7821	37.3774		36.143	39.8967	39.1202		37.0713	37.5837	41.7289		37.9676	37.0838	36.4435		1.95177	5.79931	0.806933		37.8749	38.3866	38.7947		0.786907	1.98144	2.55405		37.165	38.3521		0.765299	0.460851
451	158	serpin Bu-1 or Bu-4	0.616243	10.4231	8.44869	15.1831		11.4676	12.9524	15.3673		8.94892	14.6683	11.8759		11.848	9.39924	9.5506		11.4867	15.152	10.5895		10.4257	10.4922	10.8384		11.3516	13.2624	11.831		3.4619	1.96823	2.85997		10.266	12.4094	10.5854		1.37221	2.41715	0.221584		12.1484	11.0869		0.994125	1.15636
452			0.581891	5.25709	5.65839	6.49583		5.14001	6.44371	14.8714		6.48279	6.09602	6.5924		4.79368	6.30823	6.48964		7.58791	7.95676	6.58988		7.11654	7.40368	6.27704		5.80377	8.81838	6.3904		0.632036	5.28246	0.260769		5.86385	7.37818	6.93242		0.931224	0.707162	0.585452		7.00418	6.72482		1.59828	0.778219
453	123	enolase	0.492607	25.8196	26.986	27.2808		26.4682	29.1426	20.5176		23.5109	27.7541	26.1366		24.163	16.9218	25.382		21.5084	25.394	24.1771		24.5873	24.4379	22.9674		26.6954	25.3762	25.8005		0.772732	4.41498	2.14147		22.1556	23.6932	23.9975		4.57344	1.98748	0.895209		25.9574	23.2821		0.673483	0.987366
454	399	serpin Bu3	0.8592	22.7833	23.3817	27.3686		22.4782	22.3961	26.0443		20.2824	23.801	23.0896		24.7054	22.593	20.7308		20.4335	25.7409	24.123		23.3948	22.1486	24.4525		24.5112	23.6395	22.391		2.49259	2.08299	1.86046		22.6764	23.4324	23.332		1.98864	2.72021	1.15324		23.5139	23.1469		1.06565	0.41059
455			0.0438179	14.5325	14.5932	12.7938		13.2645	13.8992	12.0527		14.6419	16.0807	13.4276		14.3644	19.4605	14.4395		15.0626	20.5224	18.3672		16.8234	15.9517	17.2253		13.9732	13.0721	14.7167		1.02183	0.938114	1.32814		16.0881	17.9841	16.6668		2.92081	2.75	0.651066		13.9207	16.913		0.823565	0.971639
456			0.335019	10.3525	9.8168	10.9048		8.11272	11.6379	9.65126		9.73054	11.3727	11.2764		11.6476	13.6962	9.95861		11.073	12.3264	12.025		10.278	10.7651	11.8696		10.358	9.80061	10.7932		0.544019	1.76731	0.921572		11.7675	11.8081	10.9709		1.8717	0.654243	0.815519		10.3173	11.5155		0.497559	0.472076
457	175	malate dehydrogenase	0.165355	20.4921	31.6551	21.3938		17.9248	22.7813	18.9431		17.4793	20.7051	19.0995		23.3491	24.7007	24.0654		22.7041	23.7029	33.6099		20.5379	22.6541	26.8964		24.5137	19.8831	19.0946		6.20109	2.56103	1.6129		24.0384	26.6723	23.3628		0.676169	6.02883	3.23798		21.1638	24.6912		2.92776	1.74866
458	150	serpin Bu-7	0.000194966	31.399	44.3626	42.2484		35.2428	32.226	39.5604		35.1958	39.99	42.4894		21.9096	24.0749	20.6142		18.2702	19.6433	26.8488		27.7425	22.268	25.8057		39.3367	35.6764	39.2251		6.95501	3.68637	3.70647		22.1996	21.5874	25.272		1.7485	4.60794	2.77599		38.0794	23.0197		2.0818	1.97448
459			0.842161	17.0546	21.978	22.7651		21.4866	17.3988	22.7171		17.72	20.8197	21.4761		16.7685	22.8534	17.6279		14.3719	17.6747	22.4251		19.2543	20.5719	21.1306		20.5993	20.5341	20.0053		3.09487	2.78414	2.00614		19.0833	18.1573	20.3189		3.29316	4.04822	0.963359		20.3796	19.1865		0.325777	1.08453
462			0.112475	15.3587	15.0421	19.4		16.6385	17.8467	15.4774		15.6022	17.1603	22.9129		13.8057	14.019	11.6432		20.7832	17.3187	16.3166		17.8078	18.1378	13.9534		16.6003	16.6542	18.5585		2.42982	1.18477	3.85068		13.156	18.1395	16.633		1.31442	2.34371	2.32643		17.271	15.9762		1.11532	2.55586
463	178	glyoxalase I	0.277772	54.4618	59.9106	58.5204		62.6449	62.1399	62.0342		60.7368	65.7272	67.2124		56.9402	62.3446	62.8033		52.3571	58.6768	65.4382		60.4025	61.185	59.6208		57.6309	62.273	64.5588		2.83119	0.326388	3.39223		60.696	58.824	60.4028		3.26076	6.54177	0.782128		61.4876	59.9743		3.5301	1.00688
464			0.238004	15.8874	18.2031	19.3459		17.8948	17.9229	19.0221		19.4971	19.9438	19.3208		15.5289	18.0954	17.9103		15.3791	17.2107	18.878		19.0015	18.2332	27.7651		17.8121	18.2799	19.5872		1.76209	0.642904	0.321129		17.1782	17.1559	21.6666		1.43131	1.75011	5.2954		18.5598	18.6669		0.920038	2.59783
465			0.274101	10.2053	6.70283	6.82678		6.14582	7.98656	4.66168		6.60829	6.52413	6.83589		6.16601	9.84028	8.18349		5.78386	9.3802	8.262		8.65848	8.98201	10.0584		7.91165	6.26469	6.6561		1.98736	1.66563	0.161286		8.06326	7.80869	9.23294		1.84008	1.84053	0.732897		6.94415	8.3683		0.860432	0.759547
466	138	HMW-GS Dx5	0.792905	71.5381	86.0953	70.5772		64.4112	76.2845	84.4279		65.5553	67.5346	73.5675		65.836	80.0381	72.1052		61.3152	68.9894	78.799		67.4674	74.6171	67.5268		76.0702	75.0412	68.8858		8.69526	10.0661	4.17348		72.6598	69.7012	69.8704		7.11728	8.76362	4.11085		73.3324	70.7438		3.88508	1.66143
467			0.820288	48.7605	46.5907	42.8003		45.0132	32.0717	45.9737		42.444	40.5328	46.6291		40.7166	56.7164	36.1745		34.3278	50.3333	43.5302		36.5328	40.7247	39.6253		46.0505	41.0196	43.202		3.01661	7.76393	3.11801		44.5359	42.7304	38.9609		10.7904	8.03268	2.1735		43.424	42.0757		2.52282	2.84456
468	413	Eif4A initiation factor	0.360674	51.0448	56.5995	60.304		58.6459	62.1757	61.3338		53.8929	61.8222	57.5251		49.6779	50.5313	48.9242		46.8861	64.7765	60.4311		41.9168	53.2341	61.9192		55.9828	60.7185	57.7467		4.66028	1.84355	3.9693		49.7111	57.3646	52.3567		0.804077	9.33111	10.03		58.1493	53.1441		2.39337	3.887
469			0.812374	11.8087	10.6343	7.62872		10.188	7.07292	9.54242		9.48699	10.1991	9.85924		9.31122	15.1695	10.0438		11.937	10.9369	7.55009		7.95741	10.6806	10.4408		10.0239	8.93444	9.84844		2.15582	1.64412	0.356165		11.5082	10.1413	9.69294		3.19188	2.29913	1.50779		9.60227	10.4475		0.584974	0.945553
471	436	ketol-acid reductoisomerase	0.330493	10.0494	11.6473	8.57572		8.88335	5.66343	5.51693		9.21542	10.389	6.9978		7.24266	12.2482	10.6553		10.8429	9.3791	5.27804		9.73708	9.18018	9.26971		10.0908	6.6879	8.86742		1.53623	1.90273	1.72219		10.0487	8.50001	9.39566		2.55731	2.8847	0.29905		8.54871	9.31479		1.72369	0.777514
472			0.607896	6.40163	6.91292	5.41959		5.83515	5.23491	6.53678		4.87818	9.00833	4.17802		5.06335	6.60072	4.2608		5.05705	3.41057	5.11175		6.20223	5.23966	3.76037		6.24471	5.86894	6.02151		0.758929	0.651593	2.61025		5.30829	4.52646	5.06742		1.18904	0.966774	1.23001		6.04506	4.96739		0.188988	0.400401
473			0.461835	28.0336	25.0962	21.7836		23.7107	18.3673	19.706		22.6634	31.684	22.5759		25.5557	24.8985	24.7309		22.5334	37.1275	17.8199		26.3801	29.8712	30.4751		24.9711	20.5947	25.6411		3.12687	2.78033	5.23351		25.0617	25.8269	28.9088		0.435951	10.0663	2.21062		23.7356	26.5991		2.7407	2.03649
474			0.501053	13.431	13.9942	14.1155		12.994	11.2762	17.313		14.3601	15.0133	14.1179		15.266	18.8541	13.6163		15.9011	18.0907	14.6239		16.4231	19.1936	13.4927		13.8469	13.8611	14.4971		0.365243	3.11036	0.463142		15.9121	16.2052	16.3698		2.67799	1.75327	2.85079		14.0684	16.1624		0.371382	0.231829
477			0.259277	12.9226	16.0602	12.5726		12.6842	13.1299	10.647		11.7356	13.6413	11.1591		11.5652	9.45288	10.1677		12.6091	18.3097	11.4842		12.5448	16.7183	11.6561		13.8518	12.1537	12.1787		1.92051	1.32374	1.2991		10.3953	14.1343	13.6398		1.07437	3.65942	2.7029		12.7281	12.7231		0.973275	2.0311
482	462	beta-amylase	0.429552	64.7391	66.0945	61.4486		62.019	50.4915	57.534		65.259	64.5261	64.1948		59.5571	57.3903	49.5592		62.7147	69.1225	46.8699		66.4434	58.1195	56.8074		64.0941	56.6815	64.66		2.38917	5.81083	0.544581		55.5022	59.569	60.4568		5.2596	11.455	5.22594		61.8119	58.5093		4.45202	2.6418
483			0.991328	10.645	11.4244	11.7225		10.8596	12.5198	10.0507		11.4287	12.203	10.893		12.1007	9.69011	11.9302		10.4075	15.9662	9.96286		11.1295	11.3419	11.9211		11.264	11.1434	11.5082		0.556356	1.25874	0.658615		11.2403	12.1122	11.4642		1.34524	3.34508	0.409716		11.3052	11.6056		0.185882	0.452801
484			0.672774	7.68219	5.62007	7.37572		8.09987	8.86987	11.4738		7.55514	9.27389	8.25696		9.90555	6.50715	6.88249		4.78827	10.34	11.8951		7.01349	7.17203	7.60997		6.89266	9.48118	8.362		1.1127	1.76809	0.864177		7.76506	9.00781	7.26516		1.86319	3.73603	0.308957		8.24528	8.01268		1.2982	0.897324
485	93	beta-amylase	0.000438538	44.5073	42.9332	49.396		39.2406	44.5431	42.8397		41.2018	43.3253	41.6844		32.9101	26.7822	25.1926		28.7152	37.3594	26.0539		34.8663	30.3295	30.3085		45.6122	42.2078	42.0705		3.37008	2.70714	1.11315		28.295	30.7095	31.8347		4.07509	5.91073	2.62543		43.2968	30.2798		2.00633	1.80859
489			0.329969	14.255	10.9798	13.7544		12.5706	15.2256	16.9723		14.7637	12.609	11.3898		14.9856	11.0282	23.2576		10.3201	12.8961	11.8626		11.4258	11.6465	11.6545		12.9964	14.9228	12.9208		1.76425	2.21644	1.70842		16.4238	11.6929	11.5756		6.2403	1.29637	0.129789		13.6134	13.2308		1.13466	2.76587
491			0.0177589	8.29684	8.35743	9.55742		8.07937	6.32437	7.51799		7.86681	9.03729	5.07514		6.14902	8.10482	6.29794		5.37646	5.64733	5.46048		4.98582	5.11052	5.87621		8.73723	7.30724	7.32641		0.710947	0.896281	2.0356		6.85059	5.49476	5.32418		1.08874	0.138648	0.482119		7.7903	5.88984		0.820125	0.836392
493			0.627835	6.31551	9.05213	8.92138		8.39417	4.34973	5.75743		7.42832	8.27773	5.95803		5.57407	9.42407	9.05593		10.5956	8.17407	6.16976		8.87322	7.3565	7.26487		8.09634	6.16711	7.22136		1.54363	2.05311	1.17362		8.01802	8.31313	7.83153		2.12452	2.21617	0.903298		7.1616	8.05423		0.966002	0.242833
494			0.0212037	11.4827	10.088	11.1442		9.41363	10.5167	9.03859		9.00298	10.7865	7.32967		4.01537	7.23747	8.97619		8.74445	7.14578	5.85482		7.09839	4.47471	4.69121		10.905	9.6563	9.03973		0.727457	0.768338	1.72872		6.74301	7.24835	5.42144		2.5171	1.44754	1.45631		9.867	6.47093		0.950306	0.943355
495	69	omega-5 gliadin	2.72003e-09	38.8187	35.0312	31.3228		31.1836	30.0251	28.8043		31.3501	28.3178	33.2283		7.72765	8.9306	9.23936		7.1626	9.1507	7.76352		9.61422	10.7248	6.88757		35.0576	30.0043	30.9654		3.74803	1.1898	2.47774		8.63254	8.02561	9.07555		0.798719	1.01963	1.97454		32.0091	8.5779		2.68342	0.527098
499			1.16602e-09	45.6967	45.2389	40.4911		42.5553	35.6657	41.7596		38.8164	40.3063	50.0087		7.90134	7.79554	11.3276		7.20735	6.86763	6.6154		6.51737	9.36196	5.77583		43.8089	39.9935	43.0438		2.88239	3.76908	6.07762		9.00815	6.8968	7.21838		2.00938	0.29705	1.89306		42.2821	7.70778		2.01851	1.13758
500			7.11952e-05	11.0335	14.1648	13.1015		13.7412	16.315	15.8475		16.2514	15.5336	12.8154		4.58514	3.9323	5.3271		3.55348	2.59604	7.34102		3.24716	6.7832	4.09528		12.7666	15.3012	14.8668		1.59226	1.37108	1.81243		4.61485	4.49685	4.70854		0.697874	2.50922	1.84607		14.3115	4.60675		1.35548	0.106082
501	514	HMW-GS Dy10	0.243088	27.8013	35.3913	30.7552		32.7376	33.4993	36.1515		31.5713	33.5172	27.3197		31.9588	26.7209	31.6129		21.9006	25.0424	36.0658		29.0293	23.8168	25.0775		31.3159	34.1295	30.8027		3.82592	1.79208	3.16941		30.0975	27.6696	25.9745		2.92937	7.43906	2.71955		32.0827	27.9139		1.79103	2.07232
502	424	HMW-GS Dy10	0.701945	58.8092	51.2077	55.173		59.7798	52.1704	54.0389		56.2438	55.4358	55.4233		63.5354	61.6687	53.1595		60.6328	48.3332	53.1161		55.4254	55.6116	56.0638		55.0633	55.3297	55.701		3.80194	3.96549	0.470169		59.4546	54.0274	55.7003		5.53098	6.20025	0.328327		55.3646	56.3941		0.320273	2.77931
503			0.24016	34.4991	32.1833	27.8757		33.4993	29.0022	30.1537		34.4787	29.73	27.5199		32.7764	36.659	44.0947		37.7595	31.9388	27.8775		39.116	41.1896	31.0936		31.5194	30.8851	30.5762		3.36122	2.33606	3.55578		37.8434	32.5253	37.1331		5.75134	4.96701	5.33208		30.9935	35.8339		0.480839	2.88728
507	475	sucrose synthase	0.435984	44.5051	46.0394	49.0083		43.8526	47.7921	56.116		49.5687	49.8472	38.3905		33.5931	47.1338	41.2696		51.2264	36.9844	28.0592		46.8126	41.1497	41.1468		46.5176	49.2536	45.9355		2.28937	6.26099	6.53561		40.6655	38.7566	43.0364		6.79054	11.6849	3.27031		47.2356	40.8195		1.77173	2.14403
508			0.89268	9.01551	10.6027	12.9174		9.4472	11.6813	11.4165		9.14231	11.0713	11.9655		9.05165	12.0844	8.36743		10.4023	11.4421	9.18698		10.4704	10.4491	8.51506		10.8452	10.8483	10.7264		1.9622	1.22061	1.44285		9.83449	10.3438	9.81154		1.97828	1.1287	1.12283		10.8066	9.99661		0.0695322	0.30089
510			0.00317341	10.1961	10.7929	11.2876		10.5244	8.85356	10.7712		10.035	9.85339	9.52694		14.3684	16.0323	15.013		13.3821	16.0856	9.99654		12.7105	13.7604	12.3619		10.7588	10.0497	9.80511		0.546517	1.04322	0.257448		15.1379	13.1547	12.9443		0.838955	3.05087	0.727956		10.2046	13.7456		0.495365	1.21031
513			0.909008	5.42169	4.15792	4.06046		5.66868	2.99026	4.9257		4.40265	4.67532	5.80883		4.69686	6.51676	5.03817		5.12343	6.24929	3.11468		5.81402	4.45114	4.61483		4.54669	4.52821	4.96227		0.759337	1.38274	0.745715		5.41726	4.82913	4.95999		0.967367	1.58789	0.744124		4.67906	5.0688		0.245441	0.308792
516			0.976776	6.69409	6.69955	9.20054		6.68814	8.51004	8.87743		6.62894	7.87644	7.94052		9.9076	6.95859	6.29471		7.9515	7.71057	6.72467		7.47369	6.68833	7.44336		7.53139	8.02521	7.48197		1.44552	1.17241	0.739437		7.7203	7.46225	7.2018		1.92312	0.650023	0.44493		7.67952	7.46145		0.300389	0.259253
517			0.0783112	5.22738	5.40579	5.85353		6.18699	6.20825	7.99911		6.20844	5.85457	5.79759		5.51844	4.84429	5.98738		2.93304	4.66543	5.95352		4.43835	5.13975	4.54032		5.49557	6.79812	5.95353		0.322583	1.04015	0.222588		5.45004	4.51733	4.70614		0.574606	1.51568	0.378963		6.08241	4.89117		0.660768	0.493114
518			0.0135081	13.8297	14.4677	16.1028		15.9436	14.8593	12.5745		17.4582	17.0628	16.0359		10.4543	9.63867	15.1347		12.9518	9.26153	10.5304		12.0705	12.1148	12.7414		14.8001	14.4591	16.8523		1.1724	1.71982	0.734141		11.7425	10.9146	12.3089		2.96585	1.87492	0.375225		15.3705	11.6553		1.29456	0.701237
519	10	HMW-GS Dx5	0.0454157	26.4139	29.4885	30.1161		25.831	26.2922	27.5351		28.1679	26.9027	24.1969		23.1092	21.2129	25.5449		17.5086	27.142	23.8973		18.7686	18.494	23.9282		28.6728	26.5528	26.4225		1.98132	0.88142	2.02859		23.289	22.8493	20.3969		2.17156	4.90148	3.06125		27.216	22.1784		1.26331	1.55838
520			0.0948058	11.4431	11.1284	13.9709		12.2441	15.6154	15.9159		11.3362	12.407	15.8065		11.6565	10.466	13.077		7.59157	15.4697	11.7717		9.15978	6.72359	9.7555		12.1808	14.5918	13.1833		1.55824	2.0387	2.33405		11.7332	11.611	8.54629		1.30721	3.94153	1.60636		13.3186	10.6302		1.21119	1.80571
521	51	HMW-GS Dy10	0.213157	56.0734	55.7634	55.5226		56.3838	48.3368	54.6014		56.3672	58.0393	55.5841		56.9839	61.7994	69.4966		59.9019	57.1771	51.2957		60.5285	62.7596	52.2883		55.7864	53.1074	56.6635		0.276116	4.22644	1.25414		62.76	56.1249	58.5255		6.31141	4.39856	5.51555		55.1858	59.1368		1.85262	3.3595
522			0.217598	33.3385	39.2726	32.9363		26.9602	30.9654	31.7546		33.8535	33.3482	29.983		40.3488	30.1206	39.1621		33.3389	31.2358	31.1248		34.2002	36.5808	31.6139		35.1824	29.8934	32.3949		3.54785	2.57067	2.10396		36.5438	31.8998	34.1316		5.59424	1.24747	2.48416		32.4902	34.1918		2.64582	2.32258
528	358	HMW-GS By9	0.83945	45.4001	45.6297	44.6863		46.7301	49.9158	47.9854		46.4169	51.36	43.6114		44.1235	43.2016	57.8525		42.0283	45.1884	54.6983		38.9072	42.0978	50.137		45.2387	48.2104	47.1294		0.491944	1.60472	3.92314		48.3925	47.305	43.714		8.20556	6.59486	5.78671		46.8595	46.4705		1.50414	2.44837
529	350	HMW-GS By9	0.376957	231.08	201.139	216.039		196.083	208.006	204.373		215.945	189.438	206.823		245.055	222.594	221.43		243.167	208.571	196.321		230.858	198.559	214.719		216.086	202.821	204.069		14.9703	6.11102	13.4665		229.693	216.02	214.712		13.3166	24.2946	16.1496		207.658	220.142		7.32504	8.29779
531	351	HMW-GS By9	0.178676	43.5196	37.7093	31.925		26.8495	28.7577	38.5312		44.092	42.3088	37.173		38.9846	37.6732	47.9829		35.6904	40.5792	31.7478		37.2435	32.1744	38.6819		37.7179	31.3795	41.1913		5.7973	6.26665	3.59232		41.5469	36.0058	36.0333		5.61213	4.4241	3.4184		36.7629	37.862		4.97514	3.19126
532	360	HMW-GS By9	0.197219	35.0305	37.2724	39.1623		36.1145	36.9349	35.5879		35.0274	37.2414	37.9317		42.3432	36.1197	41.0931		47.5497	39.6336	38.9554		40.1474	35.7075	42.7378		37.1551	36.2124	36.7335		2.06837	0.678802	1.51728		39.852	42.0462	39.5309		3.29212	4.7782	3.55547		36.7003	40.4764		0.472202	1.36897
534			0.351749	15.0457	10.8954	13.0691		13.3968	9.99603	9.62713		15.1192	15.2901	12.1813		13.7058	12.2857	12.0414		14.5387	11.1355	9.63848		10.6258	9.63158	13.1604		13.0034	11.0067	14.1969		2.07591	2.07814	1.74765		12.6776	11.7709	11.1393		0.898753	2.51112	1.81959		12.7356	11.8626		1.61187	0.773257
535			0.560893	28.6638	30.0989	34.7396		27.555	41.6574	48.1388		35.0127	34.5754	33.6576		35.9474	25.7399	32.498		25.4996	29.6904	41.8268		29.2262	29.0609	30.1714		31.1674	39.117	34.4152		3.17571	10.5244	0.691623		31.3951	32.3389	29.4862		5.19236	8.47968	0.599146		34.8999	31.0734		3.99689	1.45333
536	106	globulin-2	0.596638	42.0317	38.5783	29.0047		39.7003	23.0807	21.7584		40.408	37.7584	35.2962		32.5874	39.5757	28.7496		44.8303	36.2243	20.0854		38.176	35.1969	36.243		36.5383	28.1798	37.8209		6.74886	9.99893	2.5565		33.6376	33.7133	36.5387		5.48889	12.5621	1.51139		34.1797	34.6299		5.23543	1.6535
537			0.785884	9.70963	8.66864	6.90525		7.86614	7.91486	8.21384		8.98967	8.24515	8.3497		9.25018	8.65738	9.05065		8.71517	8.68426	8.47956		7.97438	9.85467	7.30262		8.42784	7.99828	8.52817		1.41761	0.188265	0.40307		8.98607	8.62633	8.37722		0.30163	0.128044	1.32286		8.3181	8.66321		0.281477	0.306094
541	29	HMW-GS Bx7	0.194978	13.9571	15.7969	14.0427		11.7847	13.4472	15.6901		15.1394	13.6518	14.0099		13.2255	11.4023	13.4517		13.7997	23.9176	16.5546		13.619	13.3882	16.0278		14.5989	13.6407	14.267		1.0384	1.95988	0.776434		12.6932	18.0906	14.345		1.12364	5.23092	1.46191		14.1689	15.0429		0.486587	2.76559
542	21	HMW-GS Bx7	0.598232	253.054	227.477	255.687		246.277	258.275	255.545		234.212	236.188	238.292		242.931	252.955	226.821		260.978	237.013	245.652		250.115	218.54	248.362		245.406	253.365	236.231		15.5829	6.28899	2.04013		240.903	247.881	239.005		13.1845	12.1371	17.7454		245.001	242.596		8.57458	4.67399
544			0.328909	30.6135	31.4148	41.3318		32.963	34.7244	52.3091		27.8173	39.1877	22.9035		24.4408	30.1707	26.0613		36.339	39.0041	24.2633		32.2451	28.4627	28.9437		34.4534	39.9988	29.9695		5.97039	10.6974	8.35269		26.8909	33.2021	29.8838		2.95364	7.8551	2.05906		34.8072	29.9923		5.02402	3.15699
545	27	HMW-GS Bx7	0.796138	61.886	58.4902	73.0984		61.9221	59.5758	87.8438		55.0682	64.5237	56.7552		59.882	60.2874	63.2073		63.747	109.218	52.4649		63.8183	69.9935	67.088		64.4915	69.7806	58.7824		7.64469	15.6871	5.04317		61.1256	75.1433	66.9666		1.8142	30.0438	3.08934		64.3515	67.7451		5.50042	7.0412
546			0.0412359	2.66717	3.29954	3.67517		2.44604	3.51425	3.13114		3.02673	3.57355	2.66785		2.48846	1.15768	2.41694		1.92012	1.85353	2.77091		1.93105	1.70586	2.08245		3.21396	3.03048	3.08938		0.509422	0.541174	0.456092		2.02103	2.18152	1.90645		0.748532	0.51151	0.189495		3.11127	2.03633		0.0936813	0.13817
547	25	HMW-GS Bx7	0.37012	96.0676	86.9126	86.2807		101.872	83.6625	86.1393		95.1863	89.5018	84.7345		92.4756	103.428	110.079		96.7402	79.6307	84.3629		95.2502	102.141	83.1436		89.7537	90.558	89.8075		5.47714	9.87634	5.23259		101.994	86.9113	93.5118		8.8887	8.83485	9.61749		90.0397	94.1391		0.449644	7.56101
548			0.00786877	9.32973	13.1845	12.0064		10.0393	10.9162	9.83811		13.4375	12.2572	10.9471		12.5568	13.6851	13.3908		14.0649	14.4964	16.3623		12.452	14.2537	13.452		11.5069	10.2645	12.2139		1.97535	0.573261	1.24574		13.2109	14.9746	13.3859		0.58529	1.22104	0.902657		11.3285	13.8571		0.986884	0.971672
550			0.992049	38.1353	23.0827	39.3755		36.3907	36.7384	32.6637		44.1506	33.2419	22.2779		32.7215	39.9467	28.8552		43.5413	31.9529	21.4767		33.1856	35.372	31.0505		33.5312	35.2643	33.2235		9.06988	2.25885	10.9363		33.8411	32.3236	33.2027		5.62989	11.0369	2.16081		34.0063	33.1225		1.10023	0.761941
551			0.709771	40.6872	30.2956	42.5759		42.0387	39.0254	46.279		42.0924	42.8985	32.592		41.8045	45.9905	45.7439		47.2722	42.9162	31.0316		38.5469	40.6508	40.1385		37.8529	42.4477	39.1943		6.61258	3.64406	5.73192		44.513	40.4067	39.7788		2.34882	8.40613	1.09711		39.8316	41.5661		2.36278	2.57127
552			0.0615821	30.9393	31.5754	31.1125		32.3327	33.859	37.3714		38.7787	32.651	35.8677		35.3076	38.1716	48.6485		37.0365	36.6462	37.4778		32.4351	31.6339	36.9142		31.209	34.521	35.7658		0.328857	2.58381	3.06513		40.7092	37.0535	33.661		7.02312	0.416067	2.84562		33.832	37.1413		2.35524	3.52493
553	33	HMW-GS Bx7	0.990494	30.3856	37.4588	33.2187		31.2621	34.6888	39.0383		38.2931	38.0102	33.2109		39.5876	26.4247	41.5377		30.7871	34.0144	44.3226		30.3011	39.6273	35.6988		33.6877	34.9964	36.5048		3.55983	3.89725	2.85607		35.85	36.3747	35.209		8.22059	7.06967	4.68234		35.0629	35.8113		1.40972	0.583807
557	115	omega-1,2 chain-terminating gliadin	0.419019	227.789	241.408	239.199		218.288	235.684	212.939		208.831	225.359	224.342		229.812	245.522	240.552		237.398	202.498	224.33		211.686	268.311	237.802		236.132	222.304	219.511		7.30925	11.8923	9.2628		238.629	221.409	239.266		8.03002	17.6325	28.3412		225.982	233.101		8.9	10.1311
561			0.837097	46.6551	54.2084	48.3608		51.4797	52.6196	46.609		44.5547	51.4494	44.7429		39.6409	52.1361	42.8393		43.5843	61.4243	41.9298		41.5053	49.2395	48.4768		49.7414	50.2361	46.9157		3.9614	3.19245	3.92746		44.8721	48.9795	46.4072		6.49088	10.8092	4.26227		48.9644	46.7529		1.79141	2.07539
562	116	omega-1,2 chain-terminating gliadin	0.128277	53.8546	58.7561	48.7609		50.165	55.6708	53.4747		46.1894	48.3802	49.2459		46.7837	57.5865	44.9891		49.1192	50.6578	49.9911		40.3176	43.9922	49.2815		53.7905	53.1035	47.9385		4.9979	2.77163	1.57543		49.7864	49.9227	44.5304		6.81437	0.771595	4.50608		51.6108	48.0799		3.19883	3.07464
564			0.00187465	9.49718	10.9853	6.95383		13.0817	14.5513	17.2923		8.64633	9.56054	10.363		14.0118	11.6436	12.8115		8.91946	8.9618	9.75628		8.72231	8.45809	10.4938		9.14543	14.9751	9.5233		2.03861	2.13705	0.858956		12.8223	9.21251	9.22474		1.18414	0.471393	1.10696		11.2146	10.4198		3.26214	2.08057
565	113	omega-1,2 chain-terminating gliadin	0.00603804	175.833	168.352	163.421		172.741	156.954	155.731		157.275	144.676	151.979		155.979	157.731	167.913		148.203	139.819	137.174		149.605	161.081	146.751		169.202	161.808	151.31		6.24951	9.48766	6.32586		160.541	141.732	152.479		6.44434	5.75795	7.58487		160.774	151.584		8.99102	9.43638
566			0.893413	7.14991	17.7289	11.0453		22.6283	12.7122	13.4525		14.0588	13.2457	10.2859		15.3691	11.6711	11.0609		8.86806	26.2541	7.51505		8.64694	10.5801	14.939		11.9747	16.2643	12.5301		5.35038	5.52379	1.98564		12.7004	14.2124	11.3887		2.33124	10.4504	3.22303		13.5897	12.7672		2.33287	1.41305
567	330	alpha gliadin Bu-2	0.0285594	380.096	352.699	362.095		364.505	381.001	354.433		368.082	355.68	378.092		385.824	383.601	373.332		354.989	355.535	339.654		393.56	386.31	373		364.963	366.647	367.284		13.9216	13.4124	11.2271		380.919	350.06	384.29		6.66371	9.01544	10.428		366.298	371.756		1.19917	18.8651
568			0.0543503	39.9192	41.266	49.7503		45.6103	47.6742	37.9809		43.4184	46.7643	51.7853		42.8894	46.0464	35.4632		43.1689	34.7926	43.0305		29.4252	37.1628	33.8099		43.6452	43.7552	47.3227		5.32991	5.10598	4.21132		41.4663	40.3307	33.4659		5.43325	4.79662	3.88026		44.9077	38.421		2.09217	4.32859
574	468	alpha gliadin Bu-3	0.322758	218.999	199.076	222.043		228.192	200.06	192.871		212.446	204.142	218.47		235.906	229.208	227.954		223.914	205.26	200.349		242.953	222.067	203.37		213.373	207.041	211.686		12.4747	18.6666	7.19412		231.023	209.841	222.797		4.27556	12.4326	19.8016		210.7	221.22		3.27921	10.6783
575	524	alpha gliadin Bu-12	0.558952	22.1258	22.9101	21.2745		17.9397	28.7169	19.4114		24.9628	17.3723	20.9498		33.1238	25.1386	22.6786		22.5183	21.1242	24.3442		24.0458	17.1514	23.0683		22.1035	22.0227	21.095		0.818006	5.84389	3.79735		26.9803	22.6622	21.4218		5.46075	1.61481	3.73046		21.7404	23.6881		0.560401	2.9178
576	467	alpha gliadin Bu-4	0.138072	358.814	336.852	350.808		362.94	361.994	354.868		352.724	341.621	363.766		376.393	355.586	360.946		337.78	318.539	358.814		364.561	364.372	355.821		348.824	359.934	352.704		11.1147	4.41249	11.0723		364.308	338.378	361.585		10.8031	20.1438	4.99255		353.821	354.757		5.63839	14.25
578	143	triticin	0.0246329	72.9956	73.0388	77.3111		81.5846	86.7322	81.3278		83.3152	79.6787	89.2623		87.2808	84.1529	92.8381		77.8445	82.0215	90.4763		83.8793	86.1698	82.6303		74.4485	83.2149	84.0854		2.4792	3.04881	4.83798		88.0906	83.4474	84.2265		4.39889	6.43547	1.79509		80.5829	85.2548		5.33036	2.48655
579			0.187243	17.8265	17.6145	15.7825		19.9833	17.8152	19.0368		19.5905	15.2191	15.3077		17.136	28.8191	19.0279		21.795	19.4251	16.7925		20.8	27.8927	20.6451		17.0745	18.9451	16.7058		1.12388	1.08695	2.49862		21.661	19.3375	23.1126		6.27083	2.50242	4.14043		17.5751	21.3704		1.20067	1.90423
580	223	purinin Bu-2	0.545101	138.312	121.977	155.592		164.975	145.737	150.496		129.669	153.599	166.987		131.847	135.943	132.408		129.706	144.413	167.958		140.705	138.014	156.843		138.627	153.736	150.085		16.8095	10.0199	18.9058		133.399	147.359	145.187		2.22051	19.2959	10.1835		147.483	141.982		7.88353	7.51175
581	479	27K thiol reductase	0.822669	12.1949	12.8969	12.4359		13.8071	11.2098	13.4944		12.2209	10.9362	13.4006		11.3478	12.7329	12.1702		13.7124	9.89195	14.6372		11.3647	12.3931	10.279		12.5093	12.8371	12.1859		0.356688	1.41791	1.23257		12.0836	12.7472	11.3456		0.696628	2.51557	1.0572		12.5108	12.0588		0.325613	0.701118
582	239	27K thiol reductase	0.930079	143.61	125.788	144.365		162.867	129.785	133.556		149.159	129.805	132.044		151.041	134.197	136.773		133.435	140.043	140.909		135.917	151.613	148.759		137.921	142.07	137.003		10.5139	18.1099	10.5873		140.67	138.129	145.43		9.07333	4.08819	8.36098		138.998	141.409		2.69956	3.70626
583			0.271223	56.0748	54.9542	50.8342		64.0157	54.3022	43.3647		60.9527	58.227	56.8345		51.7787	45.88	49.6488		51.9038	44.2195	40.9085		52.6508	43.3421	62.0403		53.9544	53.8942	58.6714		2.75967	10.3315	2.09478		49.1025	45.6773	52.6777		2.98706	5.64078	9.34914		55.5067	49.1525		2.74092	3.50051
585			0.774848	91.7989	75.9861	90.3446		92.4863	99.1285	75.7581		94.6267	85.1802	72.9634		106.019	93.6779	86.708		94.7486	78.3237	86.719		84.4886	98.0756	87.6827		86.0432	89.1243	84.2568		8.74002	12.0425	10.8611		95.4684	86.5971	90.0823		9.77927	8.21314	7.10423		86.4747	90.7159		2.46229	4.46944
588	312	WDAI Bu-1/Bu-2	0.267637	479.141	462.506	496.219		545.054	490.843	514.07		526.256	436.556	605.801		464.412	482.805	483.33		489.401	438.237	469.013		434.48	483.78	436.257		479.289	516.656	522.871		16.8571	27.1979	84.6734		476.849	465.55	451.506		10.774	25.7573	27.9647		506.272	464.635		23.5738	12.6966
589	313	WTAI CM1	0.652691	186.444	153.676	177.291		172.802	188.232	180.897		202.388	145.258	243.999		183.634	170.37	159.543		191.503	172.578	184.238		149.176	177.29	162.734		172.47	180.644	197.215		16.9077	7.71835	49.5733		171.182	182.773	163.067		12.066	9.5472	14.0603		183.443	172.341		12.6074	9.90426
590			0.0229519	26.6991	26.4441	25.8976		20.0916	20.6926	29.3339		29.1776	27.25	22.3881		20.0661	19.0724	17.3621		23.0844	18.2169	17.8221		21.6787	18.5743	21.2772		26.3469	23.3727	26.2719		0.409485	5.17128	3.49882		18.8335	19.7078	20.51		1.36773	2.93088	1.68839		25.3305	19.6838		1.69591	0.838513
591			0.299247	5.49224	4.22357	3.61193		3.60454	3.5891	5.83148		6.34881	4.44132	5.37522		3.75773	3.64974	3.05992		3.54527	6.03705	2.94763		2.9131	3.45166	4.18061		4.44258	4.34171	5.38845		0.959097	1.29021	0.953813		3.48913	4.17665	3.51512		0.375606	1.63863	0.636131		4.72425	3.72697		0.577424	0.389654
592			0.330155	1.56532	1.28688	1.21496		1.31294	1.55327	1.50467		1.08114	1.31412	1.25799		1.00953	1.71267	1.14454		1.84514	1.67205	1.41801		1.67465	1.34354	1.18796		1.35572	1.45696	1.21775		0.185047	0.127068	0.121591		1.28891	1.64507	1.40205		0.373139	0.214838	0.248564		1.34348	1.44534		0.120074	0.181983
593			0.00263451	13.258	14.1115	14.6495		9.42131	12.3887	13.5215		13.603	13.683	10.9708		9.94941	8.64283	10.0699		8.68837	10.0877	10.8709		9.58005	8.6009	9.02393		14.0063	11.7772	12.7522		0.701693	2.1174	1.54332		9.55404	9.88232	9.06829		0.791422	1.10568	0.491083		12.8452	9.50155		1.11747	0.409542
594			0.667071	1.50556	0.99463	1.1218		1.00329	1.68446	1.24503		0.723392	1.70588	0.697852		0.993083	1.17992	0.879701		1.53961	1.43958	0.955432		1.45355	1.09839	1.258		1.20733	1.31092	1.04237		0.265986	0.345333	0.574754		1.01757	1.31154	1.26998		0.151602	0.312428	0.177885		1.18688	1.1997		0.135438	0.159089
595			0.455966	6.78648	6.43688	5.49864		4.21737	6.84464	5.22034		6.37359	6.19248	5.33337		5.33617	7.62676	7.44722		6.19154	5.6639	5.81713		6.33771	6.88893	6.35884		6.24067	5.42745	5.96648		0.665961	1.32582	0.555716		6.80338	5.89086	6.52849		1.27381	0.271433	0.312323		5.8782	6.40758		0.413734	0.468125
596			0.0392585	29.8669	28.7017	27.7497		28.8524	31.8928	33.7924		27.2777	25.6499	21.6142		30.2042	31.0006	28.4789		26.4322	29.0692	21.9855		27.5964	27.4066	27.8607		28.7728	31.5125	24.8473		1.06037	2.49186	2.91583		29.8946	25.829	27.6213		1.28907	3.58016	0.228065		28.3775	27.7816		3.35017	2.03754
598			0.117097	40.2251	45.4457	36.5332		44.3281	43.9075	44.2529		37.6488	43.6535	30.4089		32.8887	44.0161	39.3164		34.0435	32.621	30.2838		39.3416	30.3237	39.144		40.7347	44.1629	37.237		4.47806	0.224281	6.63189		38.7404	32.3161	36.2697		5.58603	1.8983	5.15038		40.7115	35.7754		3.46296	3.24055
599			0.297976	11.8341	15.1119	15.6689		14.0643	16.4341	20.055		11.4473	13.0213	13.0877		16.0124	9.98694	13.0449		11.6103	14.4112	14.7239		13.3064	14.7218	13.7335		14.2049	16.8511	12.5188		2.07203	3.01702	0.928489		13.0147	13.5818	13.9206		3.01282	1.71452	0.725996		14.5249	13.5057		2.18384	0.457684
600			0.133859	20.3386	23.2801	20.1729		17.2307	23.0654	22.5015		19.1773	20.5973	18.862		22.7616	28.8691	23.4629		19.6654	21.0916	24.6075		22.902	23.7787	23.7572		21.2639	20.9325	19.5455		1.74809	3.21828	0.924426		25.0312	21.7881	23.4793		3.34216	2.5436	0.500068		20.5806	23.4329		0.911627	1.62202
602	104	globulin-2	0.0052547	21.4792	20.3693	21.4429		19.1666	20.0427	21.5198		17.5967	18.8783	22.1457		17.6176	13.3749	17.7912		16.0044	17.4934	15.6364		14.5838	15.3108	16.7308		21.0971	20.243	19.5403		0.630559	1.18933	2.34559		16.2612	16.3781	15.5418		2.50111	0.983304	1.09201		20.2935	16.0604		0.779665	0.452881
603	99	globulin-2	0.0115097	14.0575	15.3224	13.9699		15.602	11.9395	11.7167		11.1614	13.4168	11.8405		7.35872	8.54404	7.6382		13.4038	11.5852	6.77948		9.36855	10.8208	10.0069		14.4499	13.0861	12.1396		0.756808	2.18173	1.15704		7.84699	10.5895	10.0654		0.61963	3.42257	0.727912		13.2252	9.50064		1.16145	1.45588
604			0.629713	7.40762	10.3089	10.4455		8.32204	9.22107	8.45203		6.63357	10.8522	8.38024		10.652	9.96729	10.5735		7.08155	9.45987	10.1596		9.55199	9.39092	8.95943		9.38733	8.66505	8.62201		1.71585	0.485899	2.11969		10.3976	8.90033	9.30078		0.374721	1.6135	0.306396		8.89146	9.53291		0.429976	0.775155
607			0.118618	24.0439	21.6757	20.9064		21.9701	19.8309	19.77		22.1647	20.846	22.744		16.8708	23.0589	21.5883		20.2052	19.681	17.9731		18.4931	16.5725	19.3077		22.2087	20.5237	21.9182		1.63524	1.25298	0.97271		20.506	19.2864	18.1244		3.23291	1.1672	1.40436		21.5502	19.3056		0.900777	1.1909
608	14	HMW-GS Dx5	0.0019954	23.7478	22.9483	24.6502		24.8261	22.9515	22.0472		21.4862	24.3064	21.4044		20.1201	17.7667	21.7093		18.6179	15.6851	16.2883		21.4552	17.4787	20.7126		23.7821	23.2749	22.399		0.851475	1.41741	1.65238		19.8654	16.8638	19.8822		1.9836	1.54878	2.11431		23.152	18.8704		0.699675	1.73785
612			0.678147	36.8636	26.9401	26.5039		39.997	27.21	45.8547		32.6487	26.0182	32.538		38.8592	40.8465	25.5167		31.8263	36.7367	41.43		36.1939	39.0063	28.3248		30.1025	37.6873	30.4016		5.85935	9.53452	3.79661		35.0741	36.6643	34.5083		8.33644	4.80227	5.53665		32.7305	35.4156		4.2953	1.11782
614	302	HMW-GS Bx7	0.975459	7.70551	7.98806	8.8012		7.41387	9.98073	9.04543		6.96852	9.68458	9.53153		9.0542	8.31666	9.86668		10.4055	5.81918	11.0595		7.81887	7.84389	8.96118		8.16492	8.81334	8.72821		0.568854	1.29907	1.52586		9.07918	9.09471	8.20798		0.775311	2.85548	0.65241		8.56882	8.79396		0.352371	0.50753
615			0.23276	6.44523	6.75415	7.5512		7.28475	6.13375	8.2927		6.54088	5.8774	8.48228		8.19797	10.7611	7.50513		9.24607	6.63662	8.11568		8.26422	8.70086	8.84455		6.91686	7.23707	6.96685		0.570659	1.08026	1.35368		8.82139	7.99946	8.60321		1.71518	1.3086	0.30224		7.04026	8.47469		0.172264	0.425773
616			0.401231	5.81989	7.87815	9.31652		6.55986	8.67034	6.27948		8.1692	8.56909	9.37353		8.43995	10.0186	9.72334		8.97271	7.48724	8.35876		8.98861	6.63888	10.6019		7.67152	7.16989	8.70394		1.75745	1.30696	0.613383		9.39396	8.27291	8.74312		0.839275	0.746447	1.99286		7.84845	8.80333		0.78218	0.562945
618			0.708391	15.066	22.0841	21.0849		15.3303	17.8647	15.7069		13.716	19.2992	16.0601		15.1531	16.3955	20.1082		19.4992	14.8151	16.1548		14.2371	16.3009	17.7709		19.4117	16.3006	16.3584		3.79653	1.36754	2.8035		17.2189	16.823	16.103		2.57812	2.41248	1.77517		17.3569	16.715		1.77972	0.565755
619			0.144399	6.61508	8.1035	7.78624		6.50766	5.6053	6.99021		6.18324	7.83378	6.39834		6.74261	8.39755	9.68055		7.22991	6.38418	6.00379		7.03784	7.69815	8.18171		7.50161	6.36772	6.80512		0.783973	0.702981	0.897314		8.27357	6.53929	7.63923		1.47289	0.627606	0.574206		6.89148	7.48403		0.571855	0.877495
620			0.665342	6.77824	10.6137	9.96507		7.22462	10.3658	7.76554		8.39228	10.9567	9.57678		9.13179	10.3806	11.7011		12.5784	8.50753	9.93176		8.67835	9.47256	11.2531		9.11901	8.45199	9.64191		2.05295	1.67934	1.28343		10.4045	10.3392	9.80133		1.28483	2.06578	1.31846		9.07097	10.1817		0.596414	0.33101
621			0.396353	20.535	19.9816	19.2503		20.9784	19.0271	18.7463		20.289	18.9	20.4002		23.0493	17.0727	19.6395		18.9122	17.2186	21.1867		17.135	17.6894	17.5865		19.9223	19.5839	19.8631		0.644408	1.21576	0.835875		19.9205	19.1058	17.4703		2.99818	1.99113	0.29491		19.7898	18.8322		0.180707	1.24783
622			0.839651	19.5118	21.1905	21.5098		19.5277	17.7624	24.4076		18.4098	20.695	18.2943		18.0797	22.6435	19.4855		23.5261	17.5658	19.5413		18.5781	18.7301	18.7973		20.7374	20.5659	19.133		1.0733	3.44208	1.35391		20.0695	20.2111	18.7018		2.33732	3.03606	0.112333		20.1454	19.6608		0.880963	0.833516
623			0.0216459	8.62602	8.11138	9.17708		7.44737	8.45115	6.48653		6.39979	7.37597	6.33484		6.60364	5.67506	6.70817		8.14192	5.31174	6.46602		5.32423	5.65744	6.24588		8.63816	7.46168	6.70353		0.532956	0.982388	0.583251		6.32896	6.6399	5.74252		0.568702	1.42308	0.466678		7.60113	6.23712		0.974824	0.455683
624			0.882185	21.2043	12.3443	22.2325		22.5572	15.9113	19.0973		13.9998	17.9412	16.4245		22.9894	15.2037	11.6289		17.1718	23.3876	15.6766		18.47	17.4874	19.82		18.5937	19.1886	16.1218		5.43652	3.32387	1.98807		16.6073	18.7453	18.5925		5.80885	4.08922	1.17113		17.968	17.9817		1.6263	1.1927
626			0.934853	5.26206	7.30524	7.70539		5.24458	8.52469	8.34582		6.35549	7.31525	6.46826		6.00447	10.0802	5.98881		7.07245	6.52588	7.19158		6.43914	4.62794	7.53966		6.75757	7.3717	6.713		1.3105	1.84431	0.524605		7.35783	6.92997	6.20224		2.35765	0.354988	1.47025		6.94742	6.83001		0.368109	0.58424
627	18	HMW-GS Ax2*	0.869467	16.5697	19.8499	18.0773		16.9865	16.7531	15.1438		18.3872	18.4352	12.8407		12.7133	21.4729	15.7752		16.7803	17.3635	14.2026		16.4211	14.0636	15.9519		18.1656	16.2944	16.5544		1.64188	1.0033	3.21626		16.6538	16.1155	15.4789		4.44542	1.68207	1.24789		17.0048	16.0827		1.01367	0.588162
628			0.0913156	2.10373	2.47996	2.8976		2.32801	2.04397	2.21109		1.63302	2.51792	1.2497		1.18182	0.845615	2.06646		1.58496	1.34366	0.439001		1.4983	1.53375	1.71141		2.49376	2.19436	1.80021		0.397114	0.142755	0.65043		1.36463	1.12254	1.58115		0.630618	0.604133	0.114188		2.16278	1.35611		0.347851	0.229425
634			0.568911	4.93108	5.16527	4.51857		3.92271	5.04309	4.95167		4.37732	5.18114	3.07214		3.40384	4.55901	4.88322		4.3543	4.28975	2.31132		4.95647	3.93134	3.91113		4.87164	4.63915	4.2102		0.327425	0.622141	1.06439		4.28202	3.65179	4.26631		0.777615	1.16133	0.597779		4.57366	4.06671		0.335547	0.359415
636			0.00102508	4.7515	4.4054	4.25734		3.63271	3.38257	4.67092		3.75104	4.02293	3.8117		3.03712	1.81911	2.40705		2.70146	3.28743	2.9762		2.87718	2.17959	2.73631		4.47141	3.8954	3.86189		0.253609	0.683166	0.142724		2.42109	2.98836	2.59769		0.609126	0.293174	0.368873		4.07623	2.66905		0.342646	0.29029
638	371	orthophosphate dikinase	0.431045	14.8121	14.5355	13.5388		12.8307	11.9066	13.148		14.0786	13.1318	12.029		11.3477	15.9728	14.0389		16.4001	14.8916	13.4511		16.3471	13.6744	13.0143		14.2955	12.6284	13.0798		0.669715	0.644919	1.02578		13.7865	14.9143	14.3453		2.32288	1.4746	1.7648		13.3346	14.3487		0.862236	0.56391
639			0.151384	2.10884	2.09878	1.63842		1.16399	1.33679	2.40465		1.81634	1.70287	1.49464		1.05805	1.10969	1.93754		1.03627	1.2851	0.933644		1.21382	1.90723	1.54611		1.94868	1.63514	1.67128		0.268742	0.671992	0.163162		1.36843	1.08501	1.55572		0.493544	0.180726	0.346805		1.7517	1.33638		0.171541	0.236986
640	23	HMW-GS Ax2*	0.0108603	91.1024	96.3875	92.7924		100.132	91.7344	90.287		98.5224	88.4175	91.707		116.571	104.65	113.191		101.008	97.6038	94.9685		91.0498	105.347	93.5326		93.4274	94.0512	92.8823		2.69915	5.31588	5.15397		111.471	97.8602	96.643		6.14377	3.02806	7.63907		93.4537	101.991		0.584903	8.23185
641			0.183977	6.39072	5.48635	5.49038		3.15094	3.97817	3.50133		7.02544	5.37324	4.05622		2.86451	4.55687	5.13851		3.71722	5.1482	1.65718		3.62923	4.52808	3.3389		5.78915	3.54348	5.48497		0.52098	0.415224	1.48776		4.18663	3.50753	3.83207		1.18135	1.75493	0.619997		4.9392	3.84208		1.21826	0.339658
642			0.925892	8.26701	7.67575	8.62431		10.5417	7.28958	8.74167		9.65185	8.26318	6.77847		6.88187	9.37408	10.774		13.1824	8.41582	7.6421		8.29807	8.20348	10.5493		8.18902	8.85767	8.23117		0.479061	1.62918	1.43696		9.00997	9.74677	9.01696		1.97143	3.00038	1.32791		8.42595	9.2579		0.37447	0.423389
643	48	HMW-GS Dy10	0.754001	81.9798	74.9299	74.787		81.7022	75.0224	86.7793		79.9263	77.3391	76.1035		76.0938	82.8823	78.8057		93.27	82.7002	72.7641		92.1479	87.7145	73.7063		77.2322	81.1679	77.7896		4.11214	5.89661	1.95085		79.2606	82.9114	84.5229		3.41701	10.2546	9.62617		78.7299	82.2316		2.12969	2.6962
644			0.145756	9.87132	12.3246	6.77052		9.92834	7.2647	8.74372		8.05108	7.86674	5.28489		8.45145	11.2772	13.6685		8.62587	9.40011	8.32456		14.2101	10.3038	9.7033		9.65549	8.64559	7.06757		2.78334	1.33453	1.54659		11.1324	8.78351	11.4057		2.61155	0.554832	2.44713		8.45622	10.4405		1.30431	1.44152
645	333	HMW-GS Dy10	0.499825	185.254	179.367	189.077		194.821	188.249	194.17		188.393	185.477	179.644		196.094	198.612	184.099		199.594	189.909	181.283		195.328	185.8	174.277		184.566	192.413	184.505		4.8917	3.62103	4.45499		192.935	190.262	185.135		7.75528	9.16069	10.5414		187.161	189.444		4.54849	3.9638
646			0.00114587	12.256	11.2404	11.7665		11.305	11.6004	11.009		12.3507	12.0473	11.2586		7.96071	8.35965	8.90282		5.82383	7.72133	9.26381		8.79058	6.9517	9.48435		11.7543	11.3048	11.8855		0.507902	0.295707	0.563719		8.40773	7.60299	8.40888		0.472889	1.72304	1.30876		11.6482	8.13986		0.304532	0.464947
647			0.967978	26.1469	24.6094	23.4518		23.1013	22.7253	24.5713		25.5804	23.0038	23.2324		17.709	26.7518	25.854		24.8874	25.2853	23.9231		25.9967	25.5827	20.3197		24.736	23.466	23.9389		1.352	0.975546	1.4262		23.4383	24.6986	23.9663		4.98193	0.700435	3.16487		24.047	24.0344		0.641889	0.632917
648	42	HMW-GS Dy10	0.687189	335.275	278.575	282.054		312.189	271.858	264.241		291.618	266.966	260.102		302.736	280.252	288.238		295.069	256.512	286.432		287.57	271.338	273.214		298.635	282.763	272.895		31.7793	25.767	16.5734		290.409	279.338	277.374		11.3981	20.2339	8.87966		284.764	282.373		12.986	7.0275
649			0.476399	8.41313	11.5737	10.5762		6.40268	10.7835	11.9481		10.5154	9.46284	8.21921		10.2303	12.3654	8.60877		8.76011	9.83597	10.7808		6.82896	6.9079	9.23578		10.1877	9.71143	9.39916		1.61573	2.92402	1.14943		10.4015	9.79229	7.65754		1.88416	1.01105	1.36736		9.7661	9.28378		0.397101	1.44092
650			0.0745573	8.16423	10.1325	9.55579		10.1615	11.271	12.7628		9.6808	9.9455	8.53426		8.09548	6.27295	10.0365		5.81221	6.79088	12.0218		6.36845	6.77801	6.62717		9.28417	11.3984	9.38685		1.01184	1.30534	0.750136		8.13499	8.20831	6.59121		1.8821	3.33866	0.207132		10.0231	7.64483		1.19214	0.913202
651			0.00302428	14.9613	16.4866	14.7952		17.5168	17.1254	18.5008		16.9602	16.7887	15.8858		14.7329	14.9636	16.7575		12.7691	14.0723	14.9845		14.9437	13.7863	14.8591		15.4143	17.7143	16.5449		0.932285	0.708665	0.577214		15.4846	13.942	14.5297		1.10833	1.11344	0.645194		16.5579	14.6521		1.15006	0.778592
652	407	HMW-GS Dy10	0.692014	10.2364	9.21309	9.21135		8.61165	10.6576	7.20219		8.13738	12.9291	8.29279		11.2651	10.5212	10.073		10.2648	10.4486	10.5391		9.4386	8.7084	12.8935		9.55361	8.82381	9.78641		0.591301	1.73744	2.72272		10.6198	10.4175	10.3468		0.602149	0.139801	2.23549		9.38794	10.4614		0.502228	0.141666
653			0.8722	2.91024	4.71894	3.98489		4.0418	3.25502	4.11451		3.79772	4.23771	3.49453		4.69636	2.23582	3.75804		4.54029	3.7533	4.20171		4.13195	3.61614	2.70469		3.87136	3.80378	3.84332		0.909682	0.476628	0.373686		3.56341	4.1651	3.48426		1.24176	0.394771	0.722707		3.83948	3.73759		0.0339524	0.372342
655	320	gamma gliadin Bu-5	0.814402	376.147	365.974	393.451		390.252	390.031	377.121		366.258	347.104	389.946		380.459	374.748	344.039		402.406	360.227	345.391		398.761	369.645	358.969		378.524	385.801	367.769		13.8917	7.51829	21.4606		366.415	369.341	375.791		19.5878	29.5798	20.596		377.365	370.516		9.07162	4.79726
663	172	gamma gliadin Bu-3 or Bu-10, alpha gliadin Bu-1 or Bu-3, alpha gliadin Bu-9	0.16285	157.307	139.442	143.495		159.109	143.466	148.561		143.917	143.978	138.675		165.676	167.521	155.813		167.233	134.061	138.972		156.073	151.649	166.144		146.748	150.379	142.19		9.36607	7.97819	3.04422		163.003	146.755	157.955		6.29493	17.9034	7.42862		146.439	155.905		4.10283	8.316
664	337	gamma gliadin Bu-4	0.0886059	19.3449	20.1687	23.2164		21.3392	24.226	24.0292		22.1612	23.0737	17.3964		17.3145	19.9201	18.6299		15.6052	14.6254	12.8704		16.168	8.61878	22.2831		20.91	23.1981	20.8771		2.03941	1.6129	3.04873		18.6215	14.367	15.69		1.30284	1.38556	6.84468		21.6617	16.2262		1.33064	2.17733
665			0.136111	100.585	106.476	108.135		113.648	114.811	120.708		107.306	109.97	104.412		95.7509	107.1	106.138		101.828	104.408	103.089		132.334	111.813	101.824		105.065	116.389	107.229		3.96766	3.78524	2.77975		102.996	103.108	115.324		6.29315	1.2904	15.5555		109.561	107.143		6.01103	7.08508
667	166	gamma gliadin Bu-4	0.479622	111.568	122.183	118.215		131.088	129.718	119.966		122.414	124.144	123.456		114.008	131.132	128.174		124.139	112.811	125.235		153.842	126.771	118.364		117.322	126.924	123.338		5.3635	6.06436	0.870687		124.438	120.729	132.992		9.15331	6.87858	18.5389		122.528	126.053		4.8522	6.28937
674			0.107945	44.1553	48.5401	40.7463		51.3472	47.2877	40.7327		50.3556	54.5334	48.0849		45.2587	53.7172	44.3411		45.7871	47.1931	43.6151		49.2286	54.7317	65.6875		44.4806	46.4559	50.9913		3.90704	5.3559	3.27093		47.7723	45.5318	56.5493		5.16878	1.8026	8.37866		47.3093	49.9511		3.33821	5.82295
680			0.0437909	16.886	19.8908	19.8178		19.7704	19.4674	19.9092		21.3555	24.0946	15.2433		12.7845	14.4893	13.7026		20.4472	16.3223	17.2142		13.3186	13.4843	19.5343		18.8649	19.7157	20.2311		1.71416	0.225935	4.53151		13.6588	17.9946	15.4457		0.853229	2.17038	3.54178		19.6039	15.6997		0.689945	2.17902
684			0.272317	141.506	134.456	125.848		139.242	119.394	137.818		126.479	137.613	138.986		132.194	140.245	112.631		132.235	86.9216	118.093		115.149	125.319	113.273		133.937	132.151	134.359		7.84206	11.0713	6.85919		128.357	112.416	117.914		14.2011	23.1838	6.48165		133.482	119.562		1.17183	8.09709
686			0.24563	60.3413	59.2448	64.1335		52.7917	65.1874	63.4012		52.3862	61.755	68.9296		47.557	56.2372	47.5763		56.141	44.4728	63.7374		48.7664	54.6756	55.3119		61.2399	60.4601	61.0236		2.5652	6.70082	8.2959		50.4569	54.7838	52.918		5.00596	9.70377	3.60938		60.9078	52.7195		0.402582	2.17026
687			0.337158	2.21755	2.92642	2.19743		1.9348	1.5896	1.89661		2.34291	1.29898	1.60072		2.40641	1.65397	2.3652		3.1389	1.80363	3.03807		3.3946	2.136	1.68126		2.44713	1.807	1.74754		0.415198	0.189242	0.537231		2.14186	2.6602	2.40395		0.423029	0.743522	0.887545		2.00056	2.402		0.387887	0.259176
688	110	AGP small subunit	0.00643596	29.3234	26.8373	24.4916		25.1007	21.7485	20.9489		23.2461	24.4955	21.7009		25.5722	30.9142	28.9083		32.4239	26.9608	21.5189		33.7993	37.4226	32.9428		26.8841	22.5994	23.1475		2.41624	2.20282	1.39989		28.4649	26.9679	34.7216		2.69849	5.45251	2.37806		24.2103	30.0515		2.33172	4.11312
689	108	AGP small subunit	0.0804209	28.6144	27.3412	30.3704		26.2188	24.0143	23.3127		29.6051	30.1186	26.5488		29.7123	26.2522	39.2788		23.2899	22.4672	29.7467		24.6838	24.2501	24.0392		28.7753	24.5153	28.7575		1.521	1.51643	1.92993		31.7478	25.168	24.3243		6.74758	3.98661	0.328653		27.3494	27.08		2.4544	4.06434
690			0.664261	2.66246	2.10276	2.40951		3.04546	1.76589	3.49581		2.75684	2.73138	2.44818		2.0184	2.5056	2.84556		2.44015	1.95033	1.7824		3.24456	2.77391	1.93462		2.39158	2.76905	2.64547		0.280281	0.897474	0.17133		2.45652	2.05763	2.65103		0.415756	0.341746	0.663555		2.60203	2.38839		0.19245	0.302511
692			0.361138	2.86747	2.42045	2.42157		2.9834	2.61158	3.87987		2.35555	1.59246	2.39508		2.73924	3.24293	2.68684		2.24509	11.3131	2.92255		2.90402	3.79265	3.94462		2.56983	3.15828	2.11436		0.257767	0.651983	0.452413		2.88967	5.49359	3.5471		0.307052	5.05123	0.562079		2.61416	3.97679		0.52337	1.35409
693	94	beta-amylase	0.543112	38.6573	38.0422	37.6308		36.7569	34.9446	38.1129		38.1702	41.2192	37.5814		36.4421	43.7606	37.4495		37.5509	43.9341	35.4416		40.7622	41.4964	40.1205		38.1101	36.6048	38.9902		0.516635	1.58962	1.95266		39.2174	38.9755	40.793		3.96663	4.42186	0.688491		37.9017	39.662		1.20631	0.986943
695			0.415072	4.5278	6.58227	5.74637		5.83231	6.07385	8.41641		8.03324	6.4862	4.26983		4.1163	5.48333	4.22697		4.01471	6.69101	5.4988		5.07804	4.88472	5.88998		5.61881	6.77419	6.26309		1.03316	1.42732	1.8916		4.60887	5.40151	5.28425		0.759328	1.3408	0.533411		6.2187	5.09821		0.578967	0.427816
696			0.689084	8.45987	9.65797	8.85863		11.6568	9.06864	10.8526		10.1694	8.64583	9.50697		13.3227	7.562	9.60175		9.83985	9.82444	12.545		6.78748	11.993	7.70079		8.99216	10.526	9.44074		0.610111	1.32462	0.763951		10.1622	10.7364	8.82708		2.92096	1.56626	2.77951		9.65297	9.90855		0.788639	0.979605
697	125	LMW-GS [GenBank: AAB48469]	0.080714	69.0176	65.0867	63.0647		84.2288	64.3323	60.1554		76.4777	67.4709	70.5281		76.6759	75.0773	85.0204		64.6362	63.1438	56.5497		63.3521	69.5821	56.6536		65.723	69.5721	71.4922		3.02704	12.8637	4.58015		78.9245	61.4432	63.1959		5.33933	4.30313	6.46568		68.9291	67.8546		2.93785	9.62683
701	120	LMW-GS Bu-3	0.754758	221.139	197.42	209.456		235.261	219.221	222.751		227.823	212.976	237.982		240.188	199.428	239.477		245.289	196.598	215.958		224.13	226.88	218.005		209.338	225.744	226.26		11.8599	8.42883	12.5762		226.364	219.282	223.005		23.3305	24.5154	4.54345		220.447	222.884		9.62453	3.54286
702			0.367657	44.7542	34.9685	21.6405		31.2013	23.2612	19.9291		35.0862	35.3911	31.3445		29.1933	41.3969	31.8148		37.4411	26.3289	19.5259		37.9023	37.0075	31.6296		33.7877	24.7972	33.9406		11.602	5.79096	2.25342		34.135	27.7653	35.5131		6.42411	9.04355	3.39284		30.8418	32.4711		5.23539	4.13322
703			0.70521	9.04297	10.6369	8.79477		9.09988	7.05643	8.59669		6.83536	9.03767	6.90712		5.32944	8.11497	9.67125		9.36698	10.5451	6.6467		10.0585	8.23183	6.93928		9.49156	8.251	7.59338		0.999663	1.06468	1.2513		7.70522	8.85292	8.40986		2.19972	1.99938	1.5672		8.44531	8.32267		0.963892	0.578797
705			0.670236	6.06258	5.43007	2.75223		4.88448	2.95794	3.81003		5.33127	4.24995	2.95339		4.88223	2.19923	2.5193		2.15917	6.40126	3.1985		4.92716	5.66236	4.18231		4.74829	3.88415	4.1782		1.75733	0.965407	1.19056		3.20025	3.91964	4.92394		1.4654	2.21108	0.740026		4.27022	4.01461		0.439358	0.86576
706	128	AGP large subunit	0.0101228	5.83109	8.85054	8.00123		4.07792	5.4068	3.53925		6.19888	6.69585	6.92519		5.59557	6.53519	6.41103		4.98392	5.01737	3.24615		4.79321	5.24432	6.2219		7.56095	4.34132	6.60664		1.55713	0.961238	0.371282		6.1806	4.41581	5.41981		0.510437	1.0131	0.730331		6.16964	5.33874		1.6537	0.885179
707			0.539664	2.55829	2.58282	3.72307		2.5964	2.54222	2.28518		2.91772	2.62319	3.45186		3.82302	1.9703	3.35077		1.81326	2.74911	2.56901		2.31577	2.79317	2.18905		2.95472	2.4746	2.99759		0.665516	0.166264	0.420069		3.04803	2.37713	2.43266		0.962747	0.49656	0.318573		2.80897	2.61927		0.290366	0.372349
708	89	AGP large subunit	0.2922	9.56276	9.78364	8.86566		9.53363	7.70579	9.21563		8.95254	10.0659	9.47436		7.36422	8.69041	6.01937		8.36304	7.25346	4.22026		12.4898	9.32672	5.83153		9.40402	8.81835	9.4976		0.479133	0.976535	0.557042		7.358	6.61225	9.21601		1.33553	2.14453	3.33051		9.23999	7.72876		0.368136	1.34089
711	124	alpha gliadin Bu-BQ807130	0.106249	126.669	119.357	116.016		125.193	144.476	127.662		126.956	113.27	126.781		133.05	116.842	120.722		124.426	117.583	123.096		108.659	115.382	115.559		120.68	132.443	122.336		5.44869	10.493	7.85184		123.538	121.702	113.2		8.463	3.62856	3.93342		125.153	119.48		6.36749	5.51542
712	121	globulin-2	0.570368	23.516	21.6867	18.3833		24.9618	11.4515	8.24315		20.2852	17.6706	13.7779		13.2493	15.4639	14.9801		16.6534	23.1861	6.81716		20.9075	18.1054	18.5509		21.1953	14.8855	17.2446		2.60138	8.8726	3.27449		14.5644	15.5522	19.1879		1.16433	8.23986	1.50574		17.7751	16.4349		3.18821	2.43485
713	327	alpha gliadin Bu-11	0.163108	266.361	261.976	282.792		289.759	273.604	269.959		248.592	261.005	294.494		312.041	287.97	292.88		251.241	256.599	283.943		272.398	275.743	285.016		270.376	277.774	268.03		10.9737	10.5381	23.7438		297.63	263.928	277.719		12.7193	17.5393	6.53727		272.06	279.759		5.08572	16.9436
714			0.621921	28.0853	22.1504	22.883		23.6833	23.166	22.0238		23.7586	19.9297	22.8914		24.0182	24.5779	21.4258		23.1678	22.871	22.6859		22.472	22.1664	21.1425		24.3729	22.9577	22.1932		3.23586	0.849124	2.00766		23.3406	22.9082	21.927		1.68175	0.243122	0.69635		23.1746	22.7253		1.10592	0.72437
716	527	gamma gliadin Bu-11	0.280282	119.465	96.3476	99.9199		106.828	112.733	101.674		121.223	94.7452	92.9969		112.621	99.512	100.482		100.511	86.5668	80.2384		93.4951	91.4412	104.879		105.244	107.078	102.988		12.4443	5.53418	15.816		104.205	89.1055	96.6052		7.30446	10.3721	7.23871		105.104	96.6385		2.04847	7.54978
717	550	alpha gliadin Bu-10	0.529011	228.026	169.941	198.831		260.245	213.764	192.284		223.116	179.979	208.908		211.851	213.769	171.707		226.025	192.461	208.604		261.228	220.349	220.052		198.933	222.098	204.001		29.0423	34.7383	21.9833		199.109	209.03	233.876		23.7501	16.7858	23.6875		208.344	214.005		12.1778	17.9095
720			0.862841	51.2554	56.3737	56.9378		60.004	58.4618	59.0731		52.5996	50.4021	67.2453		59.7382	54.1988	50.8824		43.213	53.5285	61.4389		58.7614	47.4245	60.2355		54.8556	59.1796	56.749		3.13062	0.776558	9.15621		54.9398	52.7268	55.4738		4.47416	9.13937	7.00975		56.9281	54.3801		2.16756	1.45652
722			0.891805	47.178	50.2152	48.5119		46.8365	55.377	59.101		46.6369	49.0853	57.238		53.2576	46.9492	54.2885		38.1703	47.7924	60.6539		50.3192	49.5306	53.294		48.635	53.7715	50.9867		1.52235	6.28788	5.55041		51.4984	48.8722	51.0479		3.9733	11.2806	1.98471		51.1311	50.4728		2.57127	1.40439
723	206	alpha gliadin Bu-14	0.391854	14.0546	12.5076	15.5351		12.7848	12.6883	12.2763		9.13386	13.53	12.7373		14.5463	16.6282	10.3859		13.5133	16.5854	14.8216		12.8052	11.1617	13.0118		14.0325	12.5831	11.8004		1.51389	0.270087	2.34305		13.8535	14.9734	12.3263		3.17829	1.54169	1.01378		12.8053	13.7177		1.1325	1.32879
724	92	beta-amylase	0.00980159	67.0618	74.516	71.7977		70.5079	72.9014	80.2278		68.5652	71.7509	67.198		54.9656	48.04	51.1499		27.6633	63.6677	40.5629		49.1979	47.0063	56.8505		71.1252	74.5457	69.1714		3.77237	5.06427	2.33623		51.3852	43.9646	51.0182		3.46876	18.2416	5.16839		71.6141	48.7893		2.72033	4.18233
727	109	ATP synthase beta subunit	0.19276	13.8508	11.2061	12.3904		7.99996	5.82423	11.1488		10.6184	8.01156	7.92976		6.93265	10.4138	11.0499		8.94916	11.0579	8.69423		13.3205	10.0397	9.9125		12.4825	8.32434	8.85323		1.32475	2.67707	1.52921		9.46544	9.56709	11.0909		2.2164	1.29733	1.93194		9.88668	10.0411		2.26353	0.910532
728			0.351478	25.7349	27.9633	30.9651		22.341	26.1239	26.4067		24.3349	28.4012	22.9435		23.6012	19.7074	22.5248		19.1448	33.544	19.812		21.522	22.4906	21.356		28.2211	24.9572	25.2265		2.62465	2.27008	2.83602		21.9445	24.1669	21.7895		2.01071	8.12764	0.612763		26.1349	22.6337		1.81168	1.33013
730	16	HMW-GS Ax2*	0.560075	46.1795	45.8132	48.9487		49.6583	55.1954	46.4585		51.1753	46.8886	47.6705		47.2966	39.4107	49.7775		50.303	43.8216	42.6572		42.4757	49.3685	45.4455		46.9805	50.4374	48.5781		1.71435	4.42027	2.28293		45.4949	45.5939	45.7632		5.41317	4.11949	3.45737		48.6653	45.6174		1.73011	0.135684
731			0.104687	21.492	17.7877	21.403		21.7169	27.2319	21.0329		23.3713	20.8335	21.4883		19.2731	21.1798	23.8512		18.9421	18.5191	18.6528		17.8312	21.1364	17.37		20.2276	23.3272	21.8977		2.11347	3.39882	1.31749		21.4347	18.7047	18.7792		2.29963	0.216222	2.05436		21.8175	19.6395		1.55139	1.55513
732			0.512854	1.6864	0.829231	1.02583		1.29252	0.325268	1.03104		0.890243	1.13554	0.668259		0.777928	1.46317	0.58235		0.428108	0.951139	0.328166		1.08955	0.648894	0.737233		1.18049	0.882941	0.898015		0.449027	0.500342	0.233739		0.941149	0.569138	0.825227		0.462538	0.334576	0.233136		0.987147	0.778505		0.167606	0.190356
733			0.608259	6.00967	6.53172	6.08191		2.47036	4.42952	6.13797		7.20693	5.52698	4.43847		6.11567	5.68062	4.41894		2.81668	8.11518	3.53216		5.33622	6.07499	4.57464		6.20776	4.34595	5.72412		0.28287	1.83523	1.39472		5.40508	4.82134	5.32862		0.881288	2.87489	0.750203		5.42595	5.18501		0.966059	0.317261
734			0.460728	6.77576	6.92266	9.17461		5.43873	8.21733	10.5108		8.21402	9.55309	8.34117		9.66375	6.96331	6.01061		5.6762	6.94059	6.41611		7.28121	5.64714	7.08234		7.62435	8.05562	8.70276		1.34458	2.5399	0.73915		7.54589	6.3443	6.67023		1.89497	0.635249	0.891583		8.12758	6.85347		0.542795	0.621401
735			0.382967	29.2825	31.2906	25.3774		25.2907	18.8137	33.492		36.617	28.1107	26.1666		24.9424	19.9575	23.2477		18.8465	32.2063	13.1679		24.2502	24.8358	26.1125		28.6502	25.8655	30.2981		3.0069	7.35601	5.55798		22.7158	21.4069	25.0661		2.53464	9.77404	0.952263		28.2712	23.063		2.24049	1.85415
737	64	beta-amylase	1.06497e-07	26.7227	22.0565	19.087		23.6714	19.6737	21.499		20.491	23.279	18.3009		8.75257	8.98505	8.66159		8.39236	8.73559	7.7683		8.62027	10.8968	7.71716		22.6221	21.6147	20.6903		3.8491	2.0014	2.49503		8.79974	8.29875	9.07807		0.166806	0.490392	1.63849		21.6423	8.72552		0.966194	0.394922
738	63	omega-5 gliadin	2.00633e-10	122.393	98.6423	94.1383		104.252	95.6167	93.9705		100.907	103.081	94.1203		23.7907	19.5638	24.8248		23.8114	18.6112	15.6288		21.9657	22.6613	21.988		105.058	97.9464	99.3694		15.1806	5.52241	4.6741		22.7264	19.3505	22.205		2.78731	4.1411	0.395327		100.791	21.4273		3.7629	1.81739
740	307	HMW-GS Dx5	0.270903	132.087	129.835	102.534		103.769	84.9484	98.6821		134.836	108.777	107.525		105.237	190.497	132.271		136.604	115.192	85.628		124.511	133.114	120.792		121.486	95.7998	117.046		16.4507	9.73565	15.4195		142.668	112.475	126.139		43.5704	25.5963	6.32031		111.444	127.094		13.7287	15.1195
741			0.24985	2.94616	1.35036	1.55055		1.12058	1.38864	1.42507		2.1389	2.86989	1.37342		1.10419	1.48881	2.6442		0.770357	1.16126	1.51763		1.71458	0.843138	0.966886		1.94902	1.31143	2.1274		0.869328	0.166285	0.748301		1.74573	1.14975	1.17487		0.801505	0.373769	0.47148		1.79595	1.35678		0.428982	0.337075
742	5	HMW-GS Dx5	0.824152	305.686	278.652	278.482		310.782	293.466	297.901		288.313	276.129	284.81		295.414	290.555	283.313		325.748	285.803	258.129		289.151	285.763	282.067		287.607	300.716	283.084		15.6573	8.99483	6.27278		289.761	289.894	285.66		6.08912	33.9945	3.54311		290.469	288.438		9.15797	2.40667
743	184	globulin Glo-3	0.361579	44.9278	50.229	53.1231		59.8785	51.5952	61.2329		52.4475	55.141	75.7362		56.1089	57.8391	39.3588		58.5055	52.8097	59.9227		58.874	58.9606	58.9068		49.4266	57.5688	61.1082		4.15614	5.21749	12.7396		51.1023	57.0793	58.9138		10.2069	3.76489	0.0437086		56.0346	55.6985		5.99003	4.08473
744			0.404471	13.8716	13.2376	20.6685		20.8263	19.9621	21.0353		16.2224	16.0373	32.0951		33.3851	20.9113	25.4586		18.6542	19.7532	41.9633		17.5707	28.4956	20.3898		15.9259	20.6079	21.4516		4.11939	0.568939	9.21802		26.585	26.7902	22.152		6.31272	13.1518	5.67162		19.3285	25.1757		2.97675	2.62063
745	463	triticin	0.406249	29.5598	27.127	23.0177		25.7155	22.3909	19.2947		27.3344	22.1856	23.7266		25.7823	25.5405	33.6257		29.9642	27.7339	17.5219		34.1418	27.1104	27.7123		26.5681	22.467	24.4155		3.30667	3.2111	2.64262		28.3161	25.0733	29.6548		4.59981	6.63414	3.89745		24.4836	27.6814		2.0514	2.35579
746			0.371403	53.6758	58.6183	51.0644		55.6958	47.2918	44.4711		54.1328	46.3706	46.4232		41.972	50.3508	37.3379		50.4759	52.7825	37.3452		48.1754	46.1725	55.8091		54.4528	49.1529	48.9756		3.83643	5.83917	4.46641		43.2202	46.8679	50.0524		6.59567	8.3271	5.0851		50.8604	46.7135		3.11235	3.41868
747			0.658229	10.8239	12.161	12.9352		14.7867	10.4259	11.1794		8.23685	8.6917	14.1897		10.7341	13.2875	12.17		12.7686	11.6165	11.193		11.5193	16.6737	11.4539		11.9734	12.1307	10.3727		1.06807	2.33084	3.31338		12.0639	11.8594	13.2156		1.27996	0.815411	2.99499		11.4923	12.3796		0.972716	0.731187
748			0.623506	29.9613	34.3033	40.5745		39.2522	36.659	36.641		32.4623	34.0395	40.4733		28.2098	30.57	33.7665		32.6012	30.3652	46.8123		31.5299	33.0159	38.867		34.9464	37.5174	35.6583		5.33576	1.50242	4.24378		30.8488	36.5929	34.4709		2.78882	8.92057	3.87897		36.0407	33.9709		1.32749	2.90452
749			0.935967	28.9368	33.1249	30.1526		37.9695	27.449	28.4331		27.4526	27.8649	38.1068		33.6192	29.1236	28.2841		33.0387	31.2633	33.7614		26.3343	31.7849	30.2713		30.7381	31.2839	31.1414		2.15456	5.81085	6.03571		30.3423	32.6878	29.4635		2.86876	1.28551	2.81366		31.0545	30.8312		0.283075	1.66683
751	219	purinin Bu-2	0.0438653	36.9798	33.0348	36.1354		36.6816	41.8504	42.3353		40.5393	38.2988	39.8585		31.1909	34.5899	27.6945		30.8378	32.5226	36.8387		32.7999	25.5884	37.4227		35.3834	40.2891	39.5655		2.07723	3.13358	1.14867		31.1584	33.3997	31.937		3.44782	3.0951	5.96414		38.4127	32.165		2.6483	1.13793
752			0.478458	13.3313	14.1924	15.3618		13.653	17.701	13.4192		12.7094	17.6574	18.4258		11.5633	13.5687	13.7035		15.892	12.8798	14.6946		14.4376	13.7337	14.7795		14.2952	14.9244	16.2642		1.0191	2.40745	3.10242		12.9452	14.4888	14.3169		1.19861	1.51662	0.533245		15.1613	13.917		1.00567	0.845979
753	190	alpha gliadin Bu-14	0.850228	153.129	173.844	186.091		173.637	169.844	158.91		139.746	156.378	180.352		183.944	175.763	153.66		163.028	165.435	188.988		157.287	166.746	173.738		171.022	167.464	158.825		16.6613	7.64681	20.4131		171.122	172.484	165.924		15.6661	14.3437	8.25635		165.77	169.843		6.27196	3.46199
754			0.452221	12.3542	15.1564	16.9612		14.5797	14.892	14.6827		11.6191	14.3598	17.3389		10.8978	14.7327	11.873		12.6103	14.9661	18.1119		11.0841	12.4801	14.0003		14.8239	14.7181	14.4393		2.32143	0.159124	2.86075		12.5012	15.2294	12.5215		1.99314	2.76026	1.45854		14.6604	13.4173		0.198716	1.56932
757	389	alpha gliadin Bu-14, GDP-binding protein	0.0701526	79.0171	80.7789	80.5773		73.602	74.0095	72.214		67.6737	83.443	88.4109		78.3638	85.9163	90.5646		82.298	91.4251	95.9494		90.4148	84.6879	82.9063		80.1245	73.2752	79.8425		0.964251	0.941328	10.8273		84.9482	89.8909	86.003		6.15775	6.95381	3.92317		77.7474	86.9474		3.87562	2.60313
758			0.394779	7.66143	7.46107	8.1575		6.05151	5.91593	9.08216		7.9057	9.49266	7.26477		6.97231	4.66411	7.37737		7.45001	6.59905	6.17958		6.04654	7.05815	7.38984		7.76	7.01653	8.22104		0.35853	1.79017	1.14693		6.33793	6.74288	6.83151		1.46365	0.647313	0.699741		7.66586	6.63744		0.607747	0.263143
761	163	gamma gliadin Bu-11	0.55821	190.028	194.272	209.381		188.886	203.837	190.185		197.082	194.406	216.542		185.996	201.894	192.018		196.266	202.217	210.604		212.96	197.495	201.677		197.894	194.302	202.677		10.1721	8.28223	12.082		193.303	203.029	204.044		8.02643	7.20355	7.99974		198.291	200.125		4.20132	5.93029
763			0.235953	27.1558	27.6149	30.3394		24.3342	28.6578	27.6574		26.3388	26.4136	33.7098		25.5866	32.3811	25.2698		31.4967	33.7867	33.071		28.3527	30.5781	27.8317		28.37	26.8831	28.8207		1.7209	2.2634	4.23423		27.7458	32.7848	28.9208		4.01737	1.17153	1.45869		28.0246	29.8172		1.01394	2.63635
764			0.347543	14.7713	11.4729	16.2338		13.202	14.7364	13.1052		13.5877	19.725	15.4899		15.5965	16.8517	15.7753		15.1412	16.6358	20.1262		16.1822	15.8634	12.5029		14.1593	13.6812	16.2675		2.43875	0.915097	3.14163		16.0745	17.3011	14.8495		0.678986	2.55819	2.03845		14.7027	16.075		1.37613	1.22578
765			0.302382	20.3131	22.3962	24.7226		20.7524	22.7479	21.6755		21.9821	19.551	27.0669		21.9584	25.1336	19.6373		23.7059	26.9969	28.9629		22.0681	23.9704	24.8833		22.4773	21.7253	22.8666		2.20588	0.998664	3.83526		22.2431	26.5552	23.6406		2.75921	2.65615	1.43628		22.3564	24.1463		0.5802	2.20011
767	169	gamma gliadin Bu-4	0.897186	324.693	330.945	329.237		345.147	312.59	327.105		347.787	306.638	342.157		320.228	351.822	327.792		346.679	325.208	343.017		340.77	333.332	341.343		328.292	328.281	332.194		3.23145	16.3102	22.3102		333.281	338.302	338.482		16.4964	11.4862	4.46925		329.589	336.688		2.25611	2.95222
769	322	LMW-GS Bu-2/13	0.781581	147.402	148.179	155.505		165.637	130.383	144.568		155.969	155.169	149.188		141.207	172.891	137.828		165.123	146.106	138.43		161.839	166.754	154.671		150.362	146.863	153.442		4.47094	17.739	3.70587		150.642	149.887	161.088		19.3421	13.7424	6.07626		150.222	153.872		3.29203	6.26039
771	335	gamma gliadin Bu-6	0.329254	124.843	142.998	147.883		141.591	140.722	148.652		128.729	143.87	149.607		133.265	129.889	139.495		131.13	124.916	137.091		135.066	133.412	124.035		138.575	143.655	140.735		12.1406	4.34935	10.7864		134.216	131.046	130.838		4.87304	6.08788	5.94935		140.988	132.033		2.5495	1.89329
775			0.378698	11.0785	11.8149	13.5477		13.5842	14.045	11.5489		13.2007	13.395	12.4171		14.7154	9.76173	10.1952		6.04269	10.575	14.0808		10.9694	9.37804	9.32023		12.147	13.0594	13.0043		1.26769	1.32823	0.517664		11.5574	10.2328	9.88924		2.74345	4.02998	0.935925		12.7369	10.5598		0.511593	0.880863
776			0.858965	2.31863	2.18422	2.02354		2.36054	2.46334	1.88575		1.66356	2.53206	1.48595		2.10583	2.42085	1.54406		1.54754	2.28194	2.81475		1.83872	1.52031	2.39949		2.17546	2.23655	1.89386		0.147738	0.308113	0.559789		2.02358	2.21475	1.91951		0.444148	0.636269	0.445122		2.10195	2.05261		0.182789	0.149745
777			0.416398	4.11952	5.31197	5.13917		5.36262	3.8772	4.39112		3.65188	4.92444	4.78591		4.16764	3.28048	4.73974		4.58195	3.63093	3.45379		5.14628	4.16272	5.4201		4.85689	4.54365	4.45408		0.644393	0.754368	0.698169		4.06262	3.88889	4.9097		0.735274	0.606707	0.661235		4.6182	4.28707		0.211501	0.546164
781			0.0287629	12.83	11.8917	18.4547		12.4233	12.7674	8.64468		9.50615	11.8168	14.5549		8.09742	7.75963	6.29609		10.5905	7.47903	11.4786		10.0225	13.7347	13.1157		14.3921	11.2785	11.9593		3.54945	2.28741	2.52739		7.38438	9.84936	12.2909		0.957497	2.10025	1.98877		12.5433	9.84156		1.63693	2.45329
782	173	LMW-GS Bu-6	0.65154	215.61	211.964	225.334		231.883	244.71	229.493		227.981	189.168	259.14		201.505	194.13	223.909		189.577	221.83	245.527		214.318	218.751	219.424		217.636	235.362	225.43		6.91102	8.1831	35.0556		206.515	218.978	217.498		15.5084	28.0836	2.7738		226.143	214.33		8.88437	6.80858
783	174	grain softness protein	0.50118	32.4636	27.8749	39.3253		35.0404	37.8997	41.2849		35.6827	33.1404	45.3727		37.0838	31.606	40.4144		39.7892	35.6706	64.6616		33.5106	30.2465	44.2396		33.2213	38.075	38.0652		5.76272	3.12594	6.45483		36.368	46.7071	35.9989		4.4476	15.6848	7.32087		36.4538	39.6914		2.7995	6.07864
784			0.115461	18.138	20.5259	19.7565		21.0421	17.8072	22.2435		22.3703	19.4878	22.5386		16.0286	16.4864	18.3256		16.7172	21.7382	16.3493		18.1688	17.1388	19.4879		19.4735	20.3642	21.4656		1.21884	2.29449	1.71484		16.9469	18.2682	18.2652		1.21578	3.01075	1.17753		20.4344	17.8268		0.997905	0.761991
786	533	HSP70	0.0644221	31.5226	31.2158	30.7954		28.6085	26.5866	34.788		32.7874	31.0932	31.4104		28.2006	26.4222	26.5588		28.1621	28.4724	23.2195		27.0879	29.1891	27.543		31.1779	29.9944	31.7637		0.365075	4.27276	0.900654		27.0605	26.618	27.94		0.989687	2.94731	1.10545		30.9787	27.2062		0.901327	0.672939
787			0.738092	7.70596	10.032	8.5603		10.8149	9.1384	12.551		10.2035	9.74345	7.45335		10.2825	8.76743	9.62781		11.6759	10.6483	6.97765		8.31474	10.3663	12.169		8.76609	10.8348	9.13343		1.1766	1.70637	1.47306		9.55923	9.76727	10.2833		0.759837	2.46991	1.92845		9.5781	9.86995		1.1037	0.372817
788	119a	LMW-GS Bu-3	0.207079	57.1967	48.5767	65.3129		74.7805	70.0434	66.5421		64.5326	55.4241	45.5532		54.0329	50.8475	61.2715		67.2327	55.6614	48.8754		61.2079	55.881	55.7112		57.0288	70.4553	55.1699		8.36937	4.13461	9.49224		55.384	57.2565	57.6		5.34173	9.28202	3.12566		60.8847	56.7468		8.34037	1.1927
789	119	LMW-GS Bu-3	0.839562	410.972	354.78	364.812		426.916	381.096	386.928		399.356	366.427	413.529		428.861	386.522	385.705		409.917	349.01	393.874		429.65	381.692	388.718		376.855	398.313	393.104		29.9691	24.9415	24.1649		400.363	384.267	400.02		24.6835	31.5694	25.8996		389.424	394.883		11.1925	9.19539
790	141a	LMW-GS Bu-4	0.761691	48.9848	38.2015	43.802		59.7966	44.3696	51.0321		44.5398	42.7211	45.7001		44.4247	54.1356	41.32		54.7596	47.7939	34.4993		55.3155	48.7473	41.5068		43.6628	51.7327	44.3204		5.39301	7.73733	1.50157		46.6268	45.6842	48.5232		6.68557	10.2936	6.90704		46.5719	46.9447		4.48145	1.44595
791	141	LMW-GS Bu-4	0.191912	222.958	211.473	225.961		225.41	225.91	216.169		206.273	196.946	208.63		224.189	194.217	206.009		230.519	205.587	213.454		223.421	213.296	217.386		220.131	222.496	203.95		7.64698	5.48506	6.17893		208.138	216.52	218.034		15.0991	12.7451	5.09323		215.525	214.231		10.0944	5.33044
793	161	LMW-GS Bu-3	0.00189988	13.9088	14.899	16.0935		16.7607	17.9276	13.609		13.7782	17.3889	15.8684		11.5403	2.65722	8.53282		4.10084	4.83136	5.01725		6.14505	5.17621	8.65656		14.9671	16.0991	15.6785		1.09395	2.23401	1.81282		7.57678	4.64982	6.65927		4.51805	0.484426	1.79625		15.5816	6.29529		0.572175	1.49704
794			0.0451473	6.69203	7.129	7.96541		6.80442	7.29779	5.85095		4.50055	5.39599	4.08749		7.94201	7.992	7.20463		6.82628	9.30882	6.45305		7.14021	6.75971	14.9278		7.26215	6.65105	4.66134		0.647044	0.735515	0.668907		7.71288	7.52938	9.60924		0.440867	1.55229	4.60994		6.19151	8.28384		1.35994	1.1515
795	450	methionine synthase	0.646377	12.8296	12.2116	12.073		14.2968	13.3715	13.1029		13.382	17.1191	9.96094		12.8142	9.2049	12.0616		12.3553	11.8025	11.6721		10.4089	13.5413	12.2339		12.3714	13.5904	13.4873		0.402767	0.626353	3.58023		11.3603	11.9433	12.0614		1.90415	0.362744	1.57328		13.1497	11.7883		0.675991	0.375374
796			0.820581	2.50026	3.36761	2.75162		2.93094	3.28681	2.67677		3.3756	5.37566	2.3583		2.8982	3.18016	3.30802		3.60578	3.96462	2.65309		3.10632	2.6169	3.26447		2.87317	2.96484	3.70319		0.446267	0.306429	1.53513		3.1288	3.40783	2.9959		0.209681	0.677802	0.337615		3.1804	3.17751		0.455063	0.210242
799	220	purinin Bu-3	0.179565	282.893	281.145	279.178		285.934	309.573	284.574		301.557	283.478	314.109		284.371	256.895	269.131		305.575	276.302	290.248		319.567	282.641	286.822		281.072	293.36	299.715		1.8587	14.0572	15.3986		270.132	290.708	296.343		13.7654	14.6418	20.2206		291.382	285.728		9.47742	13.797
802	543	purinin Bu-1	0.23515	113.218	107.129	132.099		124.815	128.254	124.467		98.1652	121.568	134.281		113.46	97.5883	102.098		98.9249	109.926	121.923		106.247	105.451	109.431		117.482	125.845	118.005		13.0195	2.09329	18.3196		104.382	110.258	107.043		8.17865	11.5029	2.10608		120.444	107.228		4.68505	2.94238
803	151	serpin Bu-5	0.498746	82.7821	101.924	98.6635		82.6142	71.4887	98.2593		81.0751	84.4959	98.6897		83.4478	91.8078	81.246		74.6829	82.747	90.9203		88.0175	99.1348	95.8183		94.4567	84.1207	88.0869		10.2411	13.4487	9.34026		85.5006	82.7834	94.3236		5.5721	8.11872	5.70739		88.8881	87.5358		5.21436	6.03329
804			3.99603e-05	2.5358	2.49435	2.9709		2.35887	2.35384	2.16277		2.36763	2.38739	2.35742		1.7194	1.89215	1.44601		2.15218	2.15096	2.37603		1.76913	1.54568	1.4501		2.66702	2.29182	2.37081		0.263986	0.111796	0.0152347		1.68585	2.22639	1.5883		0.224953	0.129594	0.16373		2.44322	1.83351		0.197799	0.34372
805			0.00842187	7.19732	7.25771	8.87619		6.46117	6.6075	6.03409		6.02334	6.74735	6.80794		8.24519	6.74013	6.61277		6.84689	8.09305	9.73		8.51812	9.721	10.7268		7.77707	6.36759	6.52621		0.952341	0.297942	0.436549		7.19936	8.22331	9.6553		0.90795	1.44596	1.1058		6.89029	8.35933		0.772059	1.23361
806	152	serpin Bu-7	0.00509608	33.0453	44.1303	42.3682		34.3653	34.5312	43.1109		30.5437	35.7929	33.3044		45.5241	47.4947	44.5616		40.5031	49.252	49.9702		52.8616	46.6109	46.9138		39.848	37.3358	33.2137		5.95679	5.00208	2.62577		45.8601	46.5751	48.7955		1.49512	5.27077	3.52466		36.7992	47.0769		3.34953	1.53065
807	528	WMAI Bu-1	0.655867	164.485	163.436	170.562		176.76	193.461	164.407		200.108	144.276	182.038		179.675	215.895	178.94		178.341	169.496	184.907		181.056	184.305	161.025		166.161	178.209	175.474		3.84699	14.581	28.4889		191.503	177.581	175.462		21.1271	7.73357	12.608		173.281	181.516		6.31623	8.71437
808			0.296292	201.944	187.751	204.589		199.179	189.781	190.326		205.333	178.631	164.598		173.667	163.833	168.892		198.264	163.035	199.114		160.807	201.738	174.67		198.095	193.095	182.854		9.05517	5.27592	20.6936		168.797	186.804	179.072		4.91749	20.589	20.8176		191.348	178.224		7.76904	9.03328
809	265	WTAI CM3	0.305538	135.822	122.66	145.226		151.495	147.227	151.479		149.615	131.283	118.969		142.835	143.799	125.402		142.295	135.629	144.926		133.642	136.195	132.537		134.57	150.067	133.289		11.3353	2.45935	15.4212		137.346	140.95	134.125		10.3547	4.79207	1.87648		139.309	137.473		9.33914	3.41457
811			0.144716	6.6054	9.14932	6.85999		5.36973	8.12439	6.22336		7.03006	7.42715	5.94378		7.31014	7.30001	7.48874		8.4837	8.42659	9.25516		5.58341	6.0506	7.67198		7.53823	6.5725	6.80033		1.40104	1.41013	0.767902		7.3663	8.72182	6.43533		0.106161	0.462769	1.09615		6.97035	7.50781		0.50482	1.14979
813			0.478209	16.7262	20.0197	17.8839		17.9936	20.8057	20.4843		21.1789	21.3345	18.1531		17.7444	24.051	23.7641		23.576	18.3664	22.1615		18.8198	20.5324	20.6671		18.2099	19.7612	20.2222		1.67077	1.53922	1.79354		21.8532	21.368	20.0065		3.56119	2.69391	1.02987		19.3978	21.0759		1.0542	0.957383
814			0.696521	13.9841	14.322	14.2549		12.1463	14.5661	14.166		14.4457	13.2835	11.2949		14.0202	12.5273	19.6893		14.439	13.2012	18.944		13.2914	14.5397	16.3842		14.187	13.6261	13.008		0.178866	1.29707	1.59336		15.4123	15.5281	14.7384		3.77848	3.02231	1.55595		13.607	15.2262		0.589743	0.426418
818	47	HMW-GS By9	0.370478	10.7826	9.96167	8.72557		9.07866	8.96975	7.2692		10.8749	9.86252	6.72787		8.23164	8.90772	9.39471		10.9005	10.5877	10.5786		8.97978	8.54257	10.704		9.8233	8.4392	9.15508		1.0355	1.01471	2.16211		8.84469	10.6889	9.40878		0.584092	0.18326	1.14279		9.13919	9.64747		0.692183	0.945016
819			0.788891	12.0408	13.46	9.40893		13.7359	10.3345	12.5814		12.6096	11.8138	10.0931		11.3648	13.3101	12.88		15.0513	11.1288	13.6073		11.0126	12.1905	12.7332		11.6366	12.2173	11.5055		2.05555	1.72968	1.28628		12.5183	13.2625	11.9787		1.02183	1.98386	0.879619		11.7864	12.5865		0.378828	0.644579
821			0.577348	58.1541	76.5517	68.9341		68.1903	63.7597	70.1422		58.4373	67.9537	83.2684		75.0661	74.3327	72.0313		68.0244	78.6601	80.8775		75.1376	71.1834	77.7089		67.88	67.3641	69.8865		9.24398	3.27046	12.5279		73.81	75.854	74.6766		1.58345	6.87067	3.28708		68.3768	74.7802		1.33257	1.0259
822			0.201562	2.96163	3.36933	3.46743		2.49669	2.26443	2.00966		2.3148	2.55014	2.62805		2.28123	2.55482	2.92111		2.77498	2.83042	1.5637		2.47385	1.83509	2.74523		3.26613	2.25693	2.49767		0.268225	0.243601	0.163084		2.58572	2.3897	2.35139		0.321053	0.715875	0.467261		2.67358	2.44227		0.527096	0.1257
824	345	farinin Bu-3	0.995392	63.7982	72.0756	70.0204		67.3695	58.6451	73.622		60.6268	73.8454	73.5136		68.8831	68.4256	59.5334		61.3031	70.4584	71.7571		59.0275	58.5088	88.6986		68.6314	66.5456	69.3286		4.31	7.52237	7.53777		65.614	67.8395	68.745		5.27094	5.69781	17.2823		68.1685	67.3995		1.44811	1.61118
826	346	gamma gliadin Bu-6	0.0362023	173.771	169.805	176.774		186.725	186.593	172.957		176.518	175.834	179.463		169.321	158.721	163.835		174.647	157.154	178.532		167.117	147.282	163.948		173.45	182.092	177.272		3.49522	7.91092	1.92822		163.959	170.111	159.449		5.30122	11.3879	10.6556		177.604	164.506		4.33059	5.35213
827	347	gamma gliadin Bu-6	0.754357	23.3297	23.0164	17.602		24.5826	19.1218	21.6691		19.4375	16.7266	41.4495		19.5277	24.5548	19.9235		19.9546	30.0825	30.7831		25.4851	23.2856	30.5178		21.316	21.7912	25.8712		3.22027	2.73243	13.5591		21.3353	26.9401	26.4295		2.79517	6.05972	3.70748		22.9928	24.9016		2.50408	3.09905
828			0.0208845	3.94374	3.04861	3.92279		2.39547	2.81546	1.91541		3.43192	4.59417	3.26219		3.33306	1.42062	3.2107		1.70628	1.72674	2.8925		2.00859	1.46342	1.53794		3.63838	2.37545	3.76276		0.510867	0.450361	0.725008		2.65479	2.10851	1.66998		1.07057	0.679035	0.295596		3.25886	2.14443		0.767584	0.493387
829	60	omega-5 gliadin	5.65992e-13	347.066	294.131	296.68		352.722	331.215	291.851		295.689	330.046	306.896		72.8112	59.8971	69.8699		64.8805	66.0533	65.6896		59.6015	62.0202	63.9122		312.626	325.263	310.877		29.8533	30.8691	17.5213		67.5261	65.5411	61.8446		6.76856	0.600356	2.16074		316.255	64.9706		7.84957	2.88337
831			0.000932679	14.6944	15.3065	13.3026		11.9659	16.5184	14.6105		14.5014	13.2826	15.2379		11.8555	10.7922	9.5856		9.05034	8.89671	9.54286		10.628	8.13594	11.6844		14.4345	14.3649	14.3406		1.0269	2.28614	0.987531		10.7444	9.1633	10.1494		1.13571	0.33756	1.822		14.38	10.0191		0.0487204	0.798588
832	103	globulin-2	0.665556	23.3275	17.5627	21.7504		22.7493	17.376	15.7228		18.2927	21.9849	15.4984		19.5086	22.3957	22.0227		29.4451	17.2813	21.5673		21.1369	24.4546	18.9959		20.8802	18.616	18.592		2.97928	3.67369	3.25363		21.309	22.7646	21.5291		1.57031	6.16967	2.75039		19.3627	21.8676		1.31421	0.784582
833	309	globulin Glo-3	0.655417	27.2984	25.4254	20.8851		28.2975	19.7212	15.2253		26.5141	21.4283	16.4782		19.2991	33.0205	33.1179		29.3455	24.7431	14.3819		26.6286	27.119	24.794		24.5363	21.0813	21.4735		3.29777	6.64142	5.01809		28.4791	22.8235	26.1805		7.95033	7.66428	1.22553		22.3637	25.8277		1.8917	2.84429
834			0.698262	6.40962	4.63559	6.8824		6.84682	5.22351	5.45634		7.10959	5.66533	6.67354		5.84479	7.34164	6.30236		7.46272	8.80563	4.71053		7.38577	6.59824	7.72588		5.97587	5.84222	6.48282		1.18454	0.877761	0.74078		6.49626	6.99296	7.23663		0.767032	2.08757	0.578423		6.1003	6.90862		0.337941	0.377319
844	299	protein disulfide isomerase 3	0.827439	31.0833	36.2158	33.1931		36.9734	29.4661	46.3899		32.9225	34.1102	39.7754		30.7643	26.4879	39.1534		37.9077	24.6393	34.2883		35.062	34.6215	27.5714		33.4974	37.6098	35.6027		2.57977	8.47981	3.66214		32.1352	32.2784	32.4183		6.44307	6.85871	4.20331		35.57	32.2773		2.05639	0.141583
847			0.358718	157.863	149.453	136.037		151.614	136.311	135.974		145.342	137.246	145.879		145.76	163.04	137.711		144.734	109.635	132.714		136.389	148.695	132.892		147.785	141.3	142.822		11.008	8.93425	4.83703		148.837	129.028	139.325		12.9417	17.8376	8.30061		143.969	139.063		3.39105	9.90741
849	476	omega-1,2 gliadin D3	0.0244506	347.168	350.978	324.126		335.303	317.355	312.663		323.754	316.043	337.332		332.155	317.19	324.055		315.734	281.842	293.647		328.331	329.187	310.965		340.757	321.774	325.709		14.529	11.949	10.7783		324.467	297.074	322.828		7.49136	17.2041	10.2821		329.414	314.79		10.0192	15.3637
850			0.0581846	19.731	22.6644	15.1024		11.4894	7.45237	4.18202		21.5809	17.8885	14.8585		12.515	11.1952	16.0783		11.167	19.4811	4.37038		21.2468	14.3953	20.9391		19.1659	7.70793	18.1093		3.81255	3.66038	3.36664		13.2628	11.6728	18.8604		2.526	7.56805	3.86993		14.9944	14.5987		6.33234	3.77541
852	343	LMW-GS Bu-8	0.47826	41.3708	31.4902	34.6362		35.8314	40.594	34.9573		38.8417	39.0369	39.8554		42.4008	19.0426	32.4684		26.767	31.5934	40.4252		31.8619	30.5029	28.6729		35.8324	37.1276	39.2447		5.04774	3.03365	0.537813		31.3039	32.9285	30.3459		11.7225	6.9263	1.60031		37.4015	31.5261		1.72254	1.30557
853	342	alpha gliadin Bu-1	0.296413	94.9387	72.6643	96.1253		81.7267	92.3016	84.0922		87.0933	71.0941	52.3104		66.5444	65.957	94.3107		64.6957	62.9652	81.6474		82.4281	47.8421	61.2089		87.9095	86.0401	70.1659		13.216	5.55002	17.41		75.604	69.7694	63.8264		16.2031	10.3229	17.4409		81.3718	69.7333		9.74951	5.88891
854			0.965161	32.7885	27.5547	32.0263		32.5418	29.1649	33.5474		32.2436	29.1003	29.307		29.5407	37.5255	26.6872		31.9375	25.3619	31.5044		29.066	34.1631	31.0556		30.7898	31.7513	30.217		2.82752	2.2957	1.75819		31.2512	29.6012	31.4282		5.61797	3.67776	2.56888		30.9194	30.7602		0.775352	1.0076
855	542	purinin Bu-1	0.374973	57.5464	53.9571	62.8553		62.5721	64.5523	54.8848		57.5002	57.4535	66.0159		53.0601	59.6185	52.5682		50.488	54.3921	60.6634		54.0401	52.6402	56.9231		58.1196	60.6697	60.3232		4.47669	5.10681	4.93006		55.0823	55.1812	54.5344		3.93614	5.13335	2.18383		59.7042	54.9326		1.38317	0.348373
[truncated: 1 more columns]

## Sheet: Control Plus vs 45a Plus
				Normalized Volume																								Averages				Standard Deviation				Averages				Standard Deviation				Average of Bio Reps			STD of Bio Reps
				Control Plus Fertilizer Biological Rep A				Control Plus Fertilizer Biological Rep B				Control Plus Fertilizer Biological Rep C				45a Plus Fertilizer Biological Rep A				45a Plus Fertilizer Biological Rep B				45a Plus Fertilizer Biological Rep C				Control Plus Fertilizer				Control Plus Fertilizer				45a Plus Fertilizer				45a Plus Fertilizer				Control Plus Fertilizer	45a Plus Fertilizer		Control Plus Fertilizer	45a Plus Fertilizer
SameSpot #	Reference #1	Predominant Protein2	Anova (p)3	Tech Rep a	Tech Rep b	Tech Rep c		Tech Rep a	Tech Rep b	Tech Rep c		Tech Rep a	Tech Rep b	Tech Rep c		Tech Rep a	Tech Rep b	Tech Rep c		Tech Rep a	Tech Rep b	Tech Rep c		Tech Rep a	Tech Rep b	Tech Rep c		Bio Rep A	Bio Rep B	Bio Rep C		Bio Rep A	Bio Rep B	Bio Rep C		Bio Rep A	Bio Rep B	Bio Rep C		Bio Rep A	Bio Rep B	Bio Rep C
2			0.290138	43.7108	33.6666	34.3266		36.7991	33.7357	28.0992		36.9154	29.7943	39.6239		39.9746	39.8796	43.1138		33.5332	37.0245	49.954		38.7834	47.4582	40.1855		37.2347	32.878	35.4446		5.61818	4.4129	5.07718		40.9893	40.1706	42.1424		1.84048	8.65069	4.65675		35.1857	41.1008		2.18986	0.990624
3			0.129648	15.0535	11.4059	12.2608		14.017	11.6016	11.6553		13.591	9.8632	10.8265		13.3763	9.42791	10.703		14.4491	13.6172	18.6852		12.8744	12.9162	15.0707		12.9067	12.4246	11.4269		1.9077	1.3793	1.93509		11.1691	15.5838	13.6204		2.01505	2.71788	1.25612		12.2528	13.4578		0.754726	2.21187
4			5.62293e-06	7.27154	9.78209	9.78654		8.06876	8.19203	6.04921		7.45142	8.65304	8.27084		4.87625	4.64671	4.03025		4.45841	3.76479	3.30627		4.05838	3.63032	3.04475		8.94672	7.43667	8.1251		1.45075	1.20315	0.613925		4.51774	3.84316	3.57782		0.437498	0.580055	0.50885		8.1695	3.97957		0.756008	0.48458
5			0.00970345	2.5171	3.04671	2.98348		2.3752	2.78972	2.38555		2.57978	3.02627	2.41106		1.79146	1.51677	2.56941		1.97156	1.69004	1.03588		2.03237	1.27738	1.32323		2.8491	2.51682	2.67237		0.289249	0.236392	0.317885		1.95922	1.56583	1.54433		0.546002	0.480048	0.423279		2.67943	1.68979		0.166251	0.233578
6			0.13426	35.1336	35.2803	34.3427		41.6415	39.8299	38.8892		29.0901	39.2922	26.2617		32.4597	33.3829	38.5675		31.431	30.8733	36.0447		34.9493	32.4308	28.2374		34.9188	40.1202	31.548		0.504329	1.39896	6.85418		34.8034	32.783	31.8725		3.29233	2.83843	3.39061		35.529	33.153		4.31855	1.50006
7			0.0191489	14.1756	14.33	14.5472		13.4552	13.0166	15.1416		11.1077	11.4165	8.76072		13.0701	12.586	12.3087		13.1011	12.5432	12.6337		10.9738	13.5752	9.16552		14.3509	13.8711	10.4283		0.186711	1.12192	1.45242		12.6549	12.7593	11.2382		0.385369	0.29942	2.21667		12.8835	12.2175		2.1397	0.849725
8			0.00156544	21.4732	22.7088	21.3586		22.3626	22.5758	23.5606		20.9055	21.126	18.9158		22.8582	20.4056	20.8078		16.1361	16.1965	17.202		20.789	17.8768	15.1177		21.8469	22.833	20.3158		0.74864	0.639087	1.21744		21.3572	16.5115	17.9278		1.31535	0.598708	2.83598		21.6652	18.5989		1.26841	2.49155
9			0.0175768	19.5485	20.6012	20.48		21.0895	26.8643	22.207		18.3693	19.6071	21.2494		15.964	17.2629	17.2327		14.6373	14.011	15.896		18.8394	19.5529	11.5078		20.2099	23.3869	19.7419		0.575998	3.06288	1.44478		16.8199	14.8481	16.6334		0.741364	0.96002	4.45321		21.1129	16.1004		1.98318	1.08859
10			4.08105e-05	29.492	27.4397	28.4659		34.1173	28.1307	30.5722		27.4301	26.8166	27.1291		18.6604	22.7285	22.2229		19.1863	19.0267	22.5542		21.4788	22.7705	21.859		28.4659	30.94	27.1253		1.02616	3.01023	0.306785		21.2039	20.2557	22.0361		2.2172	1.9921	0.663808		28.8437	21.1652		1.93524	0.890805
11			0.416077	10.8615	13.3326	12.4103		11.4466	12.3911	11.5965		11.7962	15.767	9.92671		13.3185	14.5238	10.4447		12.3176	11.8599	8.09731		12.2902	8.47825	8.20862		12.2015	11.8114	12.4966		1.24871	0.507631	2.98245		12.7623	10.7583	9.65901		2.09564	2.3158	2.28262		12.1698	11.0599		0.343704	1.57349
14			0.169148	39.1923	47.6388	43.3729		38.9123	30.9316	28.4988		42.0246	50.2959	31.08		54.516	43.5917	40.2771		58.922	42.3303	45.7596		55.618	49.2747	36.0187		43.4013	32.7809	41.1335		4.22332	5.4475	9.6389		46.1283	49.004	46.9705		7.45066	8.75872	10.0008		39.1052	47.3676		5.59317	1.47842
15	3	HMW-GS Dx5	8.76653e-05	241.264	233.726	224.486		246.819	251.777	270.334		217.094	224.85	226.56		202.005	187.834	195.559		178.369	184.952	149.184		200.036	159.677	176.48		233.159	256.31	222.835		8.40369	12.3954	5.04466		195.133	170.835	178.731		7.09532	19.0372	20.2738		237.434	181.566		17.1424	12.3945
16			0.389383	6.77489	9.17684	7.8516		7.6455	7.82805	5.38996		6.98229	8.26385	6.03733		8.21131	7.11347	7.23034		9.39223	7.80661	8.7829		7.85829	8.49366	7.33421		7.93444	6.9545	7.09449		1.20311	1.358	1.11749		7.51837	8.66058	7.89539		0.602939	0.799855	0.580613		7.32781	8.02478		0.53	0.581993
17			0.189164	4.83269	3.97225	4.03942		5.1395	2.8259	2.52612		3.01038	4.2128	2.54326		4.09799	3.8932	3.51581		4.86862	3.63981	4.19591		3.62194	7.20511	6.17474		4.28145	3.49717	3.25548		0.478565	1.43018	0.861336		3.83567	4.23478	5.66726		0.295323	0.615325	1.8447		3.67803	4.57924		0.536366	0.963156
19	7	HMW-GS Dx5	0.000179333	78.0149	73.3789	70.0494		76.268	71.6187	65.6848		72.8827	68.4202	66.1172		57.551	51.6285	54.892		57.398	49.781	42.277		56.8937	48.7909	49.5255		73.8144	71.1905	69.14		4.00053	5.30457	3.43972		54.6905	49.8187	51.7367		2.96636	7.56055	4.48115		71.3816	52.0819		2.34304	2.45419
21			0.782381	33.6671	29.2923	25.0484		22.2951	31.0323	25.6569		27.5474	24.8526	23.8453		24.975	28.0091	28.3988		26.7682	20.4699	31.6535		24.4962	19.7025	29.3239		29.336	26.3281	25.4151		4.3095	4.40712	1.91405		27.1276	26.2972	24.5075		1.87441	5.60665	4.81071		27.0264	25.9774		2.05158	1.339
22			0.0102905	7.44555	7.83186	7.74166		7.85693	6.01754	6.76945		6.05828	9.39751	6.82123		5.41667	3.15526	4.87498		5.49064	5.58147	4.7784		5.22026	5.02758	3.19496		7.67302	6.88131	7.42567		0.202091	0.924779	1.74975		4.4823	5.28351	4.48094		1.18074	0.439785	1.11785		7.32667	4.74892		0.405037	0.46297
26			0.0899837	18.3233	18.3463	20.0906		19.1652	19.8014	19.6781		16.8179	19.4141	15.2348		22.7969	17.4148	19.2629		17.1891	19.2233	16.542		18.4902	12.5204	14.1707		18.9201	19.5482	17.1556		1.01375	0.337435	2.11003		19.8249	17.6515	15.0604		2.73469	1.39922	3.08277		18.5413	17.5123		1.24046	2.38528
27	12	HMW-GS Ax2*	0.382818	150.973	141.589	146.387		158.27	145.359	151.959		136.693	148.648	128.444		156.219	142.203	140.792		139.207	137.369	152.098		133.866	136.099	151.036		146.316	151.863	137.928		4.69275	6.45607	10.1588		146.405	142.891	140.333		8.52867	8.02611	9.33556		145.369	143.21		7.01519	3.04815
29	17	HMW-GS Ax2*	0.560951	134.01	123.627	131.849		146.879	135.24	130.236		128.91	132.495	126.403		152.293	128.626	126.686		121.214	124.926	143.925		131.108	114.288	126.668		129.829	137.452	129.269		5.47867	8.53915	3.06196		135.868	130.022	124.022		14.2572	12.1831	8.71677		132.183	129.971		4.57132	5.92349
31	19	HMW-GS Ax2*	0.386563	46.9726	46.4456	43.9787		47.2145	42.651	42.4801		48.6213	42.5998	39.217		48.5533	41.3577	42.9978		43.4907	35.6765	41.8627		47.8168	46.2367	43.7184		45.799	44.1152	43.4794		1.59826	2.6854	4.76344		44.3029	40.3433	45.9239		3.77115	4.12273	2.06701		44.4645	43.5234		1.1986	2.87082
32			0.336835	7.70977	9.48804	10.0208		8.89134	9.49736	7.68508		9.28137	9.66397	6.60706		8.92103	5.34237	7.98911		9.30923	7.55552	8.38166		7.93418	6.10633	6.38796		9.07287	8.69126	8.51747		1.21017	0.922555	1.66548		7.4175	8.41547	6.80949		1.85654	0.877345	0.984133		8.76053	7.54749		0.28411	0.810842
34	20	HMW-GS Bx7	0.693812	333.205	289.075	368.446		342.526	324.855	329.03		326.2	311.3	323.715		335.896	305.005	284.805		300.645	319.486	320.963		312.159	314.978	319.417		330.242	332.137	320.405		39.7682	9.23589	7.98228		308.569	313.698	315.518		25.7317	11.3287	3.65917		327.595	312.595		6.29801	3.60361
36	26	HMW-GS Bx7	0.333062	203.67	167.918	182.635		196.385	171.449	179.274		199.261	180.07	177.206		211.472	206.979	174.718		194.505	211.429	219.251		180.492	208.729	209.932		184.741	182.369	185.512		17.9686	12.753	11.9924		197.723	208.395	199.718		20.0495	12.6487	16.6605		184.207	201.945		1.63819	5.67394
37	24	HMW-GS Ax2*	0.481316	59.3484	56.4289	58.2031		59.2282	50.2281	72.9382		61.3378	69.7726	54.1244		72.6481	74.3769	59.8814		68.806	57.5763	71.5427		62.9098	70.0099	66.9673		57.9935	60.7982	61.7449		1.47097	11.4361	7.83202		68.9688	65.975	66.629		7.91724	7.40105	3.56212		60.1789	67.1909		1.95089	1.57401
41	28	HMW-GS Ax2*	0.172017	18.7818	18.8942	21.4371		16.6817	23.3509	22.0619		19.9513	22.4291	15.1528		24.2607	27.0331	21.7272		22.3222	21.5287	23.4379		19.2221	17.6958	19.9293		19.7044	20.6981	19.1777		1.50163	3.53752	3.69935		24.3403	22.4296	18.9491		2.65385	0.95912	1.14149		19.8601	21.9063		0.772072	2.73346
42			0.092618	19.3058	25.6304	22.7356		17.4093	20.4958	20.745		25.0907	22.9158	18.3956		19.5877	17.7115	18.6923		19.0675	18.2437	11.4201		18.0296	16.9331	13.7911		22.5573	19.55	22.134		3.16606	1.85811	3.41532		18.6638	16.2438	16.2513		0.938443	4.19769	2.19994		21.4138	17.053		1.62786	1.39506
50			0.528585	8.23618	8.49757	8.6412		7.21168	8.36618	8.67166		10.2695	9.60711	6.34538		10.3628	6.11379	6.7426		10.3111	8.804	5.08014		8.52805	4.36944	5.29913		8.45832	8.08317	8.74068		0.205342	0.770032	2.10066		7.73972	8.06508	6.06554		2.29329	2.69263	2.18267		8.42739	7.29011		0.329841	1.07292
51			0.576095	9.79037	11.1625	12.1839		10.6162	10.9339	12.8196		12.3972	12.7308	9.62605		13.2489	6.10388	9.0338		13.4726	10.4876	9.40368		12.8752	6.70766	7.68155		11.0456	11.4565	11.5847		1.20103	1.19106	1.70441		9.46221	11.1213	9.08812		3.59175	2.10719	3.31562		11.3623	9.89054		0.281649	1.08215
54			0.0361296	14.1879	14.3682	12.9725		12.7743	13.2932	12.0005		15.5104	13.7643	13.1087		15.0639	15.5292	14.2113		18.1622	15.1174	17.1975		17.2162	13.4456	13.4069		13.8429	12.6893	14.1278		0.759132	0.650527	1.2414		14.9348	16.8257	14.6896		0.668335	1.55605	2.18819		13.5533	15.4834		0.761692	1.16893
55			0.496571	20.84	15.3918	13.9283		13.4947	14.4932	13.4998		16.518	20.0427	11.4299		16.7415	15.8396	13.06		15.0827	10.7719	11.9512		15.9707	11.791	13.8927		16.72	13.8293	15.9969		3.64222	0.574995	4.32999		15.2137	12.6019	13.8848		1.91889	2.22789	2.08984		15.5154	13.9002		1.50434	1.30595
56			0.0892234	9.60764	9.15624	9.29511		7.1279	10.7542	8.82457		8.54052	8.07256	8.03337		10.218	11.1938	9.68976		11.4049	9.00398	9.0406		8.307	7.42343	8.31642		9.35299	8.90221	8.21548		0.2312	1.81437	0.282174		10.3672	9.81648	8.01562		0.763037	1.3757	0.51287		8.82356	9.39976		0.57282	1.22992
57	40	HMW-GS By9	0.029594	161.248	138.995	146.383		164.158	135.403	134.866		160.62	134.661	149.861		163.873	178.889	156.723		166.358	183.58	197.612		166.038	157.837	163.372		148.875	144.809	148.381		11.3339	16.7586	13.0426		166.495	182.517	162.416		11.3136	15.6539	4.18328		147.355	170.476		2.21883	10.6252
59	349	HMW-GS By9	0.0679244	56.2943	50.5521	48.5979		53.6852	42.4449	53.1334		57.3797	52.5638	46.8526		58.5941	81.2741	59.2984		64.0489	65.303	61.5284		58.5998	47.7606	62.1964		51.8148	49.7545	52.2654		4.00057	6.3363	5.26991		66.3889	63.6267	56.1856		12.8958	1.92237	7.5146		51.2782	62.0671		1.33867	5.27741
64			0.751662	16.3707	15.0078	14.329		14.5881	12.8373	11.9226		12.6553	14.3001	11.6626		17.1888	13.7591	14.3177		18.4173	14.4471	9.45009		14.9934	14.7377	11.9407		15.2358	13.116	12.8727		1.03974	1.35442	1.33211		15.0885	14.1049	13.8906		1.8402	4.49342	1.69349		13.7415	14.3613		1.29984	0.638796
71			0.169704	15.7279	19.1268	16.6481		19.1638	17.3516	18.0271		17.7207	21.0212	16.835		22.1416	18.0954	22.3423		17.6201	16.6426	14.0712		21.3584	16.2218	22.1129		17.1676	18.1808	18.5257		1.75799	0.915846	2.2061		20.8598	16.1113	19.8977		2.39611	1.83317	3.2057		17.958	18.9563		0.705921	2.51034
74			0.967606	36.0097	35.1981	29.8931		28.7506	34.4288	33.3628		33.3715	32.1831	30.4227		34.4888	37.5888	30.7325		37.9575	38.4813	25.3048		35.7197	29.8812	29.7949		33.7003	32.1807	31.9924		3.322	3.01799	1.4836		34.27	33.9146	31.7986		3.43338	7.46085	3.39605		32.6245	33.3277		0.936422	1.33616
75	52	HMW-GS By9	0.0196414	15.9881	14.7419	12.1624		13.3622	15.8817	15.3568		17.0089	16.512	15.1286		20.7177	21.6954	16.6895		21.3266	18.8141	15.387		22.4512	21.0156	17.6141		14.2975	14.8669	16.2165		1.95116	1.32928	0.974364		19.7009	18.5092	20.3603		2.6533	2.9815	2.48419		15.127	19.5235		0.98557	0.938196
76			0.0716799	7.7045	6.98851	7.43784		5.42329	7.26469	7.23613		6.50655	7.47987	6.24833		8.91478	9.27764	7.64059		7.8987	8.05201	6.04219		8.56024	9.49043	7.70534		7.37695	6.64137	6.74491		0.361858	1.05498	0.64945		8.611	7.33097	8.58534		0.85976	1.11874	0.892808		6.92108	8.17577		0.398177	0.731733
77			0.963259	8.77211	8.99776	8.51408		8.54641	9.03568	8.22073		10.6766	7.7705	9.00859		9.45409	8.0046	8.77258		9.42185	8.89322	9.24982		10.5626	7.68219	8.61024		8.76132	8.60094	9.15191		0.242019	0.410205	1.45835		8.74376	9.1883	8.95169		0.725171	0.26963	1.47026		8.83805	8.96125		0.283385	0.222424
79			0.381099	12.3136	10.3323	10.4142		11.5537	10.9331	14.8941		16.6234	13.5008	11.8848		12.0558	13.83	11.3283		13.6368	10.7443	14.36		12.9823	13.7417	13.3917		11.02	12.4603	14.003		1.12102	2.13047	2.40888		12.4047	12.9137	13.3719		1.28684	1.91325	0.380096		12.4944	12.8968		1.49178	0.483823
83			0.808687	13.0995	15.7535	12.1546		10.579	14.8757	14.9995		14.8459	13.3059	8.76901		14.8381	15.0735	14.948		14.6951	15.5745	10.8529		16.0091	11.4384	11.8052		13.6692	13.4847	12.3069		1.86585	2.51719	3.1592		14.9532	13.7075	13.0843		0.117806	2.51096	2.53965		13.1536	13.915		0.73905	0.951606
88	538	HMW-GS Dx5	0.381472	12.4684	10.8754	15.115		16.6956	14.5003	16.3563		14.5464	17.8999	9.45845		15.3075	17.593	16.6782		15.942	18.2447	13.1437		13.9283	13.7773	13.4711		12.8196	15.8507	13.9682		2.14152	1.18172	4.2503		16.5263	15.7768	13.7256		1.1503	2.55451	0.232954		14.2129	15.3429		1.53029	1.44989
89			8.44396e-05	6.17999	6.67776	7.79051		7.67403	8.79654	10.9075		6.01808	7.61244	7.60724		13.235	13.6393	11.9077		10.8373	11.4145	9.57295		11.4621	10.8562	10.7583		6.88275	9.12604	7.07926		0.824599	1.64174	0.919009		12.9273	10.6082	11.0255		0.905888	0.941889	0.381232		7.69602	11.5204		1.24233	1.23621
90			0.126362	11.308	13.0032	13.5617		14.956	15.0416	17.605		17.736	14.7629	13.1378		15.9779	21.61	16.6036		14.2136	14.3514	9.27134		19.2335	14.5512	13.1843		12.6243	15.8675	15.2122		1.17362	1.50529	2.33181		18.0638	12.6121	15.6563		3.08695	2.89402	3.17242		14.568	15.4441		1.7149	2.73204
91			0.272649	8.6824	8.47848	8.03634		8.3621	10.6705	11.8867		10.1778	9.97164	8.45487		8.75356	10.2963	8.09124		9.11813	8.28674	8.54296		9.33369	8.07004	8.33521		8.39908	10.3064	9.53476		0.330268	1.79029	0.940872		9.04702	8.64928	8.57965		1.13142	0.425769	0.666342		9.41342	8.75865		0.959448	0.252153
92			0.14232	11.5274	10.097	8.46559		11.0757	5.58386	6.36256		14.6097	12.3393	10.1264		8.97985	9.2966	10.211		9.16124	8.84427	12.5814		11.6693	10.739	9.26794		10.03	7.67404	12.3585		1.53201	2.97155	2.24171		9.49581	10.1956	10.5588		0.639295	2.07222	1.2108		10.0208	10.0834		2.34222	0.540286
93	71	omega-5 gliadin	4.22884e-13	280.396	251.008	253.908		275.225	240.572	255.048		259.173	253.484	280.227		32.1545	31.3876	28.5076		25.373	32.0294	31.4357		25.1932	34.2943	32.21		261.771	256.948	264.295		16.1952	17.4049	14.0882		30.6832	29.6127	30.5658		1.92275	3.68366	4.76813		261.005	30.2873		3.73258	0.587119
95			0.0687425	33.172	35.7084	32.6493		31.2747	29.1657	34.9957		45.5068	31.0948	25.2325		29.8136	27.0398	29.5026		23.3371	29.9082	15.8523		25.2644	20.9736	23.507		33.8433	31.812	33.9447		1.63629	2.9519	10.4332		28.7853	23.0326	23.2483		1.51966	7.03287	2.15708		33.2	25.0221		1.2031	3.26085
96			0.000711009	11.2722	11.1907	11.9966		12.1596	10.5431	11.7701		11.4474	10.8772	8.07921		22.8989	21.6172	17.7827		22.5736	19.1683	12.2186		22.8904	17.8355	17.6498		11.4865	11.491	10.1346		0.443649	0.843631	1.8027		20.7663	17.9868	19.4586		2.6621	5.27765	2.9735		11.0373	19.4039		0.781816	1.39053
97			0.197867	9.12113	10.5221	9.38601		8.60428	10.5915	11.3259		9.59525	9.98971	8.12874		10.56	12.0737	12.3198		11.2716	12.126	9.46835		12.4014	10.1148	9.99089		9.6764	10.1739	9.2379		0.74424	1.40803	0.9806		11.6512	10.9553	10.8357		0.952956	1.35674	1.35738		9.69606	11.1474		0.468291	0.440383
99	74	omega-5 gliadin	1.9984e-15	325.877	323.341	327.682		358.641	307.463	317.641		330.926	330.763	353.973		44.5896	39.5831	44.8984		43.5474	39.5794	36.9143		41.9073	38.0327	39.7491		325.633	327.915	338.554		2.18066	27.092	13.3537		43.0237	40.0137	39.8964		2.98365	3.33779	1.9415		330.701	40.9779		6.89633	1.77267
100			0.911122	21.6982	18.9214	18.4921		18.2068	18.2981	24.6112		19.5821	20.8681	18.2678		21.9944	23.184	18.3102		21.4877	23.1329	17.6371		20.564	20.7676	22.6301		19.7039	20.372	19.5727		1.74041	3.67153	1.30016		21.1629	20.7526	21.3206		2.54109	2.82069	1.13864		19.8829	21.0787		0.42867	0.293207
101			0.0181875	15.1728	13.9295	14.1231		16.6506	15.9949	15.2562		14.9606	16.9212	13.6699		16.7246	16.9654	14.0986		18.662	20.2247	16.8136		17.4681	18.657	16.8575		14.4085	15.9672	15.1839		0.669002	0.697613	1.63711		15.9295	18.5668	17.6608		1.59019	1.70758	0.915091		15.1865	17.3857		0.779374	1.34
102			0.000174735	17.3771	17.4953	16.0917		16.0887	17.3317	18.8101		17.6461	16.6653	15.5822		24.6473	25.1182	21.5695		23.6186	23.8355	20.8954		23	18.9407	22.6126		16.988	17.4102	16.6312		0.778492	1.36242	1.03241		23.7783	22.7832	21.5177		1.92734	1.63845	2.24019		17.0098	22.6931		0.389931	1.13297
103			0.877969	3.62969	2.87716	3.43946		2.88189	3.59617	4.46661		3.24315	4.06258	3.42069		3.88567	4.50102	4.03284		3.52237	5.17045	2.26685		4.31662	2.77566	3.65955		3.31544	3.64823	3.57548		0.391293	0.793642	0.431087		4.13984	3.65322	3.58394		0.321326	1.45622	0.773257		3.51305	3.79234		0.174958	0.302937
104	73	omega-5 gliadin	1.33782e-13	107.746	113.018	108.264		120.776	111.379	117.209		109.081	112.458	118.612		17.2795	13.4186	13.9263		16.4983	13.2274	13.4719		16.3746	14.2493	14.8436		109.676	116.455	113.384		2.90571	4.7436	4.83277		14.8748	14.3992	15.1558		2.09798	1.82197	1.09651		113.172	14.8099		3.39445	0.382467
105			0.0821361	12.2127	12.9524	12.6398		14.2846	13.7279	17.278		13.2045	14.128	12.904		9.93719	13.2413	12.6573		13.1695	11.7635	11.4667		12.7624	13.422	11.9606		12.6016	15.0968	13.4122		0.371333	1.90934	0.637886		11.9453	12.1332	12.715		1.7634	0.909592	0.731839		13.7035	12.2645		1.27285	0.401301
107			0.272398	4.06907	8.12165	3.64803		4.76338	5.63393	3.887		5.73394	5.20819	3.45742		6.32308	7.15953	6.86147		6.8462	6.44253	5.48413		6.08564	5.80247	6.07828		5.27959	4.76144	4.79985		2.47029	0.873463	1.19193		6.78136	6.25762	5.9888		0.423941	0.699609	0.161405		4.94696	6.34259		0.288704	0.403054
108			0.246459	41.8204	57.5751	43.427		42.3727	40.4046	57.1448		58.0001	60.978	48.8251		65.2603	57.0194	54.2952		52.5446	57.5689	49.76		56.3496	46.8785	45.2766		47.6075	46.6407	55.9344		8.66948	9.14989	6.33431		58.8583	53.2912	49.5015		5.70919	3.95765	5.98439		50.0609	53.8837		5.10956	4.70643
109	477	omega-1,2 gliadin D3	5.07466e-07	288.75	299.97	305.262		305.55	315.881	300.708		309.58	299.455	293.555		162.229	176.059	176.368		168.512	168.806	219.125		173.53	201.148	205.252		297.994	307.38	300.864		8.43159	7.75	8.10484		171.552	185.481	193.31		8.07544	29.137	17.2523		302.079	183.448		4.80948	11.0204
111			0.000209221	31.0201	28.0945	33.9154		34.4499	34.2797	32.5185		28.0453	33.3082	29.9785		27.0541	21.6458	20.8443		24.9825	17.0497	17.8055		20.7487	19.79	18.3359		31.01	33.7494	30.444		2.91044	1.06934	2.66216		23.1814	19.9459	19.6248		3.37773	4.37813	1.21483		31.7345	20.9174		1.76778	1.96727
112			1.20329e-07	266.66	259.836	213.145		222.864	206.314	207.726		239.252	226.727	233.688		111.086	115.802	105.202		112.193	114.124	146.73		119.307	133.591	116.407		246.547	212.301	233.222		29.1275	9.17518	6.27587		110.697	124.349	123.101		5.31084	19.4067	9.19885		230.69	119.382		17.2627	7.54785
114			0.172239	7.15588	7.54676	7.02817		5.78347	3.57336	5.8151		6.94891	5.86028	5.45061		5.92672	7.18461	4.35305		6.34385	5.28614	5.45391		4.73585	5.05001	5.66396		7.2436	5.05731	6.0866		0.270197	1.28524	0.774367		5.82146	5.69464	5.14994		1.41871	0.568462	0.472057		6.12917	5.55534		1.09377	0.356773
115			0.000484732	14.4792	12.8321	13.3392		9.76458	9.63563	7.39297		11.5204	11.8673	10.8221		8.90247	6.55588	9.04779		9.56831	7.7054	9.22366		8.07177	7.98916	7.02427		13.5502	8.93106	11.4033		0.843586	1.33359	0.532346		8.16872	8.83246	7.69507		1.39864	0.991155	0.582394		11.2948	8.23208		2.31146	0.571335
116			0.0673835	16.2711	17.2451	16.6408		17.0011	13.0787	12.1766		18.5904	17.5212	16.4026		18.1735	18.0061	16.4318		20.0831	16.767	16.1943		17.2002	16.8489	17.8308		16.719	14.0855	17.5047		0.491662	2.56499	1.09399		17.5372	17.6815	17.2933		0.960904	2.09947	0.497518		16.1031	17.504		1.7909	0.19621
121	107	omega-1,2 chain-terminating gliadin	7.55955e-06	89.3292	104.669	95.2369		91.0914	104.506	110.11		100.127	91.6329	94.1974		58.3582	50.9942	69.4095		64.0319	47.6238	54.547		60.1225	57.1263	55.482		96.4119	101.902	95.3191		7.73733	9.77276	4.35675		59.5873	55.4009	57.577		9.26901	8.23728	2.35285		97.8777	57.5217		3.52789	2.09374
124			0.0954422	12.3599	14.0991	15.2278		12.4647	17.4844	21.8702		12.6515	17.9719	14.4446		13.7466	13.4305	13.8409		13.3646	11.2965	11.2429		13.4539	10.6924	9.80931		13.8956	17.2731	15.0227		1.44475	4.70627	2.70689		13.6727	11.968	11.3186		0.214956	1.2098	1.90126		15.3971	12.3197		1.71959	1.21584
125			0.00165599	40.4229	49.0888	41.5925		43.9687	43.124	53.1569		45.153	45.1195	41.3482		35.6654	37.3904	34.3543		38.809	40.5812	39.9963		33.5467	36.5869	30.4633		43.7014	46.7498	43.8736		4.7021	5.56469	2.18711		35.8033	39.7955	33.5323		1.52272	0.902999	3.06182		44.7749	36.377		1.71247	3.17078
131	311	elongation factor EF1A	0.267824	107.182	102.944	98.4199		108.631	107.98	110.92		129.505	119.459	104.393		110.688	109.917	98.2589		101.922	116.049	77.7528		112.464	119.997	113.99		102.849	109.177	117.786		4.38169	1.54416	12.6389		106.288	98.5746	115.484		6.96402	19.3662	3.98241		109.937	106.782		7.49758	8.4653
135			0.280105	16.3386	19.7899	18.2796		19.7025	19.5187	12.718		15.8698	18.0042	17.5392		17.9136	20.333	22.5401		21.8137	18.6253	24.5539		18.0474	19.4551	18.9973		18.136	17.3131	17.1377		1.73008	3.98051	1.12238		20.2623	21.6643	18.8333		2.31407	2.96717	0.718039		17.5289	20.2533		0.533016	1.41553
137	118	alanine amino transferase	0.942256	40.9275	44.3257	51.5089		44.3411	48.1133	50.4668		43.1891	45.7236	47.4076		45.5575	47.297	44.8701		51.8314	49.0472	40.807		43.7186	49.4929	40.9331		45.5874	47.6404	45.4401		5.40233	3.09013	2.12349		45.9082	47.2285	44.7149		1.25089	5.7328	4.36598		46.2226	45.9505		1.23004	1.25737
139			0.0124212	9.52409	10.2895	9.57601		9.59693	10.7496	11.0386		9.75386	7.74515	8.96094		10.2821	11.0951	9.8211		12.585	10.7114	11.6637		12.4417	12.6587	10.2658		9.79652	10.4617	8.81999		0.427697	0.762742	1.01175		10.3994	11.6533	11.7887		0.645035	0.936844	1.32336		9.69274	11.2805		0.825769	0.766036
140			0.387994	6.42065	6.48417	6.47786		6.73058	7.93787	6.84986		6.1502	7.11972	7.63875		5.31957	6.9633	7.27742		6.47946	5.97435	6.53901		8.77833	7.27473	6.61282		6.46089	7.17277	6.96956		0.0349969	0.665279	0.755552		6.52009	6.33094	7.55529		1.05148	0.310246	1.10968		6.86774	6.80211		0.366698	0.659099
141	130	secalin-like omega gliadin	0.0604304	51.9782	49.1935	44.0035		44.5502	47.9087	51.8812		54.6217	49.1708	53.3205		57.8603	53.211	58.1306		54.7196	51.7976	64.3089		51.3335	56.5195	56.0941		48.3917	48.1134	52.371		4.04732	3.6698	2.84679		56.4006	56.942	54.6491		2.7656	6.54507	2.87918		49.6254	55.9973		2.38184	1.19854
144	132	LMW-GS Bu-3	1.72109e-07	52.6549	57.7974	58.1109		61.5681	66.8487	70.3032		59.3904	63.1375	52.9108		35.562	41.6419	32.7089		33.1393	33.9978	35.2122		36.551	33.2582	35.3165		56.1877	66.24	58.4796		3.06355	4.39921	5.17382		36.6376	34.1164	35.0419		4.5626	1.04149	1.66346		60.3024	35.2653		5.26822	1.27533
149	391	omega-1,2 gliadin Bu-D5	2.915e-11	215.501	227.175	223.184		202.067	217.932	198.49		208.733	224.475	228.613		62.7352	52.3888	63.9839		46.7162	46.2606	62.4051		48.8283	53.0897	53.8169		221.954	206.163	220.607		5.93342	10.3478	10.4891		59.7026	51.794	51.9117		6.36467	9.19232	2.69488		216.241	54.4694		8.75401	4.53246
150			0.647915	19.6698	20.3182	20.9978		13.8438	25.3284	17.7183		22.0077	22.4458	23.4873		19.1276	24.5816	21.521		21.5162	22.7833	17.8277		21.8872	20.231	15.8698		20.3286	18.9635	22.6469		0.664094	5.84267	0.760028		21.7434	20.7091	19.3294		2.7338	2.57446	3.10836		20.6464	20.594		1.86216	1.21115
155	135	omega-1,2 gliadin Bu-D5	2.21393e-10	198.065	245.408	216.563		203.555	234.334	221.296		213.881	208.954	228.986		79.5344	76.985	89.6318		77.2009	79.5827	79.701		85.2333	72.3387	69.0811		220.012	219.728	217.274		23.8592	15.4488	10.4378		82.0504	78.8282	75.551		6.68832	1.41055	8.54183		219.005	78.8099		1.50584	3.24971
157	134	gamma gliadin Bu-5	0.148434	73.3417	79.1802	76.6096		75.6259	75.4647	80.0476		83.3705	84.4573	77.4983		67.4375	77.5896	74.0841		68.5093	79.7105	63.1261		76.3264	75.4523	74.1911		76.3772	77.046	81.7753		2.92617	2.60065	3.7437		73.0371	70.4486	75.3233		5.15641	8.46058	1.07346		78.3995	72.9363		2.94261	2.43888
164	472	LMW-GS Bu-7	0.0522965	28.4145	34.4706	34.4962		33.9691	43.3345	32.445		34.0051	34.6859	33.0937		25.0338	27.8092	28.3086		32.8996	24.8323	27.6569		26.5925	33.1592	30.5829		32.4604	36.5829	33.9283		3.5039	5.89654	0.79888		27.0505	28.4629	30.1115		1.76432	4.09359	3.30864		34.3238	28.5417		2.08951	1.53201
165	147	serpin Bu-1	0.0959316	51.5093	49.0297	60.7849		47.3017	55.3532	52.2128		51.8686	58.6062	54.4153		60.3092	57.9812	58.2581		58.3504	65.5229	60.5196		65.149	57.5586	55.3546		53.7747	51.6226	54.9634		6.19635	4.05805	3.40205		58.8495	61.4643	59.3541		1.2717	3.6784	5.13814		53.4535	59.8893		1.6934	1.38711
168	155	LMW-GS Bu-18	0.290712	142.541	135.58	153.861		142.862	175.095	175.882		149.59	148.752	168.245		149.329	160.29	142.04		131.271	159.443	142.307		140.143	143.225	147.663		143.994	164.613	155.529		9.22684	18.841	11.0201		150.553	144.34	143.677		9.18644	14.1958	3.7799		154.712	146.19		10.3336	3.79281
169	153	LMW-GS Bu-18	0.0385665	97.4742	102.53	95.3771		96.1741	100.909	99.8702		98.4851	108.109	111.789		109.868	111.831	99.1825		106.573	117.218	120.187		115.537	103.041	108.421		98.4604	98.9846	106.128		3.67692	2.48872	6.86951		106.961	114.66	109		6.80721	7.15896	6.26831		101.191	110.207		4.28333	3.98887
170			0.722553	10.3869	14.4388	14.2681		7.9237	14.5074	13.1898		12.3085	11.9819	10.4407		12.8482	13.4446	12.7539		11.221	12.2512	9.51956		13.7483	12.0175	12.5166		13.0313	11.8736	11.577		2.29168	3.48362	0.997542		13.0156	10.9973	12.7608		0.374567	1.37951	0.890864		12.1606	12.2579		0.768421	1.09913
171	148	serpin Bu-1	0.0485781	161.536	155.688	171.791		158.505	155.54	174.459		154.445	171.321	158.749		174.147	171.254	170.791		169.979	188.792	204.051		176.465	167.688	180.223		163.005	162.835	161.505		8.15141	10.1758	8.76911		172.064	187.607	174.792		1.81903	17.0667	6.43277		162.448	178.154		0.82145	8.29934
172	397	serpin Bu-2	0.433806	24.4377	21.1691	24.7612		19.4612	18.8241	21.6885		20.5721	28.9291	17.8483		24.846	21.1795	28.5163		22.6811	26.2558	25.8499		18.4459	24.3979	22.5157		23.456	19.9913	22.4498		1.98709	1.50399	5.77409		24.8472	24.9289	21.7865		3.66841	1.95723	3.04228		21.9657	23.8542		1.78238	1.79117
176	325	gamma gliadin Bu-1 or Bu-8	0.000424747	178.525	161.348	176.181		192.241	168.642	183.263		183.768	161.806	171.965		135.616	124.265	136.198		140.181	159.462	166.958		137.872	139.903	152.618		172.018	181.382	172.513		9.31446	11.9118	10.9912		132.026	155.534	143.464		6.72788	13.814	7.99177		175.304	143.675		5.26924	11.7552
180			0.371609	12.9461	16.5645	15.7477		18.1104	14.8345	14.9956		13.5839	15.5718	12.4288		16.8523	12.1163	12.3749		16.2512	14.8512	15.4602		14.8297	16.7456	17.7017		15.0861	15.9802	13.8615		1.89779	1.84657	1.58978		13.7812	15.5208	16.4256		2.6628	0.701961	1.46246		14.9759	15.2426		1.06361	1.34402
181	159	serpin Bu-4 or Bu-5	0.00242991	99.2509	106.493	119.105		97.0969	112.217	109.461		95.2174	104.417	108.288		127.609	135.076	137.498		124.241	115.91	140.163		122.402	124.355	129.03		108.283	106.258	102.641		10.0473	8.05291	6.71389		133.394	126.771	125.262		5.15477	12.3226	3.4058		105.727	128.476		2.85821	4.32566
183			0.422156	13.8093	20.3137	17.0171		20.9297	19.7494	17.2119		14.1982	19.1063	17.154		21.2755	20.405	21.2112		19.8522	18.3119	15.7017		21.5505	14.7545	19.5812		17.0467	19.297	16.8195		3.25229	1.89973	2.47108		20.9639	17.9553	18.6287		0.485091	2.0981	3.49667		17.721	19.1826		1.36951	1.57896
188			0.104065	15.7651	22.4316	13.1588		12.8839	15.1333	13.1952		15.2384	12.9385	12.1257		14.5599	16.1517	13.8784		12.662	15.9551	13.5684		16.1786	19.3414	21.0331		17.1185	13.7375	13.4342		4.78229	1.21881	1.61444		14.8633	14.0618	18.851		1.16663	1.70109	2.46411		14.7634	15.9254		2.04523	2.56518
189			0.0961625	18.6514	17.8415	22.4515		16.8935	15.1823	20.1527		18.0959	18.0066	15.6624		20.3175	20.5779	20.6445		19.7641	20.7724	21.8927		22.3355	19.0059	19.0901		19.6481	17.4095	17.255		2.46132	2.52506	1.37995		20.5133	20.8098	20.1438		0.17285	1.06479	1.89851		18.1042	20.489		1.3393	0.333627
190			0.227142	12.7247	14.6605	12.5105		11.1088	11.1206	12.5709		11.5013	13.9167	12.863		14.0583	11.5163	15.7326		12.9215	14.5651	16.8058		14.8424	13.0628	12.8732		13.2985	11.6001	12.7603		1.18432	0.84077	1.21097		13.7691	14.7641	13.5928		2.12299	1.94978	1.08634		12.553	14.042		0.867976	0.631553
194			0.0342485	9.18739	7.34212	10.0901		8.92546	9.90894	9.92412		8.45268	9.59765	10.5566		14.9122	10.5011	12.6176		10.4341	10.1934	11.8976		9.40355	9.95085	9.58519		8.87319	9.58617	9.53563		1.40065	0.572246	1.05331		12.677	10.8417	9.64653		2.20619	0.922329	0.278756		9.33166	11.0551		0.397855	1.52645
195			0.561144	15.2346	19.349	14.0237		13.4909	16.6165	18.0818		18.7187	14.7533	16.8876		13.3099	14.3355	12.5486		11.565	17.1329	17.7616		16.6921	14.3002	17.3485		16.2024	16.0631	16.7865		2.79146	2.34493	1.98461		13.398	15.4865	16.1136		0.896718	3.41065	1.60436		16.3507	14.9994		0.383839	1.42182
196			0.0213184	8.81611	8.58725	4.56226		6.34213	6.95292	5.69988		8.25522	7.39323	4.78379		8.18714	7.73806	7.65967		4.87177	6.0272	5.08805		10.8576	11.4007	9.98594		7.32187	6.33165	6.81075		2.39263	0.626584	1.80753		7.86162	5.32901	10.7481		0.28462	0.614245	0.713701		6.82142	7.97956		0.4952	2.71145
199			0.290875	7.00478	7.0239	7.20272		7.72212	7.52482	4.90963		4.9183	3.70036	6.75974		9.77461	6.3044	5.97879		4.90074	10.1086	9.72874		7.17469	8.79745	8.87839		7.07713	6.71886	5.12613		0.109184	1.56994	1.54024		7.3526	8.24603	8.28351		2.10383	2.90332	0.961119		6.30737	7.96071		1.03855	0.526975
200	170	LMW-GS Bu-1	0.314276	107.176	120.527	120.509		127.875	128.913	123.841		110.07	115.899	109.77		128.449	135.684	127.562		128.23	131.212	98.414		131.336	106.493	123.267		116.07	126.876	111.913		7.70302	2.67946	3.4554		130.565	119.285	120.365		4.4549	18.1365	12.6735		118.287	123.405		7.72376	6.22403
205	167	LMW-GS Bu-1	0.711086	544.34	507.625	497.423		588.793	517.057	512.66		515.812	533.213	542.497		494.382	588.244	507.242		539.536	540.362	564.229		486.443	528.472	520.366		516.463	539.503	530.507		24.6752	42.7427	13.5466		529.956	548.042	511.76		50.887	14.0237	22.2974		528.824	529.92		11.6122	18.141
211			0.209845	214.691	240.438	206.779		256.461	247.309	227.42		243.04	239.966	261.671		239.833	265.012	219.42		184.067	188.528	236.269		199.933	248.154	275.226		220.636	243.73	248.226		17.5996	14.8474	11.745		241.422	202.955	241.104		22.8377	28.9374	38.1385		237.531	228.494		14.8029	22.1179
214	546	alpha gliadin Bu-14	3.78749e-06	73.1245	78.2332	82.6867		73.9257	75.9641	75.0123		62.6195	74.2915	71.7208		107.283	107.545	114.363		99.3318	119.097	124.453		99.9619	113.488	114.756		78.0148	74.9674	69.5439		4.78486	1.01991	6.13295		109.73	114.294	109.402		4.0137	13.2314	8.19984		74.1754	111.142		4.29062	2.73449
216			0.115347	43.2617	51.8275	47.8853		47.0551	48.3453	51.2683		47.2726	52.4827	62.7848		42.6684	42.7702	47.7423		42.8329	45.2841	50.5142		49.4411	53.0255	55.7172		47.6582	48.8896	54.18		4.28742	2.15868	7.89416		44.3937	46.2104	52.7279		2.90049	3.92355	3.14862		50.2426	47.7773		3.46505	4.38251
218			0.437752	10.681	12.158	12.7385		10.2697	12.1274	10.2729		8.96589	10.294	11.3817		10.1806	10.2383	10.2631		8.82795	12.6931	16.1375		11.8109	11.7024	13.5631		11.8592	10.89	10.2139		1.06079	1.07161	1.20988		10.2274	12.5528	12.3588		0.0423804	3.65678	1.0444		10.9877	11.713		0.826996	1.29026
225			0.673006	30.419	38.2953	40.3578		39.1993	36.576	36.3557		32.4562	41.1566	41.9266		39.6584	37.1404	39.412		34.4148	39.373	43.6541		37.1349	46.2223	43.2505		36.3573	37.377	38.5131		5.24515	1.58202	5.25959		38.7369	39.1473	42.2026		1.38808	4.62379	4.63344		37.4158	40.0289		1.07843	1.89358
226	189	thiamine biosynthetic enzyme	0.0382967	55.8045	62.8616	63.8494		56.7328	55.922	56.3593		55.2929	57.6942	61.9315		63.6792	60.4671	75.5365		64.6697	61.7482	69.8573		63.8175	67.6026	73.6728		60.8385	56.338	58.3062		4.38744	0.405811	3.36138		66.5609	65.4251	68.3643		7.93728	4.107	4.97164		58.4942	66.7834		2.2561	1.48218
227			0.0084333	33.3821	33.6384	34.9028		38.7515	40.4533	40.3768		37.642	38.0828	43.27		32.6959	33.9088	33.6779		33.6315	39.6456	32.0221		35.4603	35.2797	34.78		33.9744	39.8605	39.6649		0.814133	0.961225	3.12983		33.4276	35.0997	35.1733		0.644042	4.01823	0.352407		37.8333	34.5669		3.34331	0.987371
228	196	farinin Bu-1	0.00380711	35.4862	51.0317	42.21		39.88	40.0115	37.1074		43.103	37.3226	45.6346		31.3011	28.4018	33.3756		28.6161	28.0427	42.4994		54.9256	52.4845	52.0582		42.9093	38.9996	42.0201		7.79631	1.64004	4.26052		31.0261	33.0527	53.1561		2.49825	8.1861	1.54721		41.3097	39.0783		2.04935	12.2337
229	195	farinin Bu-2, glucose and ribitol dehydrogenase, alpha gliadin Bu-15	0.282169	68.6513	72.6757	71.6595		83.4174	73.7821	78.2581		64.3922	64.9144	71.4559		67.0348	71.791	84.2694		67.143	65.674	89.9764		72.9286	83.1191	90.5106		70.9955	78.4859	66.9208		2.09278	4.82164	3.93612		74.3651	74.2645	82.1861		8.90096	13.6267	8.82805		72.1341	76.9386		5.86599	4.54481
230			0.501043	23.548	23.5087	28.6829		23.8407	26.7115	25.2466		19.4742	25.2505	27.8083		23.7084	34.2751	24.8233		23.5176	34.0909	33.3328		25.5722	31.0098	29.5067		25.2465	25.2663	24.1777		2.97602	1.43551	4.26938		27.6023	30.3138	28.6962		5.80565	5.89782	2.80791		24.8968	28.8708		0.622894	1.36413
231			0.996643	32.8705	31.069	29.7673		33.8423	26.3247	34.3222		30.0108	27.905	33.7782		28.6243	33.4788	34.8021		25.8962	30.4339	42.0426		37.2389	24.5639	37.2636		31.2356	31.4964	30.5647		1.55829	4.48526	2.97553		32.3018	32.7909	33.0222		3.25273	8.32726	7.32505		31.0989	32.7049		0.480677	0.367821
232			0.0114879	28.1179	31.3041	28.3903		21.8053	25.433	24.6718		30.9446	27.6062	25.7919		30.5502	30.187	35.1581		30.5214	26.4555	38.7671		38.7048	32.5093	37.4429		29.2708	23.97	28.1142		1.76618	1.91294	2.61366		31.9651	31.9147	36.219		2.77117	6.27295	3.27407		27.1183	33.3663		2.78717	2.47068
233	201	tritin	0.075182	167.513	225.358	210.378		225.63	215.464	250.984		240.685	230.201	261.112		232.418	267.104	250.689		225.473	218.098	222.71		210.737	229.698	232.787		201.083	230.693	243.999		30.0216	18.293	15.7195		250.07	222.093	224.407		17.3512	3.72571	11.9392		225.258	232.19		21.9682	15.5276
235			0.120553	6.18843	8.45942	9.29813		10.4127	9.86693	8.86923		5.26976	7.5513	8.77701		5.18205	6.77223	6.65423		7.15627	7.04199	7.95631		6.5428	6.40965	8.98097		7.98199	9.71627	7.19936		1.60888	0.782666	1.77992		6.20284	7.38485	7.31114		0.885992	0.498182	1.44765		8.29921	6.96628		1.28809	0.662186
236			0.755199	4.90211	6.07129	5.21365		3.97322	7.2178	5.17629		5.30759	6.98076	4.36694		5.05229	4.21028	6.23103		5.27075	5.85301	6.61331		6.17942	6.06723	6.69478		5.39568	5.45577	5.55177		0.605474	1.64025	1.32391		5.16454	5.91236	6.31381		1.01504	0.673246	0.334668		5.46774	5.7969		0.0787269	0.583272
237			0.817871	7.45251	8.49191	8.31686		8.77313	8.96084	6.77868		5.39905	9.18447	12.7429		9.68354	7.2152	12.3638		9.73104	6.48616	10.9886		11.7938	9.22545	10.0775		8.08709	8.17088	9.1088		0.55649	1.20933	3.6725		9.75419	9.06861	10.3656		2.57503	2.32318	1.30816		8.45559	9.72945		0.567242	0.648832
239			0.969875	31.5843	36.2258	30.4466		35.5907	34.1935	35.4179		28.7483	31.2582	42.8524		28.4982	33.2475	36.6323		30.8038	27.8945	42.9987		31.7314	36.8088	37.8345		32.7522	35.0674	34.2863		3.06151	0.761731	7.52389		32.7927	33.899	35.4582		4.08609	8.01371	3.26802		34.0353	34.05		1.17782	1.33916
240			0.636633	10.5857	8.99975	9.98047		11.0594	10.1923	10.7213		9.75379	9.33075	12.429		9.39527	9.20632	11.2812		10.8563	9.63384	14.0294		9.53437	12.3503	12.5655		9.85529	10.6576	10.5045		0.80033	0.437027	1.68001		9.96094	11.5065	11.4834		1.14731	2.2688	1.69131		10.3391	10.9836		0.425968	0.885735
241			0.00875794	26.6246	33.6431	32.7576		40.2895	33.559	35.4739		32.2711	35.0163	38.4068		27.5971	23.7087	25.9865		29.0782	24.9243	31.0985		27.4868	32.3989	27.5568		31.0085	36.4408	35.2314		3.82223	3.46785	3.07346		25.7641	28.367	29.1475		1.95371	3.14795	2.816		34.2269	27.7595		2.85209	1.77162
242	205	xylanase inhibitor	0.405233	58.9473	63.6341	59.6035		72.8199	53.0071	55.3771		51.5758	63.9863	79.271		53.7661	50.3323	54.576		43.2141	46.9086	64.5294		54.1914	63.5678	67.0421		60.7283	60.4014	64.9443		2.53781	10.8199	13.8724		52.8915	51.5507	61.6004		2.25302	11.3907	6.64744		62.0247	55.3475		2.53379	5.4565
243			0.731927	6.54234	6.55871	9.61239		8.14438	7.60318	7.12075		4.44648	8.81958	7.16646		5.50033	7.68379	9.76541		8.18774	6.09743	6.426		8.53136	7.70277	9.86455		7.57114	7.62277	6.81084		1.76779	0.512096	2.20813		7.64984	6.90373	8.69956		2.13274	1.12406	1.09066		7.33492	7.75104		0.454599	0.902185
244			0.462286	26.3023	25.7188	30.7848		28.652	28.3733	24.9416		23.8583	26.106	27.916		20.3851	26.1688	25.3949		25.5789	23.1882	32.0832		27.4878	27.7303	30.7689		27.6019	27.3223	25.9601		2.77179	2.06646	2.03278		23.9829	26.9501	28.6623		3.13972	4.60329	1.82833		26.9614	26.5318		0.878414	2.36757
245			0.0837915	48.7027	30.7281	37.6353		38.6729	38.7645	44.6297		49.6529	35.2987	44.3536		38.5371	52.1724	40.0248		32.0231	35.2683	44.1033		66.602	52.9609	51.7164		39.022	40.689	43.1017		9.06718	3.41304	7.25853		43.5781	37.1316	57.0931		7.47997	6.25194	8.25838		40.9376	45.9343		2.05119	10.1872
246			0.00451294	16.788	24.0497	15.5719		15.4822	14.0934	13.3906		15.7381	14.1755	21.7644		26.3531	16.1313	19.5083		18.0144	20.1508	17.3829		42.5601	25.7178	34.3204		18.8032	14.3221	17.226		4.5841	1.06435	4.00726		20.6642	18.516	34.1994		5.20801	1.45052	8.42183		16.7837	24.4599		2.27304	8.50281
247	207	farinin Bu-2	0.0947145	30.0936	44.9821	41.8838		44.078	39.3194	40.4022		27.5271	40.4237	45.0957		20.309	26.6974	31.2135		29.6564	24.9598	39.1783		34.05	29.372	32.9727		38.9865	41.2665	37.6821		7.85571	2.49426	9.09951		26.0733	31.2648	32.1316		5.47899	7.24439	2.44979		39.3117	29.8232		1.8142	3.27634
248	218	globulin-1	0.175576	47.8841	48.4718	63.7067		61.3195	57.4181	54.8656		56.0248	58.7654	80.1563		74.2307	88.9354	63.7413		68.6356	52.7274	76.9064		61.0595	80.4956	67.8997		53.3542	57.8677	64.9821		8.97034	3.25034	13.2125		75.6358	66.0898	69.8183		12.6557	12.2889	9.85911		58.7347	70.5146		5.86225	4.81095
249			0.20568	19.201	29.3747	25.9694		28.8324	25.0404	22.5416		21.0594	21.699	32.5433		25.5727	29.4809	33.3494		29.6497	28.7548	30.6384		28.6902	40.6422	32.3805		24.8484	25.4715	25.1006		5.17866	3.16745	6.45355		29.4677	29.6809	33.9043		3.8884	0.942196	6.12		25.1401	31.0176		0.313428	2.5022
253			0.000630531	40.3178	42.8576	35.8322		41.7607	38.1217	35.0457		37.4932	38.0857	43.4543		43.7872	49.0068	50.901		47.0779	43.2042	50.6061		51.6119	57.9559	56.777		39.6692	38.3094	39.6777		3.55732	3.36144	3.284		47.8983	46.9627	55.4483		3.68414	3.70232	3.37429		39.2188	50.1031		0.787573	4.65263
254			0.0474872	58.213	59.5997	66.8526		66.0148	63.264	53.7559		59.0278	61.2154	71.0312		67.5068	71.778	91.4133		63.1295	68.0557	82.7832		74.749	79.3674	85.2747		61.5551	61.0116	63.7581		4.63988	6.43234	6.39293		76.8994	71.3228	79.797		12.7496	10.226	5.276		62.1082	76.0064		1.45444	4.3071
255			0.948606	3.41631	5.84387	6.92186		4.11262	5.51019	5.54757		4.48266	5.06059	5.98738		3.9477	6.67915	6.72009		4.27778	5.66996	7.14684		5.75753	6.51753	5.5512		5.39401	5.05679	5.17688		1.79555	0.81789	0.759068		5.78231	5.69819	5.94209		1.58895	1.43474	0.508911		5.20923	5.80753		0.170922	0.123887
256			0.889609	26.4641	26.3961	27.2581		29.5896	24.6536	27.0688		17.9635	23.6313	39.1072		24.3766	24.9951	24.1949		21.1847	22.474	34.9281		21.2515	21.1204	25.2918		26.7061	27.104	26.9007		0.47927	2.4682	10.9444		24.5222	26.1956	22.5546		0.419516	7.59003	2.37143		26.9036	24.4241		0.198948	1.82249
257			0.338459	43.0027	50.9883	50.9617		44.7789	44.6611	46.8297		42.3459	43.7815	47.4905		47.1059	39.5241	50.5856		42.5215	43.6008	45.3503		47.5365	49.8963	51.379		48.3176	45.4232	44.5393		4.60287	1.21945	2.65468		45.7385	43.8242	49.604		5.65611	1.42756	1.93787		46.0934	46.3889		1.97627	2.94427
258			0.107718	10.1948	11.9638	12.7653		9.75892	11.6042	10.4291		4.85451	11.9923	13.5654		14.8338	16.2676	15.9968		14.1528	13.8787	17.0233		13.3473	15.1858	14.8496		11.6413	10.5974	10.1374		1.31527	0.934086	4.64225		15.6994	15.0183	14.4609		0.761766	1.74179	0.978947		10.792	15.0595		0.770601	0.620262
259			0.0316796	7.29548	10.1093	9.28215		7.75494	6.58973	7.34137		5.83977	7.04507	5.5889		4.17073	6.56238	6.82041		7.92815	11.4562	9.55673		5.67934	8.4282	7.1834		8.89564	7.22868	6.15791		1.44617	0.590723	0.778473		5.85117	9.64703	7.09698		1.46102	1.76575	1.37646		7.42741	7.53173		1.37964	1.93491
260			0.267211	6.67406	6.84467	7.0759		7.69432	8.14504	7.72598		8.024	7.83773	7.67847		7.29343	7.60682	8.79128		7.11253	6.90045	7.98221		6.0625	5.06396	8.57536		6.86488	7.85511	7.84673		0.201684	0.251578	0.172941		7.89718	7.33173	6.56727		0.790012	0.573226	1.8093		7.52224	7.26539		0.569308	0.667428
261			0.10026	14.8107	18.3144	20.4017		15.171	15.8875	14.1768		13.7058	15.2435	16.6332		16.8225	16.4055	24.0583		18.5175	19.0517	20.0074		17.5301	21.9808	18.6826		17.8423	15.0784	15.1942		2.82521	0.859103	1.46433		19.0954	19.1922	19.3978		4.30302	0.75484	2.30994		16.0383	19.2285		1.56338	0.154408
263			0.816845	6.95984	10.8397	12.045		9.6443	10.9769	10.2803		8.66174	10.8672	9.15321		6.07597	9.48196	10.6847		10.4883	9.13872	13.4284		8.74005	8.67472	13.2662		9.94817	10.3005	9.5607		2.65721	0.666523	1.1578		8.74754	11.0185	10.227		2.39053	2.19345	2.63225		9.93645	9.99767		0.370037	1.1527
264			0.911008	42.3414	37.0489	52.6841		51.7136	48.7591	37.3718		45.4077	41.5892	59.3337		45.4255	42.9012	53.6086		50.8882	42.8003	60.3111		59.0403	38.8376	50.1555		44.0248	45.9481	48.7769		7.95236	7.57282	9.33971		47.3118	51.3332	49.3445		5.5974	8.76391	10.1257		46.2499	49.3298		2.39036	2.01075
265	225	triose phosphate isomerase	0.912275	84.7617	68.6484	74.8708		77.7889	79.4576	81.6071		75.5958	85.7623	75.48		72.6186	78.6393	79.1345		77.7248	73.762	81.0136		78.0911	78.7555	79.4854		76.0937	79.6179	78.946		8.12596	1.91417	5.90338		76.7975	77.5001	78.7773		3.62748	3.63103	0.697388		78.2192	77.6916		1.87116	1.00373
267	232	chitinase	0.00766535	30.3981	34.9721	33.6935		33.9183	34.1398	33.1401		35.5643	31.0476	36.2823		31.3001	35.9586	37.6161		33.1928	28.3291	30.1363		39.5551	39.7245	44.0526		33.0212	33.7327	34.2981		2.35993	0.52508	2.8378		34.9583	30.5527	41.1107		3.27469	2.45847	2.54918		33.684	35.5406		0.639811	5.30303
268			0.682519	5.24663	5.5921	6.69454		7.46636	6.29799	6.99259		3.69632	5.92088	9.77548		5.25386	5.19954	4.81019		6.78401	6.57304	6.7725		5.50086	5.45194	11.5082		5.84442	6.91898	6.46423		0.756217	0.58765	3.07578		5.08786	6.70985	7.48699		0.242006	0.118618	3.48253		6.40921	6.42823		0.539387	1.22411
269	455	chitinase	0.562028	66.9076	69.6172	89.3274		76.5292	76.1786	71.1349		56.8165	74.6737	74.0738		64.8524	64.4411	85.8933		72.4328	82.7198	81.0921		73.9721	85.539	83.2447		75.2841	74.6142	68.5213		12.2371	3.01829	10.1412		71.7289	78.7482	80.9186		12.2684	5.52955	6.12424		72.8065	77.1319		3.72618	4.80332
270	227	purinin Bu-3	0.835641	131.709	112.05	129.255		149.591	140.727	116.92		129.338	151.465	131.115		143.499	114.156	128.416		129.287	128.317	131.664		116.308	138.626	147.241		124.338	135.746	137.306		10.7122	16.8955	12.2939		128.69	129.756	134.058		14.6735	1.72211	15.9645		132.463	130.835		7.07986	2.8418
272			0.567982	17.9946	20.1993	18.9846		23.9678	21.215	13.9624		17.3767	14.7807	18.6244		15.4142	16.5647	16.7142		13.2405	19.1136	16.239		14.5455	16.8956	18.4139		19.0595	19.715	16.9273		1.10422	5.16859	1.96086		16.231	16.1977	16.6183		0.711341	2.93678	1.94901		18.5673	16.349		1.4576	0.233828
273			0.514639	32.8626	23.8922	16.1418		24.0917	24.2528	33.6038		27.2383	20.4667	27.2861		24.6877	33.9161	23.7392		23.7041	23.4347	18.531		35.772	26.8171	28.1977		24.2989	27.3161	24.997		8.36778	5.4459	3.92348		27.4477	21.8899	30.2622		5.6219	2.91206	4.82125		25.5373	26.5333		1.57952	4.26039
275	456	thaumatin-like protein	0.676743	38.0233	58.5259	57.6788		51.8345	57.9931	61.8895		40.7998	46.157	55.1757		42.5534	41.0638	60.1947		52.7776	48.6212	51.8901		53.2775	47.7633	50.863		51.4093	57.239	47.3775		11.6004	5.06973	7.26526		47.9373	51.0963	50.6346		10.6413	2.18893	2.76421		52.0086	49.8894		4.95799	1.70627
277			0.270759	12.0704	13.939	17.3955		14.9081	11.7938	9.70061		12.578	10.6088	13.1343		12.4053	9.07752	11.1372		13.7459	12.3729	11.3157		12.0449	16.9405	14.7896		14.4683	12.1342	12.107		2.70172	2.6204	1.32696		10.8733	12.4782	14.5916		1.67949	1.21849	2.45381		12.9032	12.6477		1.35549	1.86495
278			0.453254	89.0099	55.3171	58.5633		69.6908	67.6224	60.3672		70.067	61.2012	65.8862		84.0755	57.973	84.7014		63.5204	60.8183	56.9906		81.3948	68.0394	79.9587		67.6301	65.8935	65.7181		18.5865	4.89635	4.43528		75.5833	60.4431	76.4643		15.2542	3.28101	7.33144		66.4139	70.8302		1.05691	9.00631
279	241	dehydroascorbate reductase	0.532275	86.3966	69.5747	70.8157		81.7473	73.367	74.3011		67.7151	65.5641	66.6051		69.438	67.8606	76.0744		91.7253	64.3624	73.5771		73.21	76.993	70.2442		75.5957	76.4718	66.6281		9.37441	4.59256	1.07568		71.1243	76.5549	73.4824		4.35883	13.9224	3.38264		72.8985	73.7206		5.44799	2.72312
280			0.0712236	19.117	21.7584	18.9899		20.5311	22.7848	21.9792		23.3924	20.768	20.3644		20.7572	21.8329	23.4709		24.7093	21.5558	19.1668		22.9096	25.9067	29.2679		19.9551	21.7651	21.5083		1.563	1.142	1.64412		22.0203	21.8106	26.0281		1.3665	2.78001	3.18089		21.0761	23.2863		0.979287	2.37674
282			0.0901946	104.023	82.4216	73.713		100.175	84.3549	80.0126		79.7507	77.0678	67.4439		67.1682	53.3205	66.1131		68.5824	76.6908	41.5789		83.2468	70.454	92.4128		86.7193	88.1808	74.7541		15.6055	10.6117	6.4714		62.2006	62.284	82.0379		7.70847	18.3837	11.0292		83.2181	68.8408		7.36635	11.4291
283	244	WASI	0.0293212	177.757	149.328	187.456		209.658	175.878	196.489		166.062	163.591	173.105		190.208	166.221	180.477		186.756	183.998	164.293		202.526	217.002	207.704		171.514	194.008	167.586		19.8157	17.0261	4.93696		178.969	178.349	209.077		12.0647	12.2508	7.33524		177.703	188.798		14.2571	17.5649
284			0.41322	415.048	382.228	317.547		424.675	380.344	349.411		413.518	318.626	304.097		284.402	325.529	316.584		384.015	357.441	255.263		348.37	361.108	379.324		371.608	384.81	345.414		49.6102	37.8302	59.4259		308.838	332.239	362.934		21.63	67.975	15.5578		367.277	334.671		20.0521	27.1299
285			0.0766123	2.3961	3.80934	3.0257		2.48904	2.12763	2.11221		2.51918	4.01301	2.80842		4.19368	2.84445	3.52254		3.07643	4.16048	3.55317		2.45404	1.97348	3.11124		3.07705	2.24296	3.11354		0.708019	0.213249	0.79228		3.52022	3.59669	2.51292		0.674617	0.543332	0.57116		2.81118	3.20995		0.492434	0.604851
286			0.577136	3.8726	4.56393	5.13726		3.7363	4.91195	5.22942		7.65834	5.16792	3.7274		5.37058	3.4767	5.47269		7.49126	4.91517	6.53941		4.93416	3.71142	5.90612		4.5246	4.62589	5.51789		0.633249	0.78659	1.9887		4.77332	6.31528	4.85057		1.12407	1.30259	1.09973		4.88946	5.31306		0.546588	0.868808
287	249	triticin	0.00298214	315.494	243.224	256.566		286.966	250.627	265.397		291.942	249.165	265.511		339.609	336.88	292.488		370.806	357.005	331.24		357.42	316.998	360.41		271.761	267.663	268.873		38.4565	18.2749	21.5857		322.992	353.017	344.943		26.4525	20.082	24.2471		269.432	340.317		2.10551	15.5375
288	253	triticin	0.00352587	171.547	143.681	151.759		161.287	146.543	158.881		163.548	173.489	128.534		183.943	205.798	195.437		239.67	217.794	181.971		196.125	196.78	212.503		155.662	155.57	155.191		14.3368	7.9101	23.6139		195.059	213.145	201.803		10.932	29.1291	9.27251		155.474	203.336		0.250064	9.13972
289			0.916111	11.0313	12.6464	11.5533		8.86598	10.4856	13.7217		8.30559	15.3014	10.473		8.68276	12.5253	14.6439		14.869	10.866	11.0675		10.2199	12.4513	18.2532		11.7437	11.0244	11.36		0.824212	2.4723	3.58127		11.9507	12.2675	13.6415		3.02183	2.25525	4.14679		11.376	12.6199		0.359909	0.898804
290			0.904552	12.956	9.44353	10.868		10.5624	11.8779	10.3189		8.37916	10.6273	11.0409		10.6756	8.51131	11.9849		10.8281	14.4713	9.23367		10.8422	11.3372	8.49623		11.0892	10.9198	10.0158		1.76664	0.83869	1.43237		10.3906	11.511	10.2252		1.75424	2.68476	1.51765		10.6749	10.7089		0.577058	0.699533
291			0.0247443	123.884	96.0196	111.421		106.399	126.915	120.887		104.183	102.127	106.137		96.5741	78.727	96.2116		96.3005	84.9452	90.6556		110.012	100.341	90.6004		110.442	118.067	104.149		13.9582	10.5448	2.00508		90.5042	90.6338	100.318		10.201	5.67769	9.70567		110.886	93.8186		6.96962	5.62882
292			0.320229	13.2931	11.584	11.5529		15.9991	9.41171	13.5581		13.1172	11.2462	14.5839		10.9515	6.9991	11.0783		13.0122	12.1704	10.5687		10.9897	15.0435	14.1784		12.1434	12.9896	12.9824		0.995856	3.33027	1.67294		9.67631	11.9171	13.4039		2.31939	1.2413	2.13501		12.7051	11.6657		0.486519	1.87645
293			0.228106	29.9831	22.6399	19.831		22.7022	23.5944	24.3616		34.3072	31.208	20.4727		21.3111	16.3388	15.7236		26.103	22.403	12.7882		22.3498	22.1082	24.8298		24.1513	23.5527	28.6626		5.24212	0.83047	7.26001		17.7912	20.4314	23.0959		3.06381	6.87283	1.50643		25.4556	20.4395		2.79347	2.65238
294			0.154782	47.8324	61.9999	52.3371		38.5273	48.1637	54.144		46.9878	51.4876	38.651		33.1083	37.8188	41.0847		42.5888	45.6508	52.378		39.7785	59.8493	48.642		54.0565	46.945	45.7088		7.23857	7.87932	6.51317		37.3373	46.8725	49.4233		4.00998	5.00767	10.0582		48.9034	44.5444		4.50525	6.37049
295	272	WTAI CM3	0.681675	42.4732	52.0044	54.3035		56.7811	57.1341	50.5375		40.6062	65.5345	52.0994		48.0621	36.1636	52.0647		46.6763	58.306	36.6543		40.945	44.002	51.3038		49.5937	54.8175	52.7467		6.27276	3.71084	12.4768		45.4301	47.2122	45.4169		8.27083	10.8358	5.32235		52.386	46.0198		2.63052	1.03271
296			0.195659	13.8481	9.84662	10.4644		7.5604	12.4512	15.189		16.6301	11.741	10.9547		11.9441	12.9457	10.5203		16.8126	14.7365	16.5237		10.6769	10.4976	10.4654		11.3864	11.7335	13.1086		2.15417	3.86462	3.07494		11.8033	16.0243	10.5466		1.21882	1.12454	0.113969		12.0762	12.7914		0.910786	2.86938
297	264	WTAI CM3	0.0203663	336.214	280.096	366.195		363.744	343.622	354.884		378.543	363.357	307.268		268.99	284.371	325.388		302.865	248.608	240.606		302.076	300.398	280.473		327.502	354.083	349.723		43.7055	10.0847	37.5428		292.917	264.026	294.316		29.1539	33.8725	12.0176		343.769	283.753		14.2559	17.0982
298			0.0112929	29.9134	29.2082	29.0785		30.8471	35.0756	35.9815		31.3298	31.0332	25.7138		21.9762	17.9772	27.512		30.0085	26.2061	27.5992		24.2087	28.0629	24.9509		29.4	33.9681	29.3589		0.449282	2.74052	3.16028		22.4885	27.9379	25.7408		4.788	1.92369	2.04491		30.909	25.3891		2.64929	2.7417
299			0.110033	7.4125	6.31928	11.4863		10.7346	13.1227	13.3301		9.27079	11.0251	9.66032		5.99063	7.33246	10.9324		9.85826	12.2061	14.353		8.87382	13.0681	10.1957		8.40602	12.3958	9.98539		2.72302	1.44235	0.92121		8.08515	12.1391	10.7126		2.5554	2.24813	2.14437		10.2624	10.3123		2.00927	2.05642
301	271	puroindoline b	0.422949	334.033	276.806	212.082		282.916	286.818	256.97		359.237	245.336	225.364		305.084	308.129	301.022		385.068	355.083	267.912		341.889	322.922	318.205		274.307	275.568	276.646		61.014	16.2243	72.2196		304.745	336.021	327.672		3.56577	60.8596	12.5361		275.507	322.813		1.17061	16.1946
302	266	WTAI CM16 Bu-1	0.00931368	13.8088	15.3059	15.761		14.131	13.5412	17.9567		16.5045	13.1109	13.042		10.5325	12.4807	12.073		10.4944	11.7025	11.7978		12.1628	11.8454	12.2716		14.9585	15.2097	14.2191		1.02141	2.39725	1.97943		11.6954	11.3316	12.0933		1.02754	0.726567	0.221441		14.7958	11.7068		0.514922	0.380961
303	274	WTAI CM17 Bu-1	0.513627	24.7695	32.5743	23.8578		29.9132	28.0784	31.1261		23.3837	27.1646	20.0514		26.4736	22.0568	28.7681		24.7019	31.1702	17.7227		25.0658	29.168	27.9209		27.0672	29.7059	23.5332		4.79102	1.53441	3.55896		25.7662	24.5316	27.3849		3.41111	6.72535	2.10297		26.7688	25.8942		3.09716	1.43093
304	277	WCI Bu-1	0.418086	178.414	152.418	195.848		167.125	163.824	203.061		189.16	177.031	143.814		147.049	137.425	153.53		185.997	155.379	122.278		166.866	162.812	152.295		175.56	178.003	170.002		21.8548	21.7634	23.4762		146.001	154.552	160.658		8.10316	31.8676	7.52066		174.522	153.737		4.10047	7.36203
305			0.0155989	33.5712	31.1308	31.192		32.626	42.8669	44.1658		34.5308	30.456	30.2251		25.9936	26.8651	29.555		32.189	27.3243	23.1614		30.568	37.1534	33.144		31.9647	39.8862	31.7373		1.39167	6.32101	2.42201		27.4713	27.5582	33.6218		1.85646	4.51833	3.31859		34.5294	29.5504		4.64054	3.5262
306			0.505674	7.70978	7.01139	8.70358		8.14361	9.67517	6.55269		8.61833	7.43159	8.60834		5.75728	6.44997	6.92716		7.36019	6.7289	7.52073		4.99645	7.20068	9.72259		7.80825	8.12382	8.21942		0.850382	1.56133	0.682295		6.37814	7.20327	7.30657		0.588241	0.41859	2.36485		8.0505	6.96266		0.215168	0.508842
307			0.147572	138.801	110.57	108.702		147.493	108.644	138.601		136.802	116.182	107.776		106.01	89.2111	98.4167		125.408	117.595	102.27		106.897	120.102	110.447		119.358	131.579	120.254		16.8644	20.3542	14.9352		97.8793	115.091	112.482		8.41233	11.7705	6.83394		123.73	108.484		6.81239	9.27606
308	278	WCI Bu-1	0.00790266	102.009	95.1312	96.3679		119.69	106.467	102.7		107.285	111.786	119.281		84.2853	71.3631	90.8116		80.3232	86.6725	106.339		99.3768	96.4934	95.9335		97.836	109.619	112.784		3.66635	8.92282	6.05986		82.1533	91.1114	97.2679		9.89795	13.5638	1.8477		106.746	90.1776		7.87727	7.60043
309	286	WDAI Bu-4	0.0212101	139.55	111.694	101.675		144.305	128.744	128.242		149.719	125.667	145.853		103.408	105.549	106.347		144.876	119.686	133.814		146.965	152.245	125.553		117.64	133.764	140.413		19.6248	9.13265	12.9158		105.101	132.792	141.588		1.51974	12.626	14.135		130.606	126.494		11.7106	19.0411
310	280	WTAI CM2 Bu-1	0.401659	649.927	584.373	666.419		703.074	742.969	659.144		710.953	521.596	882.907		620.977	617.831	618.208		567.573	552.156	636.832		693.587	709.919	658.055		633.573	701.729	705.152		43.399	41.9287	180.725		619.005	585.52	687.187		1.7179	45.1007	26.5177		680.151	630.571		40.3743	51.8106
312	281	CMx1/CMx3	0.486715	177.782	158.068	174.377		172.529	187.813	180.475		172.06	162.074	226.198		151.156	175.055	165.908		152.704	174.172	165.885		178.334	192.552	168.896		170.076	180.272	186.777		10.5378	7.6442	34.5026		164.04	164.253	179.927		12.0585	10.8262	11.9084		179.042	169.407		8.41855	9.1117
313	284	WTAI CM16 Bu-1	0.101433	436.162	386.27	296.649		409.417	377.431	387.26		444.045	330.955	374.389		295.693	321.395	304.817		338.48	343.728	338.529		339.311	316.213	333.05		373.027	391.369	383.13		70.6931	16.3842	57.0491		307.302	340.246	329.525		13.0301	3.01606	11.9459		382.509	325.691		9.18698	16.8033
314	285	WTAI CM2 Bu-1	0.696577	73.6493	81.9102	72.308		83.2026	88.5626	77.6584		103.256	72.2693	73.418		75.3699	74.7946	64.5513		85.1861	66.8889	93.8024		70.1282	86.0365	75.0376		75.9558	83.1412	82.981		5.20008	5.45234	17.5679		71.5719	81.9591	77.0675		6.08688	13.7439	8.14608		80.6927	76.8662		4.10302	5.19652
315	290	CMx1/CMx3	0.417661	19.1426	21.3759	18.3049		21.7218	18.2893	14.2502		18.5785	18.8267	14.4026		13.8971	15.9139	15.0938		16.8652	12.1889	21.9446		13.9907	18.0069	12.2335		19.6078	18.0871	17.2693		1.5875	3.7399	2.48567		14.9683	16.9996	14.7437		1.01425	4.87923	2.95945		18.3214	15.5705		1.18674	1.24268
316	282	WTAI CM17	0.140919	292.039	278.028	257.481		245.481	301.498	289.377		302.933	231.079	326.936		218.812	226.008	233.435		232.378	229.433	286.704		254.313	256.578	229.61		275.849	278.785	286.983		17.3817	29.4724	49.8791		226.085	249.505	246.834		7.31185	32.2492	14.959		280.539	240.808		5.7702	12.8203
317			0.770679	31.9862	20.5112	28.1795		24.3401	36.6478	21.8028		29.9471	27.6234	32.1965		34.8479	25.5696	25.9395		21.5694	30.0556	25.3277		40.8007	34.5699	23.5365		26.8923	27.5969	29.9223		5.84479	7.94031	2.28667		28.7857	25.6509	32.969		5.25328	4.25232	8.74276		28.1372	29.1352		1.58563	3.67155
318			0.878143	48.8406	38.4847	20.0036		28.8478	37.0441	27.4335		57.7135	31.8144	28.8079		32.9099	35.6256	29.9677		33.2123	43.0813	42.1226		31.2402	37.3032	35.8701		35.7763	31.1085	39.4453		14.608	5.18884	15.892		32.8344	39.4721	34.8045		2.82974	5.4423	3.16886		35.4433	35.7037		4.17837	3.40896
319	283	WDAI Bu-3	0.149636	238.781	238.628	244.216		237.377	266.454	250.415		243.082	195.937	290.971		247.952	258.885	295.046		253.446	255.564	262.145		280.883	318.467	290.6		240.542	251.416	243.33		3.18309	14.5639	47.5174		267.294	257.052	296.65		24.6477	4.53597	19.5092		245.096	273.665		5.64773	20.5535
321	289	WMAI Bu-1	0.167356	294.006	265.104	277.595		338.29	321.067	276.645		318.79	241.917	330.545		279.328	269.141	267.505		282.069	260.338	278.879		322.607	329.905	310.658		278.902	312.001	297.084		14.4952	31.8067	48.1363		271.991	273.762	321.057		6.40595	11.7344	9.71649		295.995	288.937		16.5763	27.831
323			0.0970581	9.30446	18.8612	13.5423		13.0065	11.7738	14.1616		13.603	17.2209	16.2345		15.8435	15.5619	16.8001		14.2073	14.9651	7.53028		18.2966	23.7511	20.8635		13.9027	12.9806	15.6861		4.78855	1.19409	1.87027		16.0685	12.2342	20.9704		0.649003	4.09132	2.7288		14.1898	16.4244		1.37541	4.37896
324			0.523965	23.7338	18.0602	15.3982		17.2556	18.042	24.0146		27.0347	20.6927	22.0958		26.6689	16.3021	22.8523		26.9003	18.5839	8.08238		26.6012	26.9638	22.5636		19.064	19.7707	23.2744		4.25752	3.69624	3.33123		21.9411	17.8555	25.3762		5.24312	9.43007	2.44254		20.703	21.7243		2.2547	3.76502
325	295	LTP Bu-2	0.644032	92.3249	112.145	83.9859		88.7182	93.0485	64.7247		117.158	69.2566	106.206		68.548	107.608	71.9765		85.2712	82.1043	76.9781		82.9263	113.731	99.0617		96.1519	82.1638	97.5403		14.4643	15.2571	25.099		82.7108	81.4512	98.5732		21.6295	4.1849	15.4084		91.952	87.5784		8.50524	9.54258
326			0.189686	97.0265	91.8105	52.5087		84.0022	60.7842	72.0539		124.8	68.1538	83.9214		94.61	121.775	87.4449		122.535	128.227	104.816		101.142	76.0105	120.791		80.4486	72.2801	92.2918		24.3368	11.6107	29.236		101.276	118.526	99.3147		18.1097	12.2094	22.4463		81.6735	106.372		10.0619	10.5708
327			0.0395944	12.0142	12.3482	10.7041		17.211	12.5449	15.8973		15.0695	17.2696	23.1713		13.7538	12.3142	22.3948		16.2118	19.3271	16.0659		21.0217	21.2916	18.9876		11.6888	15.2177	18.5035		0.869033	2.40609	4.18944		16.1543	17.2016	20.4336		5.4522	1.84217	1.25954		15.1367	17.9298		3.40803	2.23069
328			0.331586	63.2361	64.3727	66.3647		67.6348	64.0492	66.0782		78.7972	57.8252	56.7436		60.9558	65.2469	55.8228		60.7352	53.8218	67.4796		84.2192	68.9359	67.4623		64.6579	65.9207	64.4553		1.58366	1.79798	12.4322		60.6752	60.6789	73.5391		4.71832	6.82909	9.27848		65.0113	64.9644		0.794059	7.42594
334	310	LMW-GS Bu-3	0.67777	257.307	228.211	285.781		261.249	244.816	227.12		259.316	238.611	286.116		236.509	253.92	251.321		232.131	271.478	230.645		235.4	227.605	244.766		257.099	244.395	261.348		28.7853	17.0683	23.8177		247.25	244.751	235.924		9.39225	23.1581	8.59239		254.281	242.642		8.82079	5.95044
337			0.845144	19.2866	20.8856	12.7561		14.3478	17.6904	14.0347		17.2283	21.9147	18.0176		21.0486	19.1107	10.5598		18.2225	18.8596	13.5096		13.7613	18.4202	14.2396		17.6428	15.3577	19.0535		4.30688	2.0263	2.50905		16.9064	16.8639	15.4737		5.58102	2.92234	2.56292		17.3513	16.4147		1.8651	0.815161
338			0.437513	17.8659	18.5938	16.3229		18.3911	18.7403	15.3661		21.9618	22.584	12.9839		22.353	24.7871	17.2352		18.6377	23.9012	14.613		20.9297	24.3871	24.0935		17.5942	17.4992	19.1765		1.15958	1.85549	5.37202		21.4585	19.0506	23.1368		3.8546	4.65782	1.91701		18.09	21.2153		0.942197	2.05389
340	140	LMW-GS Bu-4	0.00178048	102.421	119.114	122.112		112.003	114.269	107.731		128.684	114.286	118.581		142.001	153.653	151.596		139.554	153.883	121.456		131.348	138.342	147.541		114.549	111.334	120.517		10.6099	3.32036	7.39199		149.083	138.297	139.077		6.21917	16.2502	8.12177		115.467	142.153		4.65962	6.01477
341	314	LMW-GS Bu-2/Bu-13	0.0294379	281.04	231.821	234.827		260.493	251.219	254.325		278.435	259.992	272.942		214.859	236.102	219.768		229.186	254.741	263.855		216.044	220.94	244.993		249.229	255.346	270.456		27.5895	4.72055	9.46949		223.576	249.261	227.326		11.1217	17.9726	15.4949		258.344	233.388		10.9265	13.8737
342	315	LMW-GS Bu-11	0.554295	101.959	108.536	98.6021		115.53	106.802	100.415		106.235	111.348	122.322		109.2	124.967	99.4279		99.9848	117.191	104.99		114.549	115.546	112.27		103.033	107.583	113.301		5.05325	7.58758	8.21954		111.198	107.389	114.122		12.8861	8.85044	1.67904		107.972	110.903		5.14545	3.37614
343	420	alpha gliadin Bu-27	0.000153951	139.585	138.241	147.529		137.863	151.458	146.489		134.345	132.718	151.446		166.449	174.645	163.088		171.664	166.25	179.521		161.503	172.95	165.968		141.785	145.27	139.503		5.01974	6.87917	10.3751		168.061	172.478	166.807		5.94434	6.67285	5.76926		142.186	169.115		2.90444	2.97901
344			1.87794e-05	29.9964	35.7787	40.0907		32.6413	33.7641	29.764		37.4649	37.6788	33.0992		23.8437	23.5954	20.5322		22.9664	20.0438	18.1835		22.0263	21.781	17.755		35.2886	32.0565	36.081		5.06496	2.06317	2.58449		22.6571	20.3979	20.5208		1.84436	2.41099	2.39832		34.4754	21.1919		2.13196	1.27037
346			0.402543	8.35181	15.4319	10.4449		15.9372	14.7333	12.988		12.9062	14.246	18.5041		12.9969	10.7472	14.8653		12.863	11.9042	14.2529		14.8105	11.5544	12.2956		11.4095	14.5528	15.2188		3.63729	1.48286	2.92299		12.8698	13.0067	12.8868		2.06199	1.18093	1.70668		13.727	12.9211		2.03445	0.0745964
347			0.258787	21.4742	26.3881	37.0563		31.7905	38.952	46.4914		26.9808	38.9291	40.8693		28.7379	23.5451	32.8809		33.8526	30.0683	25.165		31.1998	24.5989	29.8131		28.3062	39.078	35.5931		7.96619	7.35123	7.52126		28.388	29.6953	28.5373		4.67771	4.35578	3.48048		34.3257	28.8735		5.49657	0.715595
348	180	globulin Glo3	0.000426928	67.7103	86.6289	74.964		81.2887	85.1543	77.3421		81.1558	76.5492	87.6175		51.3557	55.712	60.9974		62.5976	67.7729	65.9241		67.6468	76.4381	75.7232		76.4344	81.2617	81.7742		9.54461	3.90617	5.55996		56.0217	65.4315	73.2694		4.8283	2.62255	4.88239		79.8234	64.9075		2.94614	8.63577
351			0.524959	23.9881	27.7964	23.1673		19.5018	27.7254	21.388		25.093	27.2731	20.1897		22.436	26.9376	24.0553		25.7592	23.4158	14.8855		23.9803	18.2381	17.0433		24.9839	22.8717	24.1853		2.46999	4.30793	3.62789		24.4763	21.3535	19.7539		2.28017	5.7227	3.70861		24.0136	21.8612		1.0665	2.40179
352	131	LMW-GS Bu-3	1.98568e-08	177.296	157.077	168.367		179.507	191.617	191.014		177.492	165.569	182.831		100.721	114.895	98.9024		109.135	118.168	100.855		104.091	104.769	101.542		167.58	187.379	175.298		10.1325	6.82391	8.83781		104.84	109.386	103.467		8.75587	8.65919	1.70169		176.752	105.898		9.97942	3.098
354			0.0187363	9.77472	11.0183	11.9939		11.9205	7.4006	11.1736		9.68795	9.88614	8.28882		7.05079	4.4353	6.43005		8.65198	10.9613	8.36787		7.14774	9.2756	9.75535		10.929	10.1649	9.28764		1.11228	2.42292	0.870661		5.97205	9.32706	8.72623		1.36658	1.42243	1.3879		10.1272	8.00845		0.821323	1.78898
359	318	LMW-GS Bu-2/-13	1.94952e-05	109.372	95.0793	102.087		115.894	114.447	117.813		118.002	103.598	98.2567		77.8939	79.9916	69.1283		75.2245	69.9664	65.5388		80.4381	63.3273	59.0345		102.179	116.051	106.619		7.14664	1.68874	10.2135		75.6713	70.2432	67.6		5.76265	4.8488	11.3234		108.283	71.1715		7.08417	4.11495
360	319	LMW-GS TC11-277270	0.431965	153.349	147.097	148.23		156.208	156.578	153.019		162.125	148.632	116.364		127.581	135.054	124.701		127.138	132.721	163.751		124.144	159.476	153.687		149.559	155.268	142.373		3.33122	1.95679	23.5134		129.112	141.203	145.769		5.34363	19.7251	18.9502		149.067	138.695		6.46134	8.60704
361	316	LMW-GS Bu-3	0.44825	94.963	83.2644	86.1504		93.9913	85.5304	87.7816		91.824	84.069	73.7306		84.3464	85.9713	65.1677		84.2038	77.9249	77.1769		81.2305	92.126	82.2734		88.1259	89.1011	83.2079		6.09438	4.38206	9.07743		78.4951	79.7685	85.21		11.5705	3.85925	6.01213		86.8116	81.1579		3.15881	3.56652
362	317	LMW-GS Bu-2/Bu-13	0.0835182	127.115	117.757	118.72		125.381	122.139	100.003		122.783	118.645	138.536		103.671	117.391	109.423		110.566	108.125	115.805		98.249	106.492	110.112		121.197	115.841	126.655		5.14721	13.8118	10.4956		110.162	111.498	104.951		6.88971	3.92407	6.0796		121.231	108.87		5.40705	3.45961
363	145	LMW-GS Bu-7	0.374473	259.673	227.77	246.956		283.705	241.774	232.117		236.167	252.391	231.687		254.203	254.9	238.679		246.719	269.99	303.298		250.072	283.342	256.453		244.8	252.532	240.081		16.0609	27.4249	10.8931		249.26	273.336	263.289		9.17057	28.4371	17.6571		245.804	261.962		6.28587	12.0923
365	177	alpha gliadin Bu-BQ806209	0.0260694	67.339	61.9947	69.991		65.672	88.8419	89.4845		75.2744	69.067	77.5162		66.8819	77.0762	80.0683		63.2047	58.4391	66.3106		65.3538	60.8254	57.9766		66.4416	81.3328	73.9525		4.07298	13.5665	4.37693		74.6755	62.6515	61.3852		6.91324	3.96484	3.72036		73.909	66.2374		7.44571	7.33498
367	341	alpha gliadin Bu-23	0.295869	375.191	320.299	334.397		384.289	326.134	306.081		340.669	300.534	337.174		278.518	311.798	316.471		337.929	341.296	401.59		309.593	325.649	353.018		343.295	338.835	326.126		28.5073	40.6211	22.232		302.262	360.272	329.42		20.6955	35.8221	21.9564		336.085	330.651		8.909	29.0242
383	331	alpha gliadin Bu-14	0.51754	106.685	99.2023	107.945		104.24	106.495	107.75		99.6426	105.18	112.323		110.939	112.473	109.315		98.3967	116.925	123.98		107.524	113.407	115.026		104.611	106.162	105.715		4.72606	1.77816	6.3572		110.909	113.1	111.986		1.57902	13.2134	3.94777		105.496	111.998		0.798282	1.09577
385	328	alpha gliadin Bu-12	0.345938	140.636	170.877	170.602		161.323	179.643	170.137		167.123	164.982	192.824		189.592	200.928	166.769		182.482	189.079	169.625		185.314	171.168	173.537		160.705	170.368	174.976		17.381	9.16209	15.4933		185.763	180.396	176.673		17.3985	9.89376	7.57666		168.683	180.944		7.28334	4.56973
386	329	alpha gliadin Bu-12	0.00423314	324.745	317.611	344.819		340.179	346.097	323.776		333.702	313.345	348.26		372.032	381.915	379.131		361.249	373.901	424.177		347.01	352.895	356.324		329.058	336.684	331.769		14.1079	11.5634	17.5372		377.693	386.442	352.077		5.09605	33.286	4.71079		332.504	372.07		3.86558	17.8594
388	326	gamma gliadin Bu-1	0.00583695	39.877	45.756	43.3706		46.7306	55.4918	53.8365		46.2791	42.8787	55.856		24.6086	32.33	38.4187		28.115	38.0449	36.0456		33.4735	25.8044	38.3444		43.0012	52.0196	48.3379		2.95684	4.65458	6.72916		31.7857	34.0685	32.5408		6.92111	5.25187	6.32184		47.7863	32.7983		4.53446	1.16296
389	324	gamma gliadin Bu-5	0.141175	95	93.4415	88.4322		98.9824	92.5697	98.5581		97.3327	95.151	101.549		79.997	90.095	76.3225		80.0563	87.1664	96.3354		78.6162	103.171	86.2708		92.2912	96.7034	98.011		3.43169	3.58617	3.25266		82.1382	87.8527	89.3528		7.13153	8.16124	12.5644		95.6685	86.4479		2.99703	3.80695
390	323	gamma gliadin Bu-5	0.0122016	252.153	237.427	242.47		239.29	244.662	261.641		239.644	235.139	271.656		205.4	237.28	225.86		200.412	230.43	212.145		204.462	221.007	210.825		244.017	248.531	248.813		7.48407	11.6672	19.9103		222.847	214.329	212.098		16.1518	15.1278	8.34584		247.12	216.425		2.69147	5.67241
391	344	alpha gliadin Bu-5	0.0050058	90.1819	96.4209	111.952		94.524	100.973	102.41		96.9951	97.4101	112.704		117.306	122.137	124.02		112.932	115.652	120.779		112.072	116.061	116.931		99.5181	99.3022	102.37		11.2104	4.19999	8.95224		121.154	116.454	115.021		3.46292	3.98447	2.59109		100.397	117.543		1.71213	3.20831
392			0.380934	20.1134	25.9165	25.3589		31.2798	24.6435	25.8093		22.0234	22.4675	28.2902		25.336	27.6627	30.0718		29.3656	26.5609	26.4077		26.0081	25.4769	31.9927		23.7963	27.2442	24.2604		3.20162	3.5432	3.49701		27.6902	27.4448	27.8259		2.368	1.66529	3.61835		25.1003	27.6536		1.87112	0.193181
394			0.0316185	30.0462	35.0254	35.2984		33.9669	34.6641	39.0261		38.7934	42.0123	32.0853		45.4346	46.7375	41.6475		39.5928	36.1797	44.0931		44.9347	39.4791	38.8918		33.4566	35.8857	37.6303		2.9567	2.74192	5.06467		44.6065	39.9552	41.1019		2.64411	3.96914	3.33231		35.6575	41.8879		2.09617	2.42322
396			0.13392	18.9322	19.6164	24.1988		23.0006	25.5179	23.5084		20.3503	20.6416	24.4387		28.2998	22.3821	28.4043		26.4214	22.1523	31.6292		23.4857	25.8619	26.1839		20.9158	24.009	21.8102		2.8637	1.33119	2.281		26.3621	26.7343	25.1771		3.44711	4.74618	1.47366		22.245	26.0912		1.59176	0.81315
397			0.689232	28.3648	27.5505	31.7791		20.9775	29.4702	30.8209		29.5096	30.9199	30.6873		28.621	26.4418	31.9577		31.9183	31.4264	29.4054		27.142	33.7526	28.146		29.2315	27.0895	30.3723		2.24352	5.33607	0.756104		29.0068	30.9167	29.6802		2.7781	1.33172	3.56234		28.8978	29.8679		1.66662	0.96868
399	136	triticin	0.000939561	50.6114	63.5023	62.0993		51.8305	60.2322	55.6725		55.6652	58.168	64.4652		69.0805	72.2288	68.3896		71.6574	79.2578	76.3185		68.5884	72.3865	71.0933		58.7377	55.9117	59.4328		7.07241	4.20595	4.53428		69.8996	75.7446	70.6894		2.04646	3.83258	1.93101		58.0274	72.1112		1.86488	3.17127
401	423	triticin	0.00148177	152.177	164.711	172.775		177.457	157.27	177.896		168.326	166.734	178.394		192.084	194.931	195.004		195.703	195.419	222.411		185.705	188.1	200.337		163.221	170.874	171.151		10.3796	11.7835	6.32264		194.006	204.511	191.38		1.66532	15.5029	7.84826		168.416	196.632		4.50077	6.94806
402	348	triticin	0.00133966	21.1666	20.5378	21.3175		19.6192	19.7627	20.7177		19.9167	20.182	23.0174		27.217	24.6564	28.7915		24.6459	24.89	30.9497		23.9449	29.1916	25.1824		21.0073	20.0332	21.0387		0.413536	0.59716	1.71873		26.8883	26.8285	26.1063		2.08705	3.57113	2.74265		20.6931	26.6077		0.571674	0.435267
403			0.00431065	13.3338	11.5429	10.0699		12.167	12.0822	14.7443		13.5776	19.1106	11.4034		9.98561	8.77748	10.4895		8.31097	9.43616	7.54463		9.36658	8.99397	7.09177		11.6489	12.9978	14.6972		1.63452	1.51308	3.97371		9.75087	8.43059	8.48411		0.879836	0.951422	1.22011		13.1146	8.88852		1.52754	0.747297
404			2.42019e-07	36.4028	40.597	36.9505		40.8518	42.2192	38.7436		36.781	32.8824	36.5842		13.1512	11.1888	10.5658		13.9288	8.02547	13.5271		10.2242	13.1838	15.5294		37.9834	40.6048	35.4159		2.27993	1.75087	2.19626		11.6353	11.8271	12.9791		1.34928	3.29845	2.65852		38.0014	12.1472		2.59453	0.726852
407	183	alpha gliadin Bu-5	0.414869	181.989	175.545	193.202		193.605	187.009	190.063		174.677	167.728	206.299		168.635	194.176	197.725		188.09	205.007	224.686		185.491	191.628	201.737		183.579	190.226	182.902		8.93539	3.30101	20.5587		186.845	205.928	192.952		15.8702	18.3156	8.20315		185.569	195.242		4.04747	9.74502
408			0.127208	68.7254	71.7487	67.4524		74.1993	60.6059	60.758		62.0608	68.8955	72.3465		68.7791	76.617	79.3436		69.1815	79.319	82.1558		68.2627	87.8399	83.8843		69.3088	65.1877	67.7676		2.20676	7.80462	5.23474		74.9132	76.8854	79.9956		5.48441	6.82093	10.3517		67.4214	77.2648		2.08224	2.56235
409	193	farinin Bu-2	0.542676	131.646	146.538	164.484		160.459	145.726	162.006		138.713	152.666	166.278		173.059	166.679	154.83		138.193	149.96	160.984		138.936	158.783	148.726		147.556	156.064	152.552		16.4431	8.98623	13.7829		164.856	149.712	148.815		9.25015	11.3976	9.9237		152.057	154.461		4.2753	9.01331
410			0.000552155	31.1489	36.7287	35.2062		38.0598	38.4174	36.5557		32.36	34.6981	37.2928		43.1822	45.0619	49.0944		36.54	34.0685	36.4954		38.5173	42.6755	43.0882		34.3613	37.6776	34.7837		2.88431	0.987926	2.4675		45.7795	35.7013	41.427		3.02071	1.41424	2.52827		35.6075	40.9693		1.80517	5.05467
411	338	alpha gliadin Bu-2	0.00253644	83.4553	81.372	96.1962		80.6372	99.8932	86.613		80.4873	88.5842	68.3266		100.122	103.782	116.906		107.979	104.052	104.859		104.999	107.76	114.742		87.0078	89.0478	79.1327		8.02527	9.85618	10.1965		106.937	105.63	109.167		8.82557	2.07392	5.02124		85.0628	107.245		5.23589	1.78855
414	549	farinin Bu-2	0.858824	30.2648	43.0036	46.8136		43.2369	36.12	43.2418		36.2982	36.0821	46.3447		35.8721	38.7304	34.2843		35.2578	35.3031	45.0688		33.9818	31.412	42.1855		40.0274	40.8662	39.575		8.66658	4.11035	5.86375		36.2956	38.5432	35.8598		2.25307	5.65133	5.62692		40.1562	36.8995		0.655193	1.44007
416			0.0835387	23.5643	25.7674	22.0158		29.8318	22.1627	17.3367		21.8506	28.2465	28.1724		30.5217	25.3833	26.898		28.4978	30.4886	26.3295		31.8596	31.04	34.28		23.7825	23.1104	26.0898		1.88531	6.30122	3.67146		27.601	28.4387	32.3932		2.64032	2.08018	1.68465		24.3276	29.4776		1.56271	2.55948
417	160	gamma gliadin Bu-2	0.0106037	346.318	315.225	354.182		382.615	350.292	307.922		330.808	319.927	329.806		286.073	282.271	278.786		278.682	322.198	308.544		298.475	307.619	294.252		338.575	346.943	326.847		20.6003	37.4592	6.01418		282.376	303.141	300.116		3.64474	22.2555	6.83301		337.455	295.211		10.0946	11.2176
419			0.641762	22.7563	25.7425	29.1297		22.6644	28.0021	23.7215		22.3445	26.2171	20.1702		25.682	27.0649	23.055		27.1066	23.803	21.2852		23.2993	22.5413	22.8634		25.8761	24.796	22.9106		3.1888	2.82643	3.06296		25.2673	24.0649	22.9013		2.03689	2.91953	0.380459		24.5276	24.0779		1.50087	1.18304
420			0.961777	14.7179	12.6355	16.0993		10.1203	16.6306	13.3688		10.3063	16.7184	12.0073		14.9474	10.5031	13.7748		14.0679	15.6533	11.5284		14.3413	13.6233	13.0862		14.4842	13.3732	13.0107		1.74372	3.25514	3.32173		13.0751	13.7499	13.6836		2.30327	2.08076	0.629707		13.6227	13.5029		0.76781	0.371911
422	339	gamma gliadin Bu-7	0.15323	109.2	113.276	118.877		126.223	114.661	108.358		115.235	113.064	135.847		120.01	131.618	127.073		124.683	130.865	141.36		124.743	112.654	122.939		113.784	116.414	121.382		4.85874	9.06057	12.5742		126.234	132.303	120.112		5.84969	8.4307	6.52176		117.193	126.216		3.85826	6.09557
425			0.0162524	24.1996	23.6935	24.4872		27.7683	28.9176	22.0317		23.6236	24.2239	27.3833		17.2598	21.6452	20.1851		20.9683	12.8247	16.5622		16.8319	23.3397	20.384		24.1268	26.2392	25.0769		0.401846	3.68885	2.01982		19.6967	16.7851	20.1852		2.23312	4.07639	3.25848		25.1476	18.889		1.05799	1.83836
426	334	alpha Bu-BQ83853, gamma Bu-7	0.959756	141.686	132.681	146.667		137.985	143.826	122.768		129.09	132.782	141.525		133.617	138.82	146.812		129.076	138.63	147.722		120.342	153.632	147.701		140.345	134.86	134.465		7.08881	10.871	6.38655		139.75	138.476	140.558		6.64636	9.32426	17.7572		136.557	139.594		3.2867	1.04973
427	336	farinin Bu-3	0.948681	54.8241	60.3237	56.5856		67.2491	64.7868	47.4246		47.7941	63.5877	56.764		57.1106	59.9152	59.7267		57.9039	59.4823	59.8248		60.1944	60.0161	59.3683		57.2445	59.8202	56.0486		2.8084	10.8052	7.92106		58.9175	59.0703	59.8596		1.56769	1.02461	0.434727		57.7044	59.2825		1.9274	0.505605
429			0.00402089	19.2477	20.5506	20.4953		19.886	26.4759	24.0598		19.7647	20.9354	24.9065		16.4537	13.8992	16.8773		15.8882	18.3149	13.1502		18.5153	18.2653	16.5149		20.0979	23.4739	21.8689		0.736754	3.33381	2.69499		15.7434	15.7844	17.7652		1.61108	2.58388	1.08998		21.8135	16.431		1.6887	1.15559
430	144	LMW-GS Bu-7	0.51307	230.159	195.071	228.565		236.071	218.554	221.573		217.007	208.63	214.426		220.678	230.323	250.341		222.195	216.888	250.511		217.843	225.678	243.855		217.932	225.399	213.354		19.814	9.3644	4.28962		233.781	229.865	229.125		15.1313	18.0758	13.3442		218.895	230.924		6.07983	2.50173
431			0.0804468	18.0741	14.1886	17.3769		19.1055	18.9436	21.6055		18.1196	18.4083	20.9556		19.4341	18.9649	24.9722		16.7845	24.2973	31.3494		23.6221	24.1017	28.8819		16.5465	19.8848	19.1612		2.07158	1.4923	1.56074		21.1238	24.1438	25.5352		3.34112	7.28366	2.90822		18.5308	23.6009		1.75616	2.25527
436			0.0824456	52.4918	48.9041	50.8098		55.5294	54.5074	51.7023		50.5374	51.1126	53.7594		46.8544	45.4577	49.9399		48.8618	41.8004	50.0059		52.5878	55.7887	47.7176		50.7352	53.913	51.8031		1.795	1.98155	1.71839		47.4174	46.8894	52.0314		2.2935	4.44417	4.06425		52.1505	48.7794		1.61711	2.82866
437			0.73861	9.332	8.50848	7.64928		9.7889	9.47594	7.34439		11.7134	8.49527	5.52661		8.88685	10.2179	7.98388		7.63889	9.70825	7.12786		9.07376	10.0941	11.5205		8.49658	8.86974	8.57844		0.841422	1.33023	3.09425		9.02956	8.15833	10.2295		1.12385	1.36637	1.22898		8.64825	9.13911		0.196131	1.0399
439	202	glucose and ribitol dehydrogenase	0.200627	55.3862	60.3222	62.189		62.4647	50.6542	61.5381		45.5365	45.2431	54.1891		58.2902	49.2247	53.686		50.1132	47.5843	59.0721		48.7938	59.9483	53.5716		59.2992	58.219	48.3229		3.51487	6.56764	5.08239		53.7336	52.2566	54.1045		4.53294	6.0364	5.59634		55.2803	53.3649		6.04951	0.977617
440			0.0657158	24.7899	28.0758	23.924		21.3303	20.5614	20.4144		18.5027	29.9736	21.4543		24.3631	30.4089	33.2713		25.192	32.8192	26.8271		27.9794	29.6149	26.8063		25.5966	20.7687	23.3102		2.19029	0.491907	5.95643		29.3478	28.2794	28.1335		4.54792	4.01566	1.41064		23.2252	28.5869		2.41506	0.66296
443	387	alpha gliadin Bu-12	0.00333412	158.919	185.038	187.919		145.454	184.291	170.014		183.721	191.393	177.466		209.829	205.571	218.147		212.951	208.254	205.202		200.984	209.159	199.772		177.292	166.586	184.193		15.9766	19.6442	6.97583		211.182	208.803	203.305		6.39632	3.90334	5.10563		176.024	207.763		8.87189	4.04026
444			0.304403	15.5041	14.2021	13.6166		17.2919	16.9089	11.9442		15.4502	15.3036	15.6482		19.9727	15.52	19.2905		12.3827	13.9789	19.4231		17.4507	17.2801	18.7174		14.4409	15.3817	15.4674		0.966163	2.98307	0.172962		18.2611	15.2615	17.8161		2.39822	3.69129	0.785231		15.0967	17.1129		0.569497	1.61868
445	176	malate dehydrogenase	0.0498811	66.8149	74.1909	76.0766		66.7291	73.0976	80.1555		73.6657	76.8326	80.0862		81.5339	84.5714	101.232		86.1664	76.6712	93.0183		84.0777	78.7591	91.869		72.3608	73.3274	76.8615		4.89454	6.71616	3.21035		89.1125	85.2853	84.9019		10.6053	8.20911	6.59368		74.1832	86.4332		2.36927	2.3282
446			0.0967604	9.14519	8.7636	9.62739		7.6963	8.9592	7.03125		6.72157	7.43037	9.44061		12.2449	8.99376	10.4874		6.91992	8.44379	9.25846		8.48358	6.28585	8.01227		9.17873	7.89558	7.86418		0.432872	0.979302	1.41048		10.5754	8.20739	7.5939		1.62738	1.18706	1.15706		8.31283	8.79222		0.750053	1.57442
447	398	serpin Bu-3	0.00110626	37.6273	41.8687	47.3671		36.5676	39.3568	39.4127		34.1928	43.0434	41.6789		54.0257	58.8256	57.7767		48.3047	51.5906	63.225		45.5703	49.1902	52.4693		42.2877	38.4457	39.6384		4.88341	1.62673	4.76505		56.876	54.3734	49.0766		2.52354	7.83978	3.4509		40.1239	53.442		1.96649	3.98224
448	146	serpin Bu-1	1.3278e-05	26.2325	26.4274	26.3135		21.13	19.4667	22.5561		22.6215	22.2725	23.8268		28.374	28.1819	28.9361		27.4223	29.2248	28.7972		28.0479	25.5766	24.5948		26.3245	21.0509	22.9069		0.0979304	1.5462	0.815542		28.4973	28.4814	26.0731		0.391947	0.941853	1.77928		23.4274	27.684		2.67503	1.39506
449	149	serpin Bu-2	0.248871	84.8619	86.5564	97.5574		83.2211	82.1117	84.5569		80.082	96.0948	87.691		95.1211	97.1948	94.7364		85.3627	99.8068	106.51		82.6331	99.2609	98.7776		89.6586	83.2966	87.9559		6.89286	1.22432	8.00968		95.6841	97.2265	93.5572		1.32235	10.8072	9.46363		86.9704	95.4893		3.29351	1.84239
450	154	serpin Bu-5	0.00645537	35.7678	38.6433	39.4917		34.9126	32.6833	43.6554		36.0105	37.3745	35.9454		40.9517	45.8068	47.3608		45.6814	42.1583	46.1406		48.5324	43.9649	45.2326		37.9676	37.0838	36.4435		1.95177	5.79931	0.806933		44.7064	44.6601	45.91		3.34327	2.17875	2.35789		37.165	45.0922		0.765299	0.708627
451	158	serpin Bu-1 or Bu-4	0.787742	10.4231	8.44869	15.1831		11.4676	12.9524	15.3673		8.94892	14.6683	11.8759		12.6896	12.2416	12.3674		11.7515	12.932	15.9728		13.5604	9.2286	12.3835		11.3516	13.2624	11.831		3.4619	1.96823	2.85997		12.4328	13.5521	11.7242		0.231055	2.17791	2.23991		12.1484	12.5697		0.994125	0.921605
452			0.501833	5.25709	5.65839	6.49583		5.14001	6.44371	14.8714		6.48279	6.09602	6.5924		7.64055	7.44122	7.34587		8.19964	7.22867	9.19338		6.84769	7.31628	8.79493		5.80377	8.81838	6.3904		0.632036	5.28246	0.260769		7.47588	8.20723	7.65297		0.150367	0.98238	1.01634		7.00418	7.77869		1.59828	0.381541
453	123	enolase	0.136434	25.8196	26.986	27.2808		26.4682	29.1426	20.5176		23.5109	27.7541	26.1366		30.3827	32.651	28.589		29.1106	27.8809	32.312		29.9351	27.8806	27.2668		26.6954	25.3762	25.8005		0.772732	4.41498	2.14147		30.5409	29.7679	28.3608		2.03562	2.28751	1.39751		25.9574	29.5565		0.673483	1.10528
454	399	serpin Bu3	0.00807463	22.7833	23.3817	27.3686		22.4782	22.3961	26.0443		20.2824	23.801	23.0896		28.9524	27.2265	29.6306		26.3252	29.4191	29.2477		26.4858	24.5936	27.5191		24.5112	23.6395	22.391		2.49259	2.08299	1.86046		28.6032	28.3307	26.1995		1.23949	1.73888	1.48358		23.5139	27.7111		1.06565	1.31615
455			0.000501272	14.5325	14.5932	12.7938		13.2645	13.8992	12.0527		14.6419	16.0807	13.4276		20.5625	16.4833	20.355		19.5334	19.0801	22.4076		16.1848	20.6812	17.4233		13.9732	13.0721	14.7167		1.02183	0.938114	1.32814		19.1336	20.3404	18.0964		2.29757	1.8046	2.32256		13.9207	19.1901		0.823565	1.12304
456			0.0112619	10.3525	9.8168	10.9048		8.11272	11.6379	9.65126		9.73054	11.3727	11.2764		15.8188	14.7623	17.9693		10.4546	11.499	17.8522		13.5335	13.056	13.5505		10.358	9.80061	10.7932		0.544019	1.76731	0.921572		16.1835	13.2686	13.38		1.63427	4.00372	0.280729		10.3173	14.2774		0.497559	1.65168
457	175	malate dehydrogenase	0.0228368	20.4921	31.6551	21.3938		17.9248	22.7813	18.9431		17.4793	20.7051	19.0995		26.3796	27.9804	31.4663		22.1475	20.2713	27.7639		27.7385	25.036	29.3616		24.5137	19.8831	19.0946		6.20109	2.56103	1.6129		28.6088	23.3942	27.3787		2.60092	3.89877	2.18516		21.1638	26.4606		2.92776	2.72582
458	150	serpin Bu-7	0.000447818	31.399	44.3626	42.2484		35.2428	32.226	39.5604		35.1958	39.99	42.4894		55.9784	61.7612	61.4164		53.7705	59.6258	59.7439		48.6083	45.0625	60.4994		39.3367	35.6764	39.2251		6.95501	3.68637	3.70647		59.7187	57.7134	51.3901		3.24374	3.41517	8.08571		38.0794	56.2741		2.0818	4.34687
459			0.00130516	17.0546	21.978	22.7651		21.4866	17.3988	22.7171		17.72	20.8197	21.4761		29.0712	25.7321	26.4944		27.7379	26.4586	30.4575		26.8652	33.3169	30.2528		20.5993	20.5341	20.0053		3.09487	2.78414	2.00614		27.0993	28.218	30.145		1.7498	2.04222	3.22721		20.3796	28.4874		0.325777	1.54063
462			0.655959	15.3587	15.0421	19.4		16.6385	17.8467	15.4774		15.6022	17.1603	22.9129		14.6569	16.8198	21.7073		12.5266	13.8201	18.4623		20.8319	15.4396	18.0418		16.6003	16.6542	18.5585		2.42982	1.18477	3.85068		17.728	14.9363	18.1044		3.61186	3.1213	2.69668		17.271	16.9229		1.11532	1.7307
463	178	glyoxalase I	0.477847	54.4618	59.9106	58.5204		62.6449	62.1399	62.0342		60.7368	65.7272	67.2124		54.5201	59.3593	67.6617		54.0479	62.5227	73.5482		61.8313	64.6933	74.6442		57.6309	62.273	64.5588		2.83119	0.326388	3.39223		60.5137	63.3729	67.0562		6.64647	9.77791	6.72535		61.4876	63.6476		3.5301	3.27991
464			0.635361	15.8874	18.2031	19.3459		17.8948	17.9229	19.0221		19.4971	19.9438	19.3208		16.9734	16.9798	20.1582		15.724	17.0239	18.8469		15.3313	19.8634	19.262		17.8121	18.2799	19.5872		1.76209	0.642904	0.321129		18.0371	17.1983	18.1522		1.8369	1.56876	2.46143		18.5598	17.7959		0.920038	0.520748
465			0.24026	10.2053	6.70283	6.82678		6.14582	7.98656	4.66168		6.60829	6.52413	6.83589		11.3773	7.80752	8.81066		6.33209	8.62565	13.0683		8.81667	7.60411	8.29614		7.91165	6.26469	6.6561		1.98736	1.66563	0.161286		9.33184	9.34202	8.23898		1.84109	3.42477	0.6083		6.94415	8.97094		0.860432	0.633924
466	138	HMW-GS Dx5	0.000738784	71.5381	86.0953	70.5772		64.4112	76.2845	84.4279		65.5553	67.5346	73.5675		53.1406	35.9749	58.879		40.9844	42.1902	52.0594		46.7763	46.6381	44.9962		76.0702	75.0412	68.8858		8.69526	10.0661	4.17348		49.3315	45.078	46.1369		11.9177	6.07606	0.990258		73.3324	46.8488		3.88508	2.2143
467			0.000225613	48.7605	46.5907	42.8003		45.0132	32.0717	45.9737		42.444	40.5328	46.6291		20.7198	20.3737	26.3496		19.5479	26.5913	31.4036		19.9913	22.0072	28.7773		46.0505	41.0196	43.202		3.01661	7.76393	3.11801		22.481	25.8476	23.5919		3.35478	5.96272	4.6024		43.424	23.9735		2.52282	1.71543
468	413	Eif4A initiation factor	2.71052e-05	51.0448	56.5995	60.304		58.6459	62.1757	61.3338		53.8929	61.8222	57.5251		47.586	40.8444	45.2004		40.6426	43.5729	46.0758		42.3972	41.4858	44.9787		55.9828	60.7185	57.7467		4.66028	1.84355	3.9693		44.5436	43.4304	42.9539		3.41845	2.71942	1.81177		58.1493	43.6426		2.39337	0.815806
469			0.0274025	11.8087	10.6343	7.62872		10.188	7.07292	9.54242		9.48699	10.1991	9.85924		3.6314	8.024	4.64327		5.26527	7.90406	8.08648		6.02073	5.30939	7.4352		10.0239	8.93444	9.84844		2.15582	1.64412	0.356165		5.43289	7.08527	6.25511		2.30029	1.57881	1.08211		9.60227	6.25776		0.584974	0.826194
471	436	ketol-acid reductoisomerase	0.102382	10.0494	11.6473	8.57572		8.88335	5.66343	5.51693		9.21542	10.389	6.9978		9.9061	9.10249	5.48265		9.55079	10.5379	9.71456		11.0081	10.1637	10.0822		10.0908	6.6879	8.86742		1.53623	1.90273	1.72219		8.16375	9.93441	10.418		2.35641	0.528992	0.512687		8.54871	9.50538		1.72369	1.18678
472			0.833252	6.40163	6.91292	5.41959		5.83515	5.23491	6.53678		4.87818	9.00833	4.17802		5.4123	5.61996	5.23902		5.59381	6.78452	5.91625		4.76444	5.6101	5.18194		6.24471	5.86894	6.02151		0.758929	0.651593	2.61025		5.42376	6.09819	5.18549		0.190727	0.615856	0.422837		6.04506	5.56915		0.188988	0.473402
473			0.374784	28.0336	25.0962	21.7836		23.7107	18.3673	19.706		22.6634	31.684	22.5759		26.3205	22.2884	23.5851		20.199	23.6248	29.1934		24.1642	28.8414	26.9327		24.9711	20.5947	25.6411		3.12687	2.78033	5.23351		24.0646	24.3391	26.6461		2.05837	4.53952	2.35176		23.7356	25.0166		2.7407	1.41784
474			0.499046	13.431	13.9942	14.1155		12.994	11.2762	17.313		14.3601	15.0133	14.1179		13.9604	12.9565	14.7577		14.9722	14.8784	19.2472		13.2731	15.5364	12.0814		13.8469	13.8611	14.4971		0.365243	3.11036	0.463142		13.8915	16.3659	13.6303		0.902608	2.49569	1.75498		14.0684	14.6293		0.371382	1.50966
477			0.462607	12.9226	16.0602	12.5726		12.6842	13.1299	10.647		11.7356	13.6413	11.1591		13.0582	12.0285	12.0978		9.52212	9.8251	14.6514		10.0732	12.3523	11.2268		13.8518	12.1537	12.1787		1.92051	1.32374	1.2991		12.3948	11.3329	11.2175		0.575508	2.87793	1.1396		12.7281	11.6484		0.973275	0.649011
482	462	beta-amylase	0.0470867	64.7391	66.0945	61.4486		62.019	50.4915	57.534		65.259	64.5261	64.1948		63.5366	71.1997	61.0158		62.5343	60.5524	60.8866		59.4438	59.2338	55.3412		64.0941	56.6815	64.66		2.38917	5.81083	0.544581		65.2507	61.3244	58.0063		5.30391	1.06099	2.31041		61.8119	61.5271		4.45202	3.62644
483			0.523371	10.645	11.4244	11.7225		10.8596	12.5198	10.0507		11.4287	12.203	10.893		12.0523	9.03003	8.84047		10.0242	9.96921	12.6383		9.75951	11.2031	9.61774		11.264	11.1434	11.5082		0.556356	1.25874	0.658615		9.97425	10.8773	10.1934		1.8021	1.52539	0.877244		11.3052	10.3483		0.185882	0.471004
484			0.014059	7.68219	5.62007	7.37572		8.09987	8.86987	11.4738		7.55514	9.27389	8.25696		6.70608	6.27191	5.8512		6.50812	7.07853	7.06151		7.46026	7.19699	6.18501		6.89266	9.48118	8.362		1.1127	1.76809	0.864177		6.27639	6.88272	6.94742		0.427456	0.324523	0.673258		8.24528	6.70218		1.2982	0.370156
485	93	beta-amylase Bu-3	0.0492307	44.5073	42.9332	49.396		39.2406	44.5431	42.8397		41.2018	43.3253	41.6844		36.1269	44.5335	39.9388		38.3254	41.706	40.5585		37.4016	38.9186	36.3869		45.6122	42.2078	42.0705		3.37008	2.70714	1.11315		40.1997	40.1966	37.569		4.20937	1.71913	1.27412		43.2968	39.3218		2.00633	1.51796
489			0.789681	14.255	10.9798	13.7544		12.5706	15.2256	16.9723		14.7637	12.609	11.3898		15.7458	16.5956	12.2642		13.6894	16.2394	10.4555		13.206	12.6494	17.1569		12.9964	14.9228	12.9208		1.76425	2.21644	1.70842		14.8686	13.4614	14.3374		2.29508	2.8987	2.45753		13.6134	14.2225		1.13466	0.710569
491			0.0226099	8.29684	8.35743	9.55742		8.07937	6.32437	7.51799		7.86681	9.03729	5.07514		7.00582	7.04935	6.59238		6.02329	6.08562	5.04382		5.27907	5.78003	5.5604		8.73723	7.30724	7.32641		0.710947	0.896281	2.0356		6.88251	5.71758	5.53983		0.252209	0.584321	0.251113		7.7903	6.04664		0.820125	0.729324
493			0.440188	6.31551	9.05213	8.92138		8.39417	4.34973	5.75743		7.42832	8.27773	5.95803		9.06432	7.7322	6.19354		10.2889	7.46681	7.37438		8.85733	7.04107	8.70192		8.09634	6.16711	7.22136		1.54363	2.05311	1.17362		7.66335	8.3767	8.20011		1.43663	1.65666	1.00676		7.1616	8.08005		0.966002	0.371519
494			3.76122e-05	11.4827	10.088	11.1442		9.41363	10.5167	9.03859		9.00298	10.7865	7.32967		5.43227	6.64776	5.07371		4.57673	5.31499	4.71707		5.73483	4.34469	6.63234		10.905	9.6563	9.03973		0.727457	0.768338	1.72872		5.71791	4.8696	5.57062		0.824986	0.392056	1.15263		9.867	5.38604		0.950306	0.453278
495	69	omega-5 gliadin	6.55118e-09	38.8187	35.0312	31.3228		31.1836	30.0251	28.8043		31.3501	28.3178	33.2283		7.63178	8.83596	5.52436		5.10196	6.3829	7.58016		5.76121	8.31448	7.5696		35.0576	30.0043	30.9654		3.74803	1.1898	2.47774		7.3307	6.35501	7.2151		1.6762	1.23934	1.31303		32.0091	6.96694		2.68342	0.533089
499			1.18094e-12	45.6967	45.2389	40.4911		42.5553	35.6657	41.7596		38.8164	40.3063	50.0087		6.87584	6.29383	5.45768		4.62444	5.15644	5.55657		5.7586	6.27538	6.53549		43.8089	39.9935	43.0438		2.88239	3.76908	6.07762		6.20912	5.11248	6.18982		0.712865	0.467619	0.395447		42.2821	5.83714		2.01851	0.627645
500			3.38619e-06	11.0335	14.1648	13.1015		13.7412	16.315	15.8475		16.2514	15.5336	12.8154		8.54893	5.12233	6.53581		5.27104	5.56412	4.18518		6.17857	3.69366	4.56178		12.7666	15.3012	14.8668		1.59226	1.37108	1.81243		6.73569	5.00678	4.81133		1.72202	0.72646	1.26111		14.3115	5.51794		1.35548	1.05912
501	514	HMW-GS Dy10	0.752862	27.8013	35.3913	30.7552		32.7376	33.4993	36.1515		31.5713	33.5172	27.3197		33.4709	35.0011	33.6017		34.4539	34.3008	19.3076		37.423	27.5894	30.6015		31.3159	34.1295	30.8027		3.82592	1.79208	3.16941		34.0246	29.3541	31.8713		0.848233	8.70088	5.0383		32.0827	31.75		1.79103	2.33762
502	424	HMW-GS Dy10	0.0155588	58.8092	51.2077	55.173		59.7798	52.1704	54.0389		56.2438	55.4358	55.4233		59.7583	62.4286	57.8432		61.8178	64.7584	72.7673		57.7688	68.2471	65.3551		55.0633	55.3297	55.701		3.80194	3.96549	0.470169		60.01	66.4478	63.7904		2.30303	5.66688	5.41156		55.3646	63.4161		0.320273	3.23518
503			0.214431	34.4991	32.1833	27.8757		33.4993	29.0022	30.1537		34.4787	29.73	27.5199		33.0058	44.5136	31.7916		35.2526	39.6475	35.8797		32.3046	33.6875	38.3882		31.5194	30.8851	30.5762		3.36122	2.33606	3.55578		36.437	36.9266	34.7935		7.02086	2.37713	3.18901		30.9935	36.0524		0.480839	1.11738
507	475	sucrose synthase	0.321315	44.5051	46.0394	49.0083		43.8526	47.7921	56.116		49.5687	49.8472	38.3905		50.2243	33.4548	36.8066		48.3086	47.8766	50.1373		41.4549	47.5873	35.5954		46.5176	49.2536	45.9355		2.28937	6.26099	6.53561		40.1619	48.7741	41.5459		8.87402	1.2001	5.99646		47.2356	43.494		1.77173	4.62482
508			0.972646	9.01551	10.6027	12.9174		9.4472	11.6813	11.4165		9.14231	11.0713	11.9655		9.6064	10.4632	11.5273		11.0429	7.30037	13.5816		9.83343	9.52391	9.78872		10.8452	10.8483	10.7264		1.9622	1.22061	1.44285		10.5323	10.6416	9.71535		0.962294	3.1598	0.167296		10.8066	10.2964		0.0695322	0.506187
510			0.00434868	10.1961	10.7929	11.2876		10.5244	8.85356	10.7712		10.035	9.85339	9.52694		13.1768	16.5835	11.4767		10.744	13.166	12.8794		13.3287	14.2277	13.4429		10.7588	10.0497	9.80511		0.546517	1.04322	0.257448		13.7456	12.2631	13.6664		2.60049	1.32342	0.489411		10.2046	13.2251		0.495365	0.834005
513			0.174952	5.42169	4.15792	4.06046		5.66868	2.99026	4.9257		4.40265	4.67532	5.80883		3.89768	3.03687	2.85728		3.72023	3.62595	4.47888		4.16744	4.12964	3.81075		4.54669	4.52821	4.96227		0.759337	1.38274	0.745715		3.26394	3.94169	4.03594		0.556134	0.467606	0.195939		4.67906	3.74719		0.245441	0.421151
516			0.496634	6.69409	6.69955	9.20054		6.68814	8.51004	8.87743		6.62894	7.87644	7.94052		10.0752	9.1572	10.2817		9.14141	7.75864	5.30607		10.6806	6.80689	5.64674		7.53139	8.02521	7.48197		1.44552	1.17241	0.739437		9.83803	7.40204	7.71142		0.598587	1.94238	2.63604		7.67952	8.31716		0.300389	1.32616
517			0.560489	5.22738	5.40579	5.85353		6.18699	6.20825	7.99911		6.20844	5.85457	5.79759		6.76527	6.51473	6.11347		8.93405	6.91304	4.82189		6.97595	4.77121	5.67877		5.49557	6.79812	5.95353		0.322583	1.04015	0.222588		6.46449	6.88966	5.80865		0.328793	2.05618	1.10809		6.08241	6.3876		0.660768	0.544595
518			2.4252e-06	13.8297	14.4677	16.1028		15.9436	14.8593	12.5745		17.4582	17.0628	16.0359		8.59668	8.97843	8.55815		8.00211	9.32525	6.88607		7.55263	7.44183	5.18938		14.8001	14.4591	16.8523		1.1724	1.71982	0.734141		8.71109	8.07115	6.72795		0.232327	1.22106	1.33359		15.3705	7.83673		1.29456	1.01214
519	10	HMW-GS Dx5	0.000642252	26.4139	29.4885	30.1161		25.831	26.2922	27.5351		28.1679	26.9027	24.1969		22.3418	18.0355	19.6814		20.5562	17.9848	13.9142		21.7578	16.7953	16.1686		28.6728	26.5528	26.4225		1.98132	0.88142	2.02859		20.0196	17.4851	18.2406		2.17297	3.34909	3.06211		27.216	18.5817		1.26331	1.30125
520			0.00127943	11.4431	11.1284	13.9709		12.2441	15.6154	15.9159		11.3362	12.407	15.8065		10.1919	6.34142	8.92898		7.67462	7.1217	6.17978		9.84901	6.79224	5.58582		12.1808	14.5918	13.1833		1.55824	2.0387	2.33405		8.48745	6.99203	7.40902		1.96287	0.755809	2.1975		13.3186	7.6295		1.21119	0.771703
521	51	HMW-GS Dy10	3.23044e-05	56.0734	55.7634	55.5226		56.3838	48.3368	54.6014		56.3672	58.0393	55.5841		76.8799	74.8067	71.3749		71.0101	64.3882	75.069		67.9517	81.6373	71.5816		55.7864	53.1074	56.6635		0.276116	4.22644	1.25414		74.3539	70.1558	73.7235		2.78033	5.39141	7.08976		55.1858	72.7444		1.85262	2.26386
522			0.359018	33.3385	39.2726	32.9363		26.9602	30.9654	31.7546		33.8535	33.3482	29.983		30.4047	47.4251	29.9429		32.4118	25.8514	25.2434		29.7507	37.7128	29.7348		35.1824	29.8934	32.3949		3.54785	2.57067	2.10396		35.9242	27.8355	32.3994		9.96273	3.97482	4.60151		32.4902	32.0531		2.64582	4.05545
528	358	HMW-GS By9	0.53748	45.4001	45.6297	44.6863		46.7301	49.9158	47.9854		46.4169	51.36	43.6114		55.8268	53.0379	49.7252		57.7663	49.8628	40.6583		53.789	46.1146	42.1718		45.2387	48.2104	47.1294		0.491944	1.60472	3.92314		52.8633	49.4291	47.3585		3.05455	8.56224	5.90761		46.8595	49.8836		1.50414	2.78042
529	350	HMW-GS By9	0.0586377	231.08	201.139	216.039		196.083	208.006	204.373		215.945	189.438	206.823		233.81	230.005	218.575		233.589	211.907	240.46		220.862	213.533	222.868		216.086	202.821	204.069		14.9703	6.11102	13.4665		227.463	228.652	219.088		7.9295	14.9032	4.91411		207.658	225.068		7.32504	5.21265
531	351	HMW-GS By9	0.0317285	43.5196	37.7093	31.925		26.8495	28.7577	38.5312		44.092	42.3088	37.173		52.184	44.312	54.0614		57.842	42.9816	36.5384		43.4975	63.1345	46.5241		37.7179	31.3795	41.1913		5.7973	6.26665	3.59232		50.1858	45.7873	51.052		5.1728	10.9254	10.5726		36.7629	49.0084		4.97514	2.82295
532	360	HMW-GS By9	8.14377e-06	35.0305	37.2724	39.1623		36.1145	36.9349	35.5879		35.0274	37.2414	37.9317		57.3903	47.756	47.5566		49.7725	48.1486	47.0795		50.8107	46.0762	48.5227		37.1551	36.2124	36.7335		2.06837	0.678802	1.51728		50.901	48.3335	48.4699		5.62083	1.35595	2.36771		36.7003	49.2348		0.472202	1.44456
534			0.37693	15.0457	10.8954	13.0691		13.3968	9.99603	9.62713		15.1192	15.2901	12.1813		17.5022	12.4405	8.57512		16.0446	12.3559	15.4676		9.32778	13.2656	9.62255		13.0034	11.0067	14.1969		2.07591	2.07814	1.74765		12.8393	14.6227	10.7386		4.47689	1.9842	2.19335		12.7356	12.7335		1.61187	1.9442
535			0.0167533	28.6638	30.0989	34.7396		27.555	41.6574	48.1388		35.0127	34.5754	33.6576		24.9412	27.3855	21.7356		28.6073	25.5618	18.4747		26.2132	24.7324	24.2292		31.1674	39.117	34.4152		3.17571	10.5244	0.691623		24.6874	24.2146	25.0583		2.83347	5.19891	1.0314		34.8999	24.6534		3.99689	0.42285
536	106	globulin-2	0.227512	42.0317	38.5783	29.0047		39.7003	23.0807	21.7584		40.408	37.7584	35.2962		35.9744	33.599	30.0208		36.6198	34.7093	36.2854		36.77	37.4543	34.7311		36.5383	28.1798	37.8209		6.74886	9.99893	2.5565		33.1981	35.8715	36.3185		2.99696	1.02028	1.41663		34.1797	35.1293		5.23543	1.6874
537			0.73055	9.70963	8.66864	6.90525		7.86614	7.91486	8.21384		8.98967	8.24515	8.3497		9.22328	9.28957	7.67039		8.84145	9.90386	7.99648		8.29684	8.23712	7.53608		8.42784	7.99828	8.52817		1.41761	0.188265	0.40307		8.72775	8.91393	8.02335		0.9163	0.955754	0.423041		8.3181	8.55501		0.281477	0.46975
541	29	HMW-GS Bx7	0.465338	13.9571	15.7969	14.0427		11.7847	13.4472	15.6901		15.1394	13.6518	14.0099		15.0516	12.8074	11.5243		13.4392	13.8273	9.3792		13.9231	12.2874	11.0307		14.5989	13.6407	14.267		1.0384	1.95988	0.776434		13.1277	12.2152	12.4137		1.78536	2.46373	1.45032		14.1689	12.5856		0.486587	0.47991
542	21	HMW-GS Bx7	0.000652431	253.054	227.477	255.687		246.277	258.275	255.545		234.212	236.188	238.292		230.751	215.39	218.106		206.363	221.897	220.851		211.397	221.61	216.509		245.406	253.365	236.231		15.5829	6.28899	2.04013		221.416	216.37	216.505		8.19772	8.68238	5.1065		245.001	218.097		8.57458	2.87497
544			0.297662	30.6135	31.4148	41.3318		32.963	34.7244	52.3091		27.8173	39.1877	22.9035		33.6747	19.3373	30.5558		30.0587	27.194	27.4082		25.0457	29.4038	30.3572		34.4534	39.9988	29.9695		5.97039	10.6974	8.35269		27.856	28.2203	28.2689		7.54036	1.5957	2.83179		34.8072	28.115		5.02402	0.225687
545	27	HMW-GS Bx7	0.249493	61.886	58.4902	73.0984		61.9221	59.5758	87.8438		55.0682	64.5237	56.7552		54.2645	53.297	60.1408		52.1259	62.3397	56.8484		56.5091	55.9827	58.6593		64.4915	69.7806	58.7824		7.64469	15.6871	5.04317		55.9008	57.1047	57.0504		3.70369	5.11171	1.41803		64.3515	56.6853		5.50042	0.679937
546			0.0421234	2.66717	3.29954	3.67517		2.44604	3.51425	3.13114		3.02673	3.57355	2.66785		2.77725	2.58839	2.78805		2.28797	2.1203	1.57473		3.05319	1.6365	1.88325		3.21396	3.03048	3.08938		0.509422	0.541174	0.456092		2.7179	1.99433	2.19098		0.112283	0.372934	0.756817		3.11127	2.30107		0.0936813	0.374134
547	25	HMW-GS Bx7	0.623759	96.0676	86.9126	86.2807		101.872	83.6625	86.1393		95.1863	89.5018	84.7345		93.6958	111.889	79.1979		92.056	98.574	115.346		93.1225	95.801	100.368		89.7537	90.558	89.8075		5.47714	9.87634	5.23259		94.9275	101.992	96.4305		16.3803	12.0156	3.66353		90.0397	97.7834		0.449644	3.72154
548			0.333165	9.32973	13.1845	12.0064		10.0393	10.9162	9.83811		13.4375	12.2572	10.9471		11.2077	12.004	10.8136		11.1969	8.36384	14.8068		9.03239	10.3409	8.11911		11.5069	10.2645	12.2139		1.97535	0.573261	1.24574		11.3418	11.4558	9.16413		0.606396	3.22926	1.11674		11.3285	10.6539		0.986884	1.29145
550			0.221434	38.1353	23.0827	39.3755		36.3907	36.7384	32.6637		44.1506	33.2419	22.2779		44.7593	43.8605	42.753		52.1472	40.3855	42.6468		45.2472	37.9732	38.6182		33.5312	35.2643	33.2235		9.06988	2.25885	10.9363		43.791	45.0598	40.6128		1.00498	6.24109	4.02641		34.0063	43.1545		1.10023	2.29078
551			0.276831	40.6872	30.2956	42.5759		42.0387	39.0254	46.279		42.0924	42.8985	32.592		54.7512	46.0313	44.7515		51.9087	45.9695	39.4773		50.7287	38.8144	42.6489		37.8529	42.4477	39.1943		6.61258	3.64406	5.73192		48.5113	45.7852	44.064		5.44164	6.21772	6.08191		39.8316	46.1202		2.36278	2.24252
552			0.791374	30.9393	31.5754	31.1125		32.3327	33.859	37.3714		38.7787	32.651	35.8677		36.3106	39.8443	35.6849		43.658	42.3508	24.0319		37.7786	33.1727	29.4764		31.209	34.521	35.7658		0.328857	2.58381	3.06513		37.2799	36.6802	33.4759		2.24277	10.9733	4.15936		33.832	35.812		2.35524	2.04525
553	33	HMW-GS Bx7	0.013593	30.3856	37.4588	33.2187		31.2621	34.6888	39.0383		38.2931	38.0102	33.2109		36.6577	29.354	34.244		29.4888	32.7969	29.1047		28.7141	25.9505	23.5021		33.6877	34.9964	36.5048		3.55983	3.89725	2.85607		33.4186	30.4635	26.0556		3.72118	2.02994	2.60761		35.0629	29.9792		1.40972	3.7053
557	115	omega-1,2 chain-terminating gliadin	4.08317e-08	227.789	241.408	239.199		218.288	235.684	212.939		208.831	225.359	224.342		128.816	110.76	128.216		112.742	120.384	144.31		111.365	126.103	110.724		236.132	222.304	219.511		7.30925	11.8923	9.2628		122.597	125.812	116.064		10.2559	16.4692	8.70003		225.982	121.491		8.9	4.96724
561			1.10596e-06	46.6551	54.2084	48.3608		51.4797	52.6196	46.609		44.5547	51.4494	44.7429		18.533	13.9371	18.0513		24.2384	16.6943	28.4829		19.1067	24.2071	19.623		49.7414	50.2361	46.9157		3.9614	3.19245	3.92746		16.8405	23.1385	20.9789		2.52592	5.97078	2.80757		48.9644	20.3193		1.79141	3.20041
562	116	omega-1,2 chain-terminating gliadin	1.81081e-09	53.8546	58.7561	48.7609		50.165	55.6708	53.4747		46.1894	48.3802	49.2459		21.1871	20.115	21.3427		16.751	22.7277	22.2853		19.1643	17.4143	19.6207		53.7905	53.1035	47.9385		4.9979	2.77163	1.57543		20.8816	20.588	18.7331		0.668408	3.33033	1.16465		51.6108	20.0676		3.19883	1.16497
564			0.0774747	9.49718	10.9853	6.95383		13.0817	14.5513	17.2923		8.64633	9.56054	10.363		14.7987	10.6974	13.9144		13.626	12.5384	8.89843		12.8429	7.26874	11.5183		9.14543	14.9751	9.5233		2.03861	2.13705	0.858956		13.1368	11.6876	10.5433		2.15838	2.47597	2.91218		11.2146	11.7893		3.26214	1.29974
565	113	omega-1,2 chain-terminating gliadin	2.67508e-12	175.833	168.352	163.421		172.741	156.954	155.731		157.275	144.676	151.979		53.2624	45.2316	53.0206		45.2589	44.7486	50.5862		47.5712	41.9725	48.0555		169.202	161.808	151.31		6.24951	9.48766	6.32586		50.5049	46.8646	45.8664		4.56841	3.2331	3.38089		160.774	47.7453		8.99102	2.44144
566			0.00413558	7.14991	17.7289	11.0453		22.6283	12.7122	13.4525		14.0588	13.2457	10.2859		6.50096	7.96301	5.70757		9.87994	6.84608	5.24474		5.53993	5.82596	5.6294		11.9747	16.2643	12.5301		5.35038	5.52379	1.98564		6.72385	7.32358	5.6651		1.14412	2.3542	0.146314		13.5897	6.57084		2.33287	0.839763
567	330	alpha gliadin Bu-2	0.862438	380.096	352.699	362.095		364.505	381.001	354.433		368.082	355.68	378.092		359.103	373.934	391.456		358.101	367.596	420.55		357.933	376.338	399.272		364.963	366.647	367.284		13.9216	13.4124	11.2271		374.831	382.082	377.848		16.1954	33.6502	20.7104		366.298	378.254		1.19917	3.6426
568			0.0925131	39.9192	41.266	49.7503		45.6103	47.6742	37.9809		43.4184	46.7643	51.7853		50.6473	48.9324	53.7696		50.332	50.7264	60.0019		49.3283	43.8117	43.618		43.6452	43.7552	47.3227		5.32991	5.10598	4.21132		51.1164	53.6868	45.586		2.4525	5.47266	3.24239		44.9077	50.1297		2.09217	4.13953
574	468	alpha gliadin Bu-3	0.136651	218.999	199.076	222.043		228.192	200.06	192.871		212.446	204.142	218.47		212.216	218.961	219.215		212.691	244.739	274.808		217.006	234.912	253.972		213.373	207.041	211.686		12.4747	18.6666	7.19412		216.797	244.079	235.297		3.96983	31.0638	18.4857		210.7	232.058		3.27921	13.9265
575	524	alpha gliadin Bu-12	0.916229	22.1258	22.9101	21.2745		17.9397	28.7169	19.4114		24.9628	17.3723	20.9498		19.8987	22.4901	33.0581		29.386	20.9313	22.1251		26.5912	16.8703	23.2954		22.1035	22.0227	21.095		0.818006	5.84389	3.79735		25.149	24.1474	22.2523		6.971	4.57579	4.94368		21.7404	23.8496		0.560401	1.47113
576	467	alpha gliadin Bu-4	0.446302	358.814	336.852	350.808		362.94	361.994	354.868		352.724	341.621	363.766		360.579	371.689	381.897		345.493	367.1	409.886		336.421	361.948	372.861		348.824	359.934	352.704		11.1147	4.41249	11.0723		371.388	374.16	357.077		10.6619	32.7717	18.702		353.821	367.542		5.63839	9.16812
578	143	triticin	0.000209928	72.9956	73.0388	77.3111		81.5846	86.7322	81.3278		83.3152	79.6787	89.2623		96.1663	88.9222	93.7524		95.8164	94.1905	110.244		89.9802	94.7606	90.5859		74.4485	83.2149	84.0854		2.4792	3.04881	4.83798		92.9469	100.084	91.7756		3.6886	8.83676	2.60282		80.5829	94.9354		5.33036	4.49687
579			0.924924	17.8265	17.6145	15.7825		19.9833	17.8152	19.0368		19.5905	15.2191	15.3077		14.1981	22.9056	15.6822		14.3319	18.7279	20.833		15.1514	21.9341	18.5038		17.0745	18.9451	16.7058		1.12388	1.08695	2.49862		17.5953	17.9643	18.5297		4.65835	3.31714	3.39143		17.5751	18.0298		1.20067	0.470645
580	223	purinin Bu-2	0.62393	138.312	121.977	155.592		164.975	145.737	150.496		129.669	153.599	166.987		131.828	124.615	142.815		126.93	127.138	162.772		125.17	143.678	157.095		138.627	153.736	150.085		16.8095	10.0199	18.9058		133.086	138.947	141.981		9.16501	20.6332	16.03		147.483	138.005		7.88353	4.52177
581	479	27K thiol reductase	0.338055	12.1949	12.8969	12.4359		13.8071	11.2098	13.4944		12.2209	10.9362	13.4006		9.08187	10.7578	13.1366		9.60895	11.6978	10.3015		9.92297	12.1422	12.9375		12.5093	12.8371	12.1859		0.356688	1.41791	1.23257		10.9921	10.5361	11.6675		2.03748	1.06402	1.56229		12.5108	11.0652		0.325613	0.569262
582	239	27K thiol reductase	0.143234	143.61	125.788	144.365		162.867	129.785	133.556		149.159	129.805	132.044		150.896	133.787	158.124		159.389	159.072	137.099		160.111	174.433	160.911		137.921	142.07	137.003		10.5139	18.1099	10.5873		147.602	151.854	165.152		12.4982	12.7785	8.04757		138.998	154.869		2.69956	9.15523
583			0.866074	56.0748	54.9542	50.8342		64.0157	54.3022	43.3647		60.9527	58.227	56.8345		48.0311	49.956	60.4126		57.6783	54.4979	51.9497		47.9219	57.9327	63.6883		53.9544	53.8942	58.6714		2.75967	10.3315	2.09478		52.7999	54.7086	56.5143		6.66268	2.87015	7.97833		55.5067	54.6743		2.74092	1.85742
585			0.289831	91.7989	75.9861	90.3446		92.4863	99.1285	75.7581		94.6267	85.1802	72.9634		90.5498	83.7347	94.5641		98.8696	87.7678	83.6997		102.224	102.27	101.021		86.0432	89.1243	84.2568		8.74002	12.0425	10.8611		89.6162	90.1124	101.838		5.4747	7.85199	0.708192		86.4747	93.8556		2.46229	6.91759
588	312	WDAI Bu-1/Bu-2	0.336923	479.141	462.506	496.219		545.054	490.843	514.07		526.256	436.556	605.801		450.089	453.327	462.193		486.36	467.4	529.425		481.75	545.016	527.901		479.289	516.656	522.871		16.8571	27.1979	84.6734		455.203	494.395	518.222		6.26661	31.7837	32.725		506.272	489.273		23.5738	31.8202
589	313	WTAI CM1	0.644497	186.444	153.676	177.291		172.802	188.232	180.897		202.388	145.258	243.999		162.019	159.265	169.45		165.819	150.301	186.633		180.124	187.928	171.515		172.47	180.644	197.215		16.9077	7.71835	49.5733		163.578	167.584	179.856		5.2684	18.2299	8.20978		183.443	170.339		12.6074	8.48142
590			0.56612	26.6991	26.4441	25.8976		20.0916	20.6926	29.3339		29.1776	27.25	22.3881		25.1264	25.6494	22.3561		23.4898	25.7723	22.9336		25.4325	21.9711	21.4437		26.3469	23.3727	26.2719		0.409485	5.17128	3.49882		24.3773	24.0652	22.9491		1.76982	1.50426	2.16679		25.3305	23.7972		1.69591	0.750891
591			0.458197	5.49224	4.22357	3.61193		3.60454	3.5891	5.83148		6.34881	4.44132	5.37522		4.75533	6.22753	4.79524		3.4192	4.88043	4.21397		5.05462	4.02705	3.77765		4.44258	4.34171	5.38845		0.959097	1.29021	0.953813		5.25937	4.1712	4.28644		0.838689	0.731553	0.676849		4.72425	4.57233		0.577424	0.59777
592			0.142049	1.56532	1.28688	1.21496		1.31294	1.55327	1.50467		1.08114	1.31412	1.25799		1.26683	1.20708	2.36721		0.85979	1.15085	0.690403		1.49638	0.875269	1.49732		1.35572	1.45696	1.21775		0.185047	0.127068	0.121591		1.61371	0.900348	1.28966		0.653237	0.232888	0.35887		1.34348	1.2679		0.120074	0.357176
593			0.72028	13.258	14.1115	14.6495		9.42131	12.3887	13.5215		13.603	13.683	10.9708		12.5849	12.35	13.2887		11.5631	15.8706	9.10594		13.5662	10.2551	11.7866		14.0063	11.7772	12.7522		0.701693	2.1174	1.54332		12.7412	12.1799	11.8693		0.488486	3.42424	1.6571		12.8452	12.2635		1.11747	0.441889
594			0.613645	1.50556	0.99463	1.1218		1.00329	1.68446	1.24503		0.723392	1.70588	0.697852		1.31235	0.933133	1.59979		0.896418	0.678622	1.1639		1.68496	0.91891	1.24057		1.20733	1.31092	1.04237		0.265986	0.345333	0.574754		1.28176	0.912981	1.28148		0.33438	0.243065	0.38466		1.18688	1.15874		0.135438	0.212833
595			0.0263972	6.78648	6.43688	5.49864		4.21737	6.84464	5.22034		6.37359	6.19248	5.33337		8.53465	7.41448	7.84253		8.8477	8.59122	6.72256		8.81565	6.34408	7.42542		6.24067	5.42745	5.96648		0.665961	1.32582	0.555716		7.93056	8.05382	7.52838		0.565248	1.16002	1.239		5.8782	7.83759		0.413734	0.274782
596			0.105921	29.8669	28.7017	27.7497		28.8524	31.8928	33.7924		27.2777	25.6499	21.6142		22.7818	29.127	22.3769		31.0765	26.3316	24.713		23.9608	27.9947	28.6063		28.7728	31.5125	24.8473		1.06037	2.49186	2.91583		24.7619	27.3737	26.8539		3.78569	3.30725	2.52414		28.3775	26.3298		3.35017	1.38252
598			0.618571	40.2251	45.4457	36.5332		44.3281	43.9075	44.2529		37.6488	43.6535	30.4089		30.6982	43.3442	34.4237		45.3842	43.7242	28.8555		41.4396	41.6392	37.7797		40.7347	44.1629	37.237		4.47806	0.224281	6.63189		36.1554	39.3213	40.2862		6.49841	9.10158	2.17292		40.7115	38.5876		3.46296	2.16092
599			0.157274	11.8341	15.1119	15.6689		14.0643	16.4341	20.055		11.4473	13.0213	13.0877		15.0759	12.2504	11.4397		14.2595	13.4101	10.2045		13.8051	10.4304	12.2924		14.2049	16.8511	12.5188		2.07203	3.01702	0.928489		12.922	12.6247	12.176		1.90883	2.13855	1.69034		14.5249	12.5742		2.18384	0.375574
600			0.774749	20.3386	23.2801	20.1729		17.2307	23.0654	22.5015		19.1773	20.5973	18.862		18.1935	23.9314	20.6242		22.8911	21.1456	19.8659		19.2646	18.4266	20.4629		21.2639	20.9325	19.5455		1.74809	3.21828	0.924426		20.9164	21.3009	19.3847		2.88011	1.51855	1.02342		20.5806	20.534		0.911627	1.01371
602	104	globulin-2	0.000249627	21.4792	20.3693	21.4429		19.1666	20.0427	21.5198		17.5967	18.8783	22.1457		15.0835	15.586	17.1643		13.4767	15.6784	12.504		16.5013	13.4696	13.2493		21.0971	20.243	19.5403		0.630559	1.18933	2.34559		15.9446	13.8864	14.4067		1.08576	1.62639	1.81727		20.2935	14.7459		0.779665	1.07021
603	99	globulin-2	0.00254416	14.0575	15.3224	13.9699		15.602	11.9395	11.7167		11.1614	13.4168	11.8405		8.47369	7.16482	6.94193		7.02724	7.48866	12.5395		8.60521	9.12246	10.7989		14.4499	13.0861	12.1396		0.756808	2.18173	1.15704		7.52681	9.01847	9.50885		0.827556	3.05803	1.14674		13.2252	8.68471		1.16145	1.03231
604			0.677066	7.40762	10.3089	10.4455		8.32204	9.22107	8.45203		6.63357	10.8522	8.38024		9.72458	10.9	9.87816		9.28737	8.95983	8.45992		10.0253	7.61792	8.58675		9.38733	8.66505	8.62201		1.71585	0.485899	2.11969		10.1676	8.90238	8.74333		0.638945	0.416706	1.21131		8.89146	9.2711		0.429976	0.780446
607			0.000207797	24.0439	21.6757	20.9064		21.9701	19.8309	19.77		22.1647	20.846	22.744		19.0138	13.0275	14.0551		15.0734	14.7591	15.9086		15.6598	14.2009	13.063		22.2087	20.5237	21.9182		1.63524	1.25298	0.97271		15.3655	15.247	14.3079		3.20102	0.594118	1.30167		21.5502	14.9735		0.900777	0.579424
608	14	HMW-GS Dx5	0.431383	23.7478	22.9483	24.6502		24.8261	22.9515	22.0472		21.4862	24.3064	21.4044		25.8322	24.0664	19.6171		24.2275	18.6976	19.6683		24.4723	17.4644	18.6929		23.7821	23.2749	22.399		0.851475	1.41741	1.65238		23.1719	20.8644	20.2099		3.2026	2.95263	3.74209		23.152	21.4154		0.699675	1.55597
612			0.437588	36.8636	26.9401	26.5039		39.997	27.21	45.8547		32.6487	26.0182	32.538		30.3724	38.3268	31.1621		33.6969	26.9995	36.0326		36.6662	35.6927	40.8896		30.1025	37.6873	30.4016		5.85935	9.53452	3.79661		33.2871	32.243	37.7495		4.3823	4.6888	2.76259		32.7305	34.4265		4.2953	2.92475
614	302	HMW-GS Bx7	0.816667	7.70551	7.98806	8.8012		7.41387	9.98073	9.04543		6.96852	9.68458	9.53153		9.82056	7.00376	9.40606		9.0672	7.53471	9.75413		7.79288	8.62307	6.47962		8.16492	8.81334	8.72821		0.568854	1.29907	1.52586		8.74346	8.78535	7.63186		1.52081	1.13624	1.08076		8.56882	8.38689		0.352371	0.654211
615			0.060819	6.44523	6.75415	7.5512		7.28475	6.13375	8.2927		6.54088	5.8774	8.48228		6.61372	8.28143	7.54458		8.16699	9.03307	11.4462		8.00495	9.55154	9.28966		6.91686	7.23707	6.96685		0.570659	1.08026	1.35368		7.47991	9.54877	8.94871		0.835734	1.69936	0.827746		7.04026	8.65913		0.172264	1.0644
616			0.261372	5.81989	7.87815	9.31652		6.55986	8.67034	6.27948		8.1692	8.56909	9.37353		9.03883	7.65222	9.5824		8.70525	9.48951	10.3188		5.39678	9.04047	7.33386		7.67152	7.16989	8.70394		1.75745	1.30696	0.613383		8.75782	9.50452	7.25704		0.995301	0.806884	1.82306		7.84845	8.50646		0.78218	1.14463
618			0.15749	15.066	22.0841	21.0849		15.3303	17.8647	15.7069		13.716	19.2992	16.0601		16.7642	12.5644	16.2538		19.4474	15.5764	19.0464		14.1379	15.0089	12.016		19.4117	16.3006	16.3584		3.79653	1.36754	2.8035		15.1942	18.0234	13.7209		2.29165	2.1286	1.53938		17.3569	15.6462		1.77972	2.18656
619			0.0359326	6.61508	8.1035	7.78624		6.50766	5.6053	6.99021		6.18324	7.83378	6.39834		9.27388	6.80362	6.9762		9.02917	9.36512	8.43815		7.27329	6.24376	6.58412		7.50161	6.36772	6.80512		0.783973	0.702981	0.897314		7.68457	8.94415	6.70039		1.37909	0.4693	0.524522		6.89148	7.77637		0.571855	1.12469
620			0.527858	6.77824	10.6137	9.96507		7.22462	10.3658	7.76554		8.39228	10.9567	9.57678		10.3721	8.31811	9.80972		11.2299	10.8101	9.98995		7.5545	10.4972	8.03103		9.11901	8.45199	9.64191		2.05295	1.67934	1.28343		9.49997	10.6766	8.69423		1.06145	0.630646	1.57946		9.07097	9.62362		0.596414	0.996974
621			0.351908	20.535	19.9816	19.2503		20.9784	19.0271	18.7463		20.289	18.9	20.4002		19.2117	17.1465	20.0369		18.5232	17.908	17.0481		21.2113	16.9418	16.2348		19.9223	19.5839	19.8631		0.644408	1.21576	0.835875		18.7983	17.8265	18.1293		1.48886	0.740934	2.69236		19.7898	18.2514		0.180707	0.497312
622			0.506218	19.5118	21.1905	21.5098		19.5277	17.7624	24.4076		18.4098	20.695	18.2943		18.5828	19.2619	17.6214		21.7493	20.2663	17.4173		20.0548	21.3464	21.989		20.7374	20.5659	19.133		1.0733	3.44208	1.35391		18.4887	19.811	21.1301		0.824257	2.20156	0.985054		20.1454	19.8099		0.880963	1.32068
623			4.12753e-05	8.62602	8.11138	9.17708		7.44737	8.45115	6.48653		6.39979	7.37597	6.33484		5.14486	4.40527	5.43165		5.20047	4.54876	3.71691		4.76411	3.89473	4.81292		8.63816	7.46168	6.70353		0.532956	0.982388	0.583251		4.99393	4.48871	4.49058		0.529575	0.743599	0.516601		7.60113	4.65774		0.974824	0.291146
624			0.399384	21.2043	12.3443	22.2325		22.5572	15.9113	19.0973		13.9998	17.9412	16.4245		27.7694	21.3907	24.5118		23.4047	23.0202	22.5511		23.5997	10.4772	24.9531		18.5937	19.1886	16.1218		5.43652	3.32387	1.98807		24.5573	22.992	19.6767		3.18961	0.427498	7.99563		17.968	22.4087		1.6263	2.49206
626			0.883426	5.26206	7.30524	7.70539		5.24458	8.52469	8.34582		6.35549	7.31525	6.46826		6.39249	5.30779	6.2397		6.89708	5.49521	6.77022		7.32162	7.79077	4.93252		6.75757	7.3717	6.713		1.3105	1.84431	0.524605		5.97999	6.3875	6.68164		0.58714	0.775346	1.53283		6.94742	6.34971		0.368109	0.352347
627	18	HMW-GS Ax2*	0.361637	16.5697	19.8499	18.0773		16.9865	16.7531	15.1438		18.3872	18.4352	12.8407		17.4772	9.92757	13.5717		19.5123	12.3333	15.7542		14.4842	12.7396	14.4544		18.1656	16.2944	16.5544		1.64188	1.0033	3.21626		13.6588	15.8666	13.8927		3.77558	3.59082	0.998755		17.0048	14.4727		1.01367	1.21278
628			0.0973058	2.10373	2.47996	2.8976		2.32801	2.04397	2.21109		1.63302	2.51792	1.2497		2.1938	1.88085	1.97581		1.60691	1.50015	1.44944		2.33662	1.31665	1.3774		2.49376	2.19436	1.80021		0.397114	0.142755	0.65043		2.01682	1.51883	1.67689		0.160455	0.0803829	0.572149		2.16278	1.73751		0.347851	0.254468
634			0.967968	4.93108	5.16527	4.51857		3.92271	5.04309	4.95167		4.37732	5.18114	3.07214		3.27149	5.75526	5.46185		6.473	5.75411	2.9536		5.29419	3.9206	5.41021		4.87164	4.63915	4.2102		0.327425	0.622141	1.06439		4.82953	5.06024	4.875		1.35725	1.85947	0.828564		4.57366	4.92159		0.335547	0.122205
636			0.172869	4.7515	4.4054	4.25734		3.63271	3.38257	4.67092		3.75104	4.02293	3.8117		5.00686	4.09703	4.21225		3.02626	4.24166	1.50505		3.92184	2.66005	3.36978		4.47141	3.8954	3.86189		0.253609	0.683166	0.142724		4.43871	2.92433	3.31722		0.495389	1.37115	0.632534		4.07623	3.56009		0.342646	0.785862
638	371	orthophosphate dikinase	0.00265532	14.8121	14.5355	13.5388		12.8307	11.9066	13.148		14.0786	13.1318	12.029		15.7346	14.8266	11.7717		16.0015	17.2729	16.1834		19.9365	16.8366	16.8441		14.2955	12.6284	13.0798		0.669715	0.644919	1.02578		14.111	16.4859	17.8724		2.07611	0.687551	1.7876		13.3346	16.1564		0.862236	1.90223
639			0.757854	2.10884	2.09878	1.63842		1.16399	1.33679	2.40465		1.81634	1.70287	1.49464		2.34192	1.38606	2.21643		1.77988	2.40664	1.21957		1.32491	1.10262	2.05289		1.94868	1.63514	1.67128		0.268742	0.671992	0.163162		1.98147	1.80203	1.49347		0.519444	0.593846	0.497054		1.7517	1.75899		0.171541	0.246828
640	23	HMW-GS Ax2*	0.0823758	91.1024	96.3875	92.7924		100.132	91.7344	90.287		98.5224	88.4175	91.707		109.402	110.384	100.265		94.6923	102.427	110.842		107.993	95.1549	93.0967		93.4274	94.0512	92.8823		2.69915	5.31588	5.15397		106.683	102.654	98.7483		5.5804	8.07721	8.07226		93.4537	102.695		0.584903	3.96767
641			0.0793908	6.39072	5.48635	5.49038		3.15094	3.97817	3.50133		7.02544	5.37324	4.05622		5.51364	3.94886	2.81055		5.59917	4.66379	4.12198		4.90402	2.86232	2.26727		5.78915	3.54348	5.48497		0.52098	0.415224	1.48776		4.09102	4.79498	3.34453		1.35714	0.747281	1.38294		4.9392	4.07684		1.21826	0.725326
642			0.330454	8.26701	7.67575	8.62431		10.5417	7.28958	8.74167		9.65185	8.26318	6.77847		10.3898	10.8592	8.1577		7.27242	9.31947	6.28848		7.42295	7.60925	7.58463		8.18902	8.85767	8.23117		0.479061	1.62918	1.43696		9.80222	7.62679	7.53894		1.44341	1.54626	0.101204		8.42595	8.32265		0.37447	1.2821
643	48	HMW-GS Dy10	0.341439	81.9798	74.9299	74.787		81.7022	75.0224	86.7793		79.9263	77.3391	76.1035		79.0846	100.477	77.2825		76.1113	105.735	98.9788		74.8473	84.3785	85.3824		77.2322	81.1679	77.7896		4.11214	5.89661	1.95085		85.6146	93.6085	81.536		12.9025	15.525	5.81437		78.7299	86.9197		2.12969	6.14111
644			0.361469	9.87132	12.3246	6.77052		9.92834	7.2647	8.74372		8.05108	7.86674	5.28489		7.80784	9.75895	9.15268		6.7077	9.10846	5.84794		5.9555	7.41259	8.15047		9.65549	8.64559	7.06757		2.78334	1.33453	1.54659		8.90649	7.22137	7.17285		0.99858	1.68986	1.11695		8.45622	7.7669		1.30431	0.987208
645	333	HMW-GS Dy10	0.110075	185.254	179.367	189.077		194.821	188.249	194.17		188.393	185.477	179.644		197.752	195.957	183.969		187.933	205.787	215.749		168.994	184.283	193.395		184.566	192.413	184.505		4.8917	3.62103	4.45499		192.559	203.156	182.224		7.49336	14.0938	12.3301		187.161	192.646		4.54849	10.4666
646			0.227833	12.256	11.2404	11.7665		11.305	11.6004	11.009		12.3507	12.0473	11.2586		13.5201	10.9373	11.7752		11.4314	14.8251	10.2065		12.2657	6.70111	8.75504		11.7543	11.3048	11.8855		0.507902	0.295707	0.563719		12.0775	12.1543	9.2406		1.31769	2.39264	2.81387		11.6482	11.1575		0.304532	1.66052
647			0.000118536	26.1469	24.6094	23.4518		23.1013	22.7253	24.5713		25.5804	23.0038	23.2324		32.6315	32.7691	28.8987		32.6024	40.4267	33.9732		28.7482	24.2098	23.9001		24.736	23.466	23.9389		1.352	0.975546	1.4262		31.4331	35.6674	25.6194		2.19596	4.17828	2.71408		24.047	30.9066		0.641889	5.04467
648	42	HMW-GS Dy10	0.607552	335.275	278.575	282.054		312.189	271.858	264.241		291.618	266.966	260.102		297.942	315.99	282.348		280.631	288.099	308.567		275.877	290.035	296.849		298.635	282.763	272.895		31.7793	25.767	16.5734		298.76	292.432	287.587		16.8359	14.4633	10.6982		284.764	292.926		12.986	5.603
649			0.972126	8.41313	11.5737	10.5762		6.40268	10.7835	11.9481		10.5154	9.46284	8.21921		9.64502	9.74067	9.63981		13.1773	7.98132	9.0538		10.4519	12.6306	9.00423		10.1877	9.71143	9.39916		1.61573	2.92402	1.14943		9.67517	10.0708	10.6956		0.0567846	2.74324	1.82545		9.7661	10.1472		0.397101	0.514473
650			0.372626	8.16423	10.1325	9.55579		10.1615	11.271	12.7628		9.6808	9.9455	8.53426		9.3188	12.7161	9.16935		10.4396	8.73867	4.43556		11.3725	7.63346	8.2008		9.28417	11.3984	9.38685		1.01184	1.30534	0.750136		10.4014	7.87127	9.06892		2.00597	3.09456	2.01504		10.0231	9.11387		1.19214	1.26567
651			0.555141	14.9613	16.4866	14.7952		17.5168	17.1254	18.5008		16.9602	16.7887	15.8858		16.836	17.858	16.6945		19.2213	20.5693	13.4854		18.9187	17.5258	16.6468		15.4143	17.7143	16.5449		0.932285	0.708665	0.577214		17.1295	17.7587	17.6971		0.634842	3.76163	1.14562		16.5579	17.5284		1.15006	0.346846
652	407	HMW-GS Dy10	0.265101	10.2364	9.21309	9.21135		8.61165	10.6576	7.20219		8.13738	12.9291	8.29279		12.095	12.0393	10.6309		14.5747	11.2296	10.4371		13.1073	10.7893	8.80193		9.55361	8.82381	9.78641		0.591301	1.73744	2.72272		11.5884	12.0805	10.8995		0.829663	2.19615	2.15482		9.38794	11.5228		0.502228	0.59321
653			0.99934	2.91024	4.71894	3.98489		4.0418	3.25502	4.11451		3.79772	4.23771	3.49453		4.02331	3.78665	4.03342		4.31857	3.16102	4.3123		4.53454	4.84212	2.30523		3.87136	3.80378	3.84332		0.909682	0.476628	0.373686		3.94779	3.93063	3.89396		0.139645	0.666508	1.38445		3.83948	3.92413		0.0339524	0.0274966
655	320	gamma gliadin Bu-5	0.00778746	376.147	365.974	393.451		390.252	390.031	377.121		366.258	347.104	389.946		358.201	343.976	333.4		332.334	355.79	359.144		320.999	351.52	334.358		378.524	385.801	367.769		13.8917	7.51829	21.4606		345.192	349.089	335.626		12.4448	14.6072	15.2999		377.365	343.303		9.07162	6.92784
663	172	gamma gliadin Bu-3 or Bu-10, alpha gliadin Bu-1 or Bu-3, alpha gliadin Bu-9	0.66859	157.307	139.442	143.495		159.109	143.466	148.561		143.917	143.978	138.675		146.642	145.537	138.27		125.325	147.495	167.535		145.558	163.6	160.279		146.748	150.379	142.19		9.36607	7.97819	3.04422		143.483	146.785	156.479		4.54838	21.1138	9.60218		146.439	148.916		4.10283	6.75486
664	337	gamma gliadin Bu-4	0.0296712	19.3449	20.1687	23.2164		21.3392	24.226	24.0292		22.1612	23.0737	17.3964		23.4147	18.7196	17.1431		17.8042	14.9191	14.5455		20.3986	17.0638	19.1619		20.91	23.1981	20.8771		2.03941	1.6129	3.04873		19.7591	15.7563	18.8748		3.2625	1.78336	1.68585		21.6617	18.13		1.33064	2.10277
665			2.69145e-05	100.585	106.476	108.135		113.648	114.811	120.708		107.306	109.97	104.412		78.4118	97.099	77.9493		80.784	89.2437	83.556		82.0106	84.4556	82.3472		105.065	116.389	107.229		3.96766	3.78524	2.77975		84.4867	84.5279	82.9378		10.925	4.31276	1.32521		109.561	83.9841		6.01103	0.906389
667	166	gamma gliadin Bu-4	3.84183e-05	111.568	122.183	118.215		131.088	129.718	119.966		122.414	124.144	123.456		89.5463	104.587	90.0856		98.4529	104.474	111.983		96.0944	96.4386	97.1095		117.322	126.924	123.338		5.3635	6.06436	0.870687		94.7397	104.97	96.5475		8.53239	6.7785	0.516235		122.528	98.7524		4.8522	5.4599
674			0.105853	44.1553	48.5401	40.7463		51.3472	47.2877	40.7327		50.3556	54.5334	48.0849		50.3682	50.8442	52.0587		53.1811	54.4663	64.7718		44.5248	65.7311	60.8948		44.4806	46.4559	50.9913		3.90704	5.3559	3.27093		51.0904	57.4731	57.0502		0.871717	6.35345	11.1136		47.3093	55.2045		3.33821	3.56925
680			0.169914	16.886	19.8908	19.8178		19.7704	19.4674	19.9092		21.3555	24.0946	15.2433		13.5343	18.3599	16.5206		15.9143	16.7756	5.84176		14.2617	13.6087	14.4691		18.8649	19.7157	20.2311		1.71416	0.225935	4.53151		16.1383	12.8439	14.1132		2.43542	6.0793	0.449028		19.6039	14.3651		0.689945	1.66157
684			7.84862e-08	141.506	134.456	125.848		139.242	119.394	137.818		126.479	137.613	138.986		66.1674	73.9905	66.9689		74.241	73.1287	87.4915		81.2852	80.1822	69.9266		133.937	132.151	134.359		7.84206	11.0713	6.85919		69.0422	78.2871	77.1313		4.30401	7.99063	6.26378		133.482	74.8202		1.17183	5.03714
686			6.49289e-08	60.3413	59.2448	64.1335		52.7917	65.1874	63.4012		52.3862	61.755	68.9296		24.2639	25.9819	29.2505		22.0587	26.0468	25.3416		31.5951	25.3418	24.5254		61.2399	60.4601	61.0236		2.5652	6.70082	8.2959		26.4987	24.4824	27.1541		2.53316	2.12837	3.86759		60.9078	26.0451		0.402582	1.39245
687			0.158454	2.21755	2.92642	2.19743		1.9348	1.5896	1.89661		2.34291	1.29898	1.60072		1.99534	1.96315	1.47429		1.62498	2.37387	3.2895		3.14567	2.1721	2.57719		2.44713	1.807	1.74754		0.415198	0.189242	0.537231		1.81092	2.42945	2.63165		0.291977	0.833653	0.489063		2.00056	2.29068		0.387887	0.427602
688	110	AGP small subunit	0.0179736	29.3234	26.8373	24.4916		25.1007	21.7485	20.9489		23.2461	24.4955	21.7009		28.3995	22.0732	24.3085		29.7822	29.133	31.2779		23.8033	28.6255	26.5947		26.8841	22.5994	23.1475		2.41624	2.20282	1.39989		24.9271	30.0644	26.3411		3.20819	1.09995	2.42111		24.2103	27.1109		2.33172	2.65375
689	108	AGP small subunit	0.0235665	28.6144	27.3412	30.3704		26.2188	24.0143	23.3127		29.6051	30.1186	26.5488		28.672	28.8016	25.392		23.5687	23.7008	20.2035		27.6787	18.881	21.8823		28.7753	24.5153	28.7575		1.521	1.51643	1.92993		27.6219	22.491	22.814		1.93218	1.98214	4.47222		27.3494	24.309		2.4544	2.87361
690			0.675382	2.66246	2.10276	2.40951		3.04546	1.76589	3.49581		2.75684	2.73138	2.44818		3.24237	3.53136	2.07973		2.38206	3.19929	4.40627		3.11042	3.28039	2.71579		2.39158	2.76905	2.64547		0.280281	0.897474	0.17133		2.95115	3.32921	3.03553		0.768385	1.01834	0.289655		2.60203	3.1053		0.19245	0.198447
692			0.274752	2.86747	2.42045	2.42157		2.9834	2.61158	3.87987		2.35555	1.59246	2.39508		4.45892	2.99894	2.28872		2.08336	3.00928	3.29158		2.80736	2.68366	2.35634		2.56983	3.15828	2.11436		0.257767	0.651983	0.452413		3.24886	2.79474	2.61578		1.10647	0.632036	0.233043		2.61416	2.88646		0.52337	0.326352
693	94	beta-amylase	0.393845	38.6573	38.0422	37.6308		36.7569	34.9446	38.1129		38.1702	41.2192	37.5814		40.0396	38.0306	35.4632		35.1904	39.5039	47.1516		31.4024	36.0835	37.7001		38.1101	36.6048	38.9902		0.516635	1.58962	1.95266		37.8444	40.6153	35.062		2.29385	6.05753	3.27074		37.9017	37.8406		1.20631	2.77664
695			0.569254	4.5278	6.58227	5.74637		5.83231	6.07385	8.41641		8.03324	6.4862	4.26983		6.12863	5.02043	4.74954		5.65609	3.54246	6.02444		5.50114	5.33298	4.53606		5.61881	6.77419	6.26309		1.03316	1.42732	1.8916		5.29953	5.07433	5.12339		0.730684	1.33936	0.515547		6.2187	5.16575		0.578967	0.118425
696			1.31537e-05	8.45987	9.65797	8.85863		11.6568	9.06864	10.8526		10.1694	8.64583	9.50697		4.83556	5.1766	5.54981		7.25155	6.89085	5.95792		4.14209	6.08587	5.37141		8.99216	10.526	9.44074		0.610111	1.32462	0.763951		5.18733	6.70011	5.19979		0.357242	0.667576	0.983188		9.65297	5.69574		0.788639	0.869829
697	125	LMW-GS [GenBank: AAB48469]	2.16689e-05	69.0176	65.0867	63.0647		84.2288	64.3323	60.1554		76.4777	67.4709	70.5281		37.7535	47.2947	31.8688		40.4172	41.5514	45.3954		37.6855	41.0996	37.4076		65.723	69.5721	71.4922		3.02704	12.8637	4.58015		38.9723	42.4547	38.7309		7.78484	2.60914	2.05607		68.9291	40.0526		2.93785	2.08374
701	120	LMW-GS Bu-3	1.27826e-05	221.139	197.42	209.456		235.261	219.221	222.751		227.823	212.976	237.982		158.541	175.6	139.521		160.58	181.434	172.195		151.269	153.958	161.436		209.338	225.744	226.26		11.8599	8.42883	12.5762		157.887	171.403	155.554		18.0482	10.4496	5.26823		220.447	161.615		9.62453	8.55656
702			0.190045	44.7542	34.9685	21.6405		31.2013	23.2612	19.9291		35.0862	35.3911	31.3445		27.8123	23.9951	18.9742		28.5418	28.9155	39.0751		24.0234	28.4538	24.6514		33.7877	24.7972	33.9406		11.602	5.79096	2.25342		23.5939	32.1775	25.7095		4.43272	5.97646	2.39728		30.8418	27.1603		5.23539	4.47192
703			0.476843	9.04297	10.6369	8.79477		9.09988	7.05643	8.59669		6.83536	9.03767	6.90712		8.41104	5.96903	7.66062		9.19313	8.93838	4.91777		9.30969	8.17241	9.14336		9.49156	8.251	7.59338		0.999663	1.06468	1.2513		7.34689	7.68309	8.87515		1.25087	2.39822	0.614249		8.44531	7.96838		0.963892	0.803076
705			0.960431	6.06258	5.43007	2.75223		4.88448	2.95794	3.81003		5.33127	4.24995	2.95339		5.031	4.23101	4.04193		3.57098	4.62413	5.84453		3.2093	5.00743	5.36711		4.74829	3.88415	4.1782		1.75733	0.965407	1.19056		4.43465	4.67988	4.52795		0.52504	1.1378	1.15606		4.27022	4.54749		0.439358	0.12378
706	128	AGP large subunit	0.0286842	5.83109	8.85054	8.00123		4.07792	5.4068	3.53925		6.19888	6.69585	6.92519		7.33326	5.08332	7.41239		7.00173	5.4668	5.98072		6.29483	5.0855	4.43909		7.56095	4.34132	6.60664		1.55713	0.961238	0.371282		6.60966	6.14975	5.27314		1.32244	0.781298	0.941993		6.16964	6.01085		1.6537	0.679
707			0.02499	2.55829	2.58282	3.72307		2.5964	2.54222	2.28518		2.91772	2.62319	3.45186		3.99646	4.80806	3.3445		3.88687	3.22444	3.56637		3.68917	2.8595	2.9858		2.95472	2.4746	2.99759		0.665516	0.166264	0.420069		4.04967	3.55923	3.17816		0.733232	0.331273	0.447032		2.80897	3.59569		0.290366	0.436902
708	89	AGP large subunit	0.0655562	9.56276	9.78364	8.86566		9.53363	7.70579	9.21563		8.95254	10.0659	9.47436		7.96882	6.88618	7.37172		8.34221	7.82275	9.61366		6.81717	8.54453	8.98613		9.40402	8.81835	9.4976		0.479133	0.976535	0.557042		7.40891	8.59287	8.11594		0.542277	0.921391	1.14624		9.23999	8.03924		0.368136	0.595698
711	124	alpha gliadin Bu-BQ807130	0.020423	126.669	119.357	116.016		125.193	144.476	127.662		126.956	113.27	126.781		138.915	133.671	142.121		129.217	130.608	135.743		138.045	135.445	136.302		120.68	132.443	122.336		5.44869	10.493	7.85184		138.236	131.856	136.597		4.26586	3.43756	1.32475		125.153	135.563		6.36749	3.31347
712	121	globulin-2	0.522574	23.516	21.6867	18.3833		24.9618	11.4515	8.24315		20.2852	17.6706	13.7779		18.651	12.9421	15.654		21.6498	18.8633	13.1829		16.9307	18.2282	18.4973		21.1953	14.8855	17.2446		2.60138	8.8726	3.27449		15.749	17.8987	17.8854		2.8556	4.31508	0.837667		17.7751	17.1777		3.18821	1.23728
713	327	alpha gliadin Bu-11	0.0238451	266.361	261.976	282.792		289.759	273.604	269.959		248.592	261.005	294.494		314.926	310.283	313.117		280.148	296.817	333.556		289.207	299.368	296.525		270.376	277.774	268.03		10.9737	10.5381	23.7438		312.775	303.507	295.033		2.34048	27.3254	5.24209		272.06	303.772		5.08572	8.87391
714			0.237685	28.0853	22.1504	22.883		23.6833	23.166	22.0238		23.7586	19.9297	22.8914		20.1329	21.6714	25.5052		24.5691	23.5094	27.4867		24.9036	25.2713	28.8612		24.3729	22.9577	22.1932		3.23586	0.849124	2.00766		22.4365	25.1884	26.3454		2.76666	2.05969	2.18647		23.1746	24.6568		1.10592	2.00792
716	527	gamma gliadin Bu-11	0.688295	119.465	96.3476	99.9199		106.828	112.733	101.674		121.223	94.7452	92.9969		105.047	97.3259	110.045		95.0218	97.6404	113.988		98.8365	87.8368	96.5993		105.244	107.078	102.988		12.4443	5.53418	15.816		104.139	102.217	94.4242		6.40796	10.2778	5.81351		105.104	100.26		2.04847	5.1446
717	550	alpha gliadin Bu-10	0.806742	228.026	169.941	198.831		260.245	213.764	192.284		223.116	179.979	208.908		203.906	201.795	209.723		181.114	196.365	241.291		189.505	192.358	197.931		198.933	222.098	204.001		29.0423	34.7383	21.9833		205.141	206.257	193.265		4.1061	31.2843	4.28544		208.344	201.554		12.1778	7.20041
720			0.0545272	51.2554	56.3737	56.9378		60.004	58.4618	59.0731		52.5996	50.4021	67.2453		61.6469	63.6139	75.2966		59.7865	57.2109	73.4057		71.5041	70.0894	69.6024		54.8556	59.1796	56.749		3.13062	0.776558	9.15621		66.8524	63.4677	70.3986		7.37866	8.7024	0.987867		56.9281	66.9062		2.16756	3.46578
722			0.591482	47.178	50.2152	48.5119		46.8365	55.377	59.101		46.6369	49.0853	57.238		43.1034	54.6145	65.2226		52.62	49.3479	73.3437		50.2381	68.9677	62.4184		48.635	53.7715	50.9867		1.52235	6.28788	5.55041		54.3135	58.4372	60.5414		11.0627	13.0127	9.50482		51.1311	57.764		2.57127	3.16806
723	206	alpha gliadin Bu-14	0.00299803	14.0546	12.5076	15.5351		12.7848	12.6883	12.2763		9.13386	13.53	12.7373		16.4001	15.7559	19.8768		15.3183	17.0834	13.4651		18.0804	20.0446	18.5923		14.0325	12.5831	11.8004		1.51389	0.270087	2.34305		17.3443	15.289	18.9058		2.21677	1.80933	1.01892		12.8053	17.1797		1.1325	1.81402
724	92	beta-amylase Bu-3	0.0106449	67.0618	74.516	71.7977		70.5079	72.9014	80.2278		68.5652	71.7509	67.198		68.8863	60.5248	54.4496		56.6041	54.3324	27.5019		49.3923	45.0976	43.563		71.1252	74.5457	69.1714		3.77237	5.06427	2.33623		61.2869	46.1461	46.0177		7.24849	16.1863	3.0216		71.6141	51.1502		2.72033	8.77884
727	109	ATP synthase beta subunit	0.143808	13.8508	11.2061	12.3904		7.99996	5.82423	11.1488		10.6184	8.01156	7.92976		10.4104	9.93724	12.404		11.4855	15.2949	9.04919		8.69622	10.2282	11.6421		12.4825	8.32434	8.85323		1.32475	2.67707	1.52921		10.9172	11.9432	10.1888		1.30916	3.14789	1.47334		9.88668	11.0164		2.26353	0.881373
728			1.16018e-07	25.7349	27.9633	30.9651		22.341	26.1239	26.4067		24.3349	28.4012	22.9435		11.0377	10.449	10.8406		11.9983	12.0165	14.8345		9.05234	12.7272	10.7087		28.2211	24.9572	25.2265		2.62465	2.27008	2.83602		10.7758	12.9498	10.8294		0.299649	1.63222	1.8404		26.1349	11.5183		1.81168	1.23996
730	16	HMW-GS Ax2*	0.194677	46.1795	45.8132	48.9487		49.6583	55.1954	46.4585		51.1753	46.8886	47.6705		49.7127	53.6558	47.0644		43.6631	54.8881	46.941		45.5322	41.0728	43.1913		46.9805	50.4374	48.5781		1.71435	4.42027	2.28293		50.1443	48.4974	43.2654		3.31681	5.7721	2.23061		48.6653	47.3024		1.73011	3.59175
731			0.725907	21.492	17.7877	21.403		21.7169	27.2319	21.0329		23.3713	20.8335	21.4883		21.4262	30.805	17.947		19.2635	25.9722	13.1439		22.6125	18.3481	17.8745		20.2276	23.3272	21.8977		2.11347	3.39882	1.31749		23.3927	19.4599	19.6117		6.6508	6.4164	2.60953		21.8175	20.8214		1.55139	2.22809
732			0.79214	1.6864	0.829231	1.02583		1.29252	0.325268	1.03104		0.890243	1.13554	0.668259		0.950102	0.862543	0.32944		1.01782	0.948272	0.823384		1.31152	0.839638	0.454532		1.18049	0.882941	0.898015		0.449027	0.500342	0.233739		0.714029	0.929826	0.868564		0.335928	0.0985222	0.429227		0.987147	0.837473		0.167606	0.111207
733			0.0851191	6.00967	6.53172	6.08191		2.47036	4.42952	6.13797		7.20693	5.52698	4.43847		7.86664	7.3992	8.2367		6.40651	8.37757	5.65979		6.9529	5.15939	5.98424		6.20776	4.34595	5.72412		0.28287	1.83523	1.39472		7.83418	6.81462	6.03218		0.419694	1.4041	0.897718		5.42595	6.89366		0.966059	0.903598
734			0.548297	6.77576	6.92266	9.17461		5.43873	8.21733	10.5108		8.21402	9.55309	8.34117		9.16225	10.5061	10.8043		8.62893	9.16449	7.03304		10.2393	6.37182	8.89527		7.62435	8.05562	8.70276		1.34458	2.5399	0.73915		10.1575	8.27549	8.50212		0.874749	1.10881	1.96348		8.12758	8.97838		0.542795	1.02745
735			0.414502	29.2825	31.2906	25.3774		25.2907	18.8137	33.492		36.617	28.1107	26.1666		29.0426	33.6619	35.1966		29.4872	26.2622	18.4622		31.3204	26.6819	30.2963		28.6502	25.8655	30.2981		3.0069	7.35601	5.55798		32.6337	24.7372	29.4329		3.20325	5.66849	2.43683		28.2712	28.9346		2.24049	3.97176
737	64	beta-amylase Bu-3	8.1104e-07	26.7227	22.0565	19.087		23.6714	19.6737	21.499		20.491	23.279	18.3009		11.4409	6.8218	8.51146		7.43093	9.63446	6.75014		6.83145	7.49131	6.7212		22.6221	21.6147	20.6903		3.8491	2.0014	2.49503		8.92472	7.93851	7.01465		2.33712	1.50767	0.416461		21.6423	7.95929		0.966194	0.955203
738	63	omega-5 gliadin	9.06641e-12	122.393	98.6423	94.1383		104.252	95.6167	93.9705		100.907	103.081	94.1203		13.0412	15.7953	13.988		8.01694	10.4582	11.6966		11.5703	12.6095	9.18187		105.058	97.9464	99.3694		15.1806	5.52241	4.6741		14.2749	10.0572	11.1206		1.39927	1.8723	1.75753		100.791	11.8175		3.7629	2.1935
740	307	HMW-GS Dx5	0.0141339	132.087	129.835	102.534		103.769	84.9484	98.6821		134.836	108.777	107.525		91.0539	103.786	86.1509		88.0441	95.3231	75.929		94.9513	95.0306	98.0006		121.486	95.7998	117.046		16.4507	9.73565	15.4195		93.6634	86.4321	95.9942		9.10231	9.79703	1.73808		111.444	92.0299		13.7287	4.98595
741			0.511276	2.94616	1.35036	1.55055		1.12058	1.38864	1.42507		2.1389	2.86989	1.37342		1.25674	2.3979	1.58419		1.43804	1.84814	0.346069		2.33628	1.06442	1.35414		1.94902	1.31143	2.1274		0.869328	0.166285	0.748301		1.74628	1.21075	1.58495		0.587593	0.776404	0.666601		1.79595	1.51399		0.428982	0.274723
742	5	HMW-GS Dx5	0.000777453	305.686	278.652	278.482		310.782	293.466	297.901		288.313	276.129	284.81		282.135	249.305	266.087		243.521	252.084	258.904		245.932	262.158	252.581		287.607	300.716	283.084		15.6573	8.99483	6.27278		265.842	251.503	253.557		16.4164	7.70802	8.15721		290.469	256.967		9.15797	7.7542
743	184	globulin Glo-3	0.291021	44.9278	50.229	53.1231		59.8785	51.5952	61.2329		52.4475	55.141	75.7362		44.2713	45.1882	49.9982		41.0072	46.97	64.4675		46.7256	57.3229	54.4263		49.4266	57.5688	61.1082		4.15614	5.21749	12.7396		46.4859	50.8149	52.8249		3.07611	12.1936	5.47713		56.0346	50.0419		5.99003	3.23945
744			0.41526	13.8716	13.2376	20.6685		20.8263	19.9621	21.0353		16.2224	16.0373	32.0951		21.8734	16.252	18.4305		17.9095	11.9765	20.1543		13.7023	15.7027	15.3936		15.9259	20.6079	21.4516		4.11939	0.568939	9.21802		18.8519	16.6801	14.9329		2.83433	4.22526	1.07686		19.3285	16.8216		2.97675	1.96336
745	463	triticin	0.0447783	29.5598	27.127	23.0177		25.7155	22.3909	19.2947		27.3344	22.1856	23.7266		29.7396	26.3598	29.6057		28.1612	23.3961	34.2236		28.6291	37.6672	34.3516		26.5681	22.467	24.4155		3.30667	3.2111	2.64262		28.5684	28.5937	33.5493		1.91384	5.42668	4.57215		24.4836	30.2371		2.0514	2.86847
746			0.00702102	53.6758	58.6183	51.0644		55.6958	47.2918	44.4711		54.1328	46.3706	46.4232		61.3456	58.6455	62.6279		55.9712	54.5394	56.0761		57.5701	77.4471	67.6453		54.4528	49.1529	48.9756		3.83643	5.83917	4.46641		60.873	55.5289	67.5542		2.03282	0.85855	9.93881		50.8604	61.3187		3.11235	6.02501
747			0.408059	10.8239	12.161	12.9352		14.7867	10.4259	11.1794		8.23685	8.6917	14.1897		12.6637	9.34238	12.8568		10.9407	10.7009	20.5196		13.0126	15.5399	17.3935		11.9734	12.1307	10.3727		1.06807	2.33084	3.31338		11.6209	14.0537	15.3153		1.97565	5.60091	2.19903		11.4923	13.6633		0.972716	1.87789
748			0.666597	29.9613	34.3033	40.5745		39.2522	36.659	36.641		32.4623	34.0395	40.4733		35.5433	33.2283	41.2005		28.6457	29.7124	38.6282		37.9557	35.5581	33.4533		34.9464	37.5174	35.6583		5.33576	1.50242	4.24378		36.6573	32.3288	35.6557		4.1012	5.48144	2.25275		36.0407	34.8806		1.32749	2.26598
749			0.839792	28.9368	33.1249	30.1526		37.9695	27.449	28.4331		27.4526	27.8649	38.1068		31.6862	27.1265	27.4218		28.5456	23.2465	40.4608		28.5384	36.5343	40.5466		30.7381	31.2839	31.1414		2.15456	5.81085	6.03571		28.7448	30.751	35.2064		2.55158	8.81648	6.11327		31.0545	31.5674		0.283075	3.30728
751	219	purinin Bu-2	0.00199192	36.9798	33.0348	36.1354		36.6816	41.8504	42.3353		40.5393	38.2988	39.8585		31.4785	24.7662	31.7178		32.2111	25.8805	32.2772		30.4638	30.4398	32.2158		35.3834	40.2891	39.5655		2.07723	3.13358	1.14867		29.3208	30.123	31.0398		3.94627	3.67419	1.01851		38.4127	30.1612		2.6483	0.860125
752			0.615865	13.3313	14.1924	15.3618		13.653	17.701	13.4192		12.7094	17.6574	18.4258		13.6867	12.2965	13.5796		14.9068	12.7661	19.5124		14.3789	14.9486	12.5767		14.2952	14.9244	16.2642		1.0191	2.40745	3.10242		13.1876	15.7284	13.968		0.773584	3.44738	1.23818		15.1613	14.2947		1.00567	1.30153
753	190	alpha gliadin Bu-14	0.00753836	153.129	173.844	186.091		173.637	169.844	158.91		139.746	156.378	180.352		210.191	202.68	217.08		205.103	176.029	227.854		194.91	201.659	219.08		171.022	167.464	158.825		16.6613	7.64681	20.4131		209.984	202.995	205.216		7.20213	25.9762	12.4717		165.77	206.065		6.27196	3.57068
754			0.632165	12.3542	15.1564	16.9612		14.5797	14.892	14.6827		11.6191	14.3598	17.3389		15.1919	16.1886	17.804		15.2434	15.5929	19.0733		14.3889	17.1107	14.7011		14.8239	14.7181	14.4393		2.32143	0.159124	2.86075		16.3949	16.6365	15.4003		1.3182	2.11755	1.48952		14.6604	16.1439		0.198716	0.655238
757	389	alpha gliadin Bu-14, GDP-binding protein	1.54253e-05	79.0171	80.7789	80.5773		73.602	74.0095	72.214		67.6737	83.443	88.4109		102.519	106.313	104.837		103.535	102.487	113.761		104.582	108.701	119.39		80.1245	73.2752	79.8425		0.964251	0.941328	10.8273		104.556	106.594	110.891		1.91276	6.22887	7.64316		77.7474	107.347		3.87562	3.23373
758			0.310959	7.66143	7.46107	8.1575		6.05151	5.91593	9.08216		7.9057	9.49266	7.26477		5.30505	7.48172	8.54306		7.14762	5.74109	6.15044		6.07841	4.48109	7.23782		7.76	7.01653	8.22104		0.35853	1.79017	1.14693		7.10994	6.34638	5.93244		1.65071	0.723446	1.38415		7.66586	6.46292		0.607747	0.597339
761	163	gamma gliadin Bu-11	0.0846568	190.028	194.272	209.381		188.886	203.837	190.185		197.082	194.406	216.542		197.378	212.13	224.534		206.777	231.937	228.525		210.328	224.85	205.09		197.894	194.302	202.677		10.1721	8.28223	12.082		211.347	222.413	213.423		13.5948	13.648	10.2374		198.291	215.728		4.20132	5.88189
763			0.0226853	27.1558	27.6149	30.3394		24.3342	28.6578	27.6574		26.3388	26.4136	33.7098		31.5909	31.9542	38.1983		30.6701	43.2967	41.0854		31.496	35.6145	34.1094		28.37	26.8831	28.8207		1.7209	2.2634	4.23423		33.9145	38.3507	33.7399		3.71435	6.7429	2.08395		28.0246	35.335		1.01394	2.6131
764			0.0225434	14.7713	11.4729	16.2338		13.202	14.7364	13.1052		13.5877	19.725	15.4899		18.1299	16.96	21.1292		17.8853	19.8894	21.1779		21.2343	17.128	17.1793		14.1593	13.6812	16.2675		2.43875	0.915097	3.14163		18.7397	19.6509	18.5139		2.15041	1.65922	2.35611		14.7027	18.9681		1.37613	0.601933
765			0.0023471	20.3131	22.3962	24.7226		20.7524	22.7479	21.6755		21.9821	19.551	27.0669		28.8322	27.0549	35.2524		27.4868	32.4193	33.1612		29.1942	28.7998	29.714		22.4773	21.7253	22.8666		2.20588	0.998664	3.83526		30.3798	31.0224	29.236		4.3123	3.08434	0.458524		22.3564	30.2128		0.5802	0.904846
767	169	gamma gliadin Bu-4	0.105697	324.693	330.945	329.237		345.147	312.59	327.105		347.787	306.638	342.157		306.235	328.904	300.496		320.629	325.729	327.922		296.431	306.952	304.851		328.292	328.281	332.194		3.23145	16.3102	22.3102		311.878	324.76	302.744		15.0212	3.74152	5.5678		329.589	313.127		2.25611	11.0608
769	322	LMW-GS Bu-2/13	0.00120724	147.402	148.179	155.505		165.637	130.383	144.568		155.969	155.169	149.188		122.027	114.738	102.167		109.583	123.491	125.183		110.898	131.42	128.384		150.362	146.863	153.442		4.47094	17.739	3.70587		112.977	119.419	123.567		10.0463	8.56024	11.0762		150.222	118.655		3.29203	5.3363
771	335	gamma gliadin Bu-6	0.000344656	124.843	142.998	147.883		141.591	140.722	148.652		128.729	143.87	149.607		103.439	113.509	116.194		109.105	113.445	118.649		112.215	122.47	115.256		138.575	143.655	140.735		12.1406	4.34935	10.7864		111.047	113.733	116.647		6.72457	4.77819	5.26702		140.988	113.809		2.5495	2.80071
775			0.0465607	11.0785	11.8149	13.5477		13.5842	14.045	11.5489		13.2007	13.395	12.4171		11.205	9.59379	12.6864		10.0332	11.0424	8.06644		12.0482	9.81893	9.305		12.147	13.0594	13.0043		1.26769	1.32823	0.517664		11.1617	9.71402	10.3907		1.54675	1.51345	1.45822		12.7369	10.4221		0.511593	0.724362
776			0.656375	2.31863	2.18422	2.02354		2.36054	2.46334	1.88575		1.66356	2.53206	1.48595		1.92799	1.12713	2.00436		2.05961	3.29221	1.32355		2.37814	2.18676	2.10232		2.17546	2.23655	1.89386		0.147738	0.308113	0.559789		1.68649	2.22513	2.2224		0.485928	0.994711	0.141325		2.10195	2.04467		0.182789	0.310198
777			0.40645	4.11952	5.31197	5.13917		5.36262	3.8772	4.39112		3.65188	4.92444	4.78591		2.91192	3.89279	4.45661		4.78687	4.63382	3.69696		4.44949	5.1993	4.60533		4.85689	4.54365	4.45408		0.644393	0.754368	0.698169		3.75378	4.37255	4.75137		0.781671	0.590059	0.395664		4.6182	4.29257		0.211501	0.503586
781			0.164368	12.83	11.8917	18.4547		12.4233	12.7674	8.64468		9.50615	11.8168	14.5549		14.5254	14.8944	13.1456		11.0864	16.8126	10.5448		8.10454	9.6528	10.4068		14.3921	11.2785	11.9593		3.54945	2.28741	2.52739		14.1885	12.8146	9.38804		0.921834	3.47295	1.17374		12.5433	12.1304		1.63693	2.47227
782	173	LMW-GS Bu-6	0.49868	215.61	211.964	225.334		231.883	244.71	229.493		227.981	189.168	259.14		197.289	221.851	202.089		178.695	202.217	233.509		221.125	193.808	223.72		217.636	235.362	225.43		6.91102	8.1831	35.0556		207.076	204.807	212.884		13.0186	27.4983	16.5713		226.143	208.256		8.88437	4.16575
783	174	grain softness protein	0.086126	32.4636	27.8749	39.3253		35.0404	37.8997	41.2849		35.6827	33.1404	45.3727		38.6127	47.2176	49.7662		36.3718	42.4698	43.7593		40.5268	45.2624	50.0561		33.2213	38.075	38.0652		5.76272	3.12594	6.45483		45.1989	40.8669	45.2818		5.84434	3.94598	4.76468		36.4538	43.7825		2.7995	2.5253
784			0.741625	18.138	20.5259	19.7565		21.0421	17.8072	22.2435		22.3703	19.4878	22.5386		23.31	21.2591	16.6201		20.4918	17.4225	18.2872		21.9922	18.573	17.7631		19.4735	20.3642	21.4656		1.21884	2.29449	1.71484		20.3964	18.7338	19.4428		3.4274	1.58265	2.24473		20.4344	19.5243		0.997905	0.834275
786	533	HSP70	0.00289752	31.5226	31.2158	30.7954		28.6085	26.5866	34.788		32.7874	31.0932	31.4104		23.3481	25.7224	22.6013		30.9739	28.4657	28.1389		28.2753	27.5709	28.1364		31.1779	29.9944	31.7637		0.365075	4.27276	0.900654		23.8906	29.1928	27.9942		1.62973	1.55109	0.373144		30.9787	27.0259		0.901327	2.78059
787			0.0983585	7.70596	10.032	8.5603		10.8149	9.1384	12.551		10.2035	9.74345	7.45335		10.3066	10.5848	8.37727		16.0436	10.2046	12.2326		11.3979	10.7345	10.7851		8.76609	10.8348	9.13343		1.1766	1.70637	1.47306		9.75622	12.8269	10.9725		1.20228	2.96455	0.369306		9.5781	11.1852		1.1037	1.54637
788	119a	LMW-GS Bu-3	0.0317885	57.1967	48.5767	65.3129		74.7805	70.0434	66.5421		64.5326	55.4241	45.5532		51.0479	43.843	49.016		57.4932	54.085	45.4268		48.0156	55.5915	56.0712		57.0288	70.4553	55.1699		8.36937	4.13461	9.49224		47.969	52.335	53.2261		3.71483	6.22061	4.5188		60.8847	51.1767		8.34037	2.81348
789	119	LMW-GS Bu-3	0.107956	410.972	354.78	364.812		426.916	381.096	386.928		399.356	366.427	413.529		330.415	365.449	335.274		322.961	362.419	390.687		320.073	359.147	362.975		376.855	398.313	393.104		29.9691	24.9415	24.1649		343.713	358.689	347.398		18.9804	34.0166	23.742		389.424	349.933		11.1925	7.80344
790	141a	LMW-GS Bu-4	0.388111	48.9848	38.2015	43.802		59.7966	44.3696	51.0321		44.5398	42.7211	45.7001		42.9306	41.7104	44.8724		41.4616	48.7767	57.1609		41.8513	50.7219	50.7376		43.6628	51.7327	44.3204		5.39301	7.73733	1.50157		43.1711	49.1331	47.7703		1.59471	7.85569	5.12597		46.5719	46.6915		4.48145	3.12393
791	141	LMW-GS Bu-4	0.107094	222.958	211.473	225.961		225.41	225.91	216.169		206.273	196.946	208.63		206.434	215.413	228.772		209.285	224.934	207.442		219.969	216.274	222.123		220.131	222.496	203.95		7.64698	5.48506	6.17893		216.873	213.887	219.455		11.2405	9.61098	2.95849		215.525	216.738		10.0944	2.78664
793	161	LMW-GS Bu-3	0.0877864	13.9088	14.899	16.0935		16.7607	17.9276	13.609		13.7782	17.3889	15.8684		19.2615	23.0408	21.0994		23.0248	27.1337	13.3918		19.2642	23.1805	21.3318		14.9671	16.0991	15.6785		1.09395	2.23401	1.81282		21.1339	21.1834	21.2588		1.88989	7.05361	1.95919		15.5816	21.1921		0.572175	0.0628952
794			0.00462771	6.69203	7.129	7.96541		6.80442	7.29779	5.85095		4.50055	5.39599	4.08749		8.4638	11.6375	10.7518		8.29291	7.27963	6.28941		9.96434	9.16165	5.46693		7.26215	6.65105	4.66134		0.647044	0.735515	0.668907		10.2844	7.28732	8.19764		1.63768	1.00177	2.39868		6.19151	8.58978		1.35994	1.53652
795	450	methionine synthase	0.650911	12.8296	12.2116	12.073		14.2968	13.3715	13.1029		13.382	17.1191	9.96094		15.3813	12.9329	13.4839		16.4156	12.4598	12.0321		14.7524	10.003	9.5642		12.3714	13.5904	13.4873		0.402767	0.626353	3.58023		13.9327	13.6359	11.4399		1.28443	2.41683	2.8771		13.1497	13.0028		0.675991	1.36166
796			0.152686	2.50026	3.36761	2.75162		2.93094	3.28681	2.67677		3.3756	5.37566	2.3583		5.42728	4.4677	4.61148		4.21112	2.03246	3.34128		5.67231	4.12512	3.3854		2.87317	2.96484	3.70319		0.446267	0.306429	1.53513		4.83548	3.19495	4.39428		0.517527	1.09668	1.16697		3.1804	4.14157		0.455063	0.848958
799	220	purinin Bu-3	0.0104424	282.893	281.145	279.178		285.934	309.573	284.574		301.557	283.478	314.109		262.372	251.97	256.938		284.043	252.995	271.877		266.528	292.543	285.848		281.072	293.36	299.715		1.8587	14.0572	15.3986		257.093	269.638	281.64		5.20276	15.6448	13.5083		291.382	269.457		9.47742	12.2742
802	543	purinin Bu-1	0.721243	113.218	107.129	132.099		124.815	128.254	124.467		98.1652	121.568	134.281		116.835	113.726	115.399		117.62	102.759	119.556		116.166	122.444	125.149		117.482	125.845	118.005		13.0195	2.09329	18.3196		115.32	113.312	121.253		1.55596	9.19017	4.60849		120.444	116.628		4.68505	4.12905
803	151	serpin Bu-5	0.027578	82.7821	101.924	98.6635		82.6142	71.4887	98.2593		81.0751	84.4959	98.6897		95.758	108.583	116.377		110.756	102.419	115.834		108.843	106.059	104.377		94.4567	84.1207	88.0869		10.2411	13.4487	9.34026		106.906	109.67	106.426		10.4115	6.77302	2.25536		88.8881	107.667		5.21436	1.75062
804			0.244894	2.5358	2.49435	2.9709		2.35887	2.35384	2.16277		2.36763	2.38739	2.35742		2.43677	2.06036	2.83919		2.46994	2.92407	2.43791		2.22684	2.44501	2.02678		2.66702	2.29182	2.37081		0.263986	0.111796	0.0152347		2.44544	2.61064	2.23288		0.389488	0.271912	0.209179		2.44322	2.42965		0.197799	0.189375
805			0.0028206	7.19732	7.25771	8.87619		6.46117	6.6075	6.03409		6.02334	6.74735	6.80794		4.82295	5.42729	5.5769		4.19279	5.43682	4.04931		6.27117	4.04658	5.08598		7.77707	6.36759	6.52621		0.952341	0.297942	0.436549		5.27571	4.55964	5.13458		0.399177	0.763042	1.1131		6.89029	4.98998		0.772059	0.379304
806	152	serpin Bu-7	1.66438e-06	33.0453	44.1303	42.3682		34.3653	34.5312	43.1109		30.5437	35.7929	33.3044		16.9258	18.2667	19.7545		14.3678	20.1484	17.9735		16.6042	13.1729	17.0605		39.848	37.3358	33.2137		5.95679	5.00208	2.62577		18.3157	17.4966	15.6125		1.41499	2.91964	2.12505		36.7992	17.1416		3.34953	1.38609
807	528	WMAI Bu-1	0.572701	164.485	163.436	170.562		176.76	193.461	164.407		200.108	144.276	182.038		180.77	136.254	165.724		184.883	150.161	133.359		170.516	212.548	172.246		166.161	178.209	175.474		3.84699	14.581	28.4889		160.916	156.134	185.103		22.6444	26.2766	23.7835		173.281	167.385		6.31623	15.53
808			0.0265579	201.944	187.751	204.589		199.179	189.781	190.326		205.333	178.631	164.598		173.069	174.015	162.372		170.013	167.05	135.24		196.69	176.073	190.825		198.095	193.095	182.854		9.05517	5.27592	20.6936		169.819	157.434	187.863		6.466	19.2781	10.6226		191.348	171.705		7.76904	15.3016
809	265	WTAI CM3	0.0696041	135.822	122.66	145.226		151.495	147.227	151.479		149.615	131.283	118.969		121.801	91.0686	133.917		126.963	114.157	109.804		121.217	127.817	121.411		134.57	150.067	133.289		11.3353	2.45935	15.4212		115.596	116.975	123.482		22.088	8.9198	3.75567		139.309	118.684		9.33914	4.2119
811			0.93112	6.6054	9.14932	6.85999		5.36973	8.12439	6.22336		7.03006	7.42715	5.94378		7.40046	6.65084	5.68305		6.8968	10.3702	2.32485		5.69068	6.50465	6.67916		7.53823	6.5725	6.80033		1.40104	1.41013	0.767902		6.57812	6.53061	6.2915		0.861013	4.03515	0.52759		6.97035	6.46674		0.50482	0.153612
813			0.445597	16.7262	20.0197	17.8839		17.9936	20.8057	20.4843		21.1789	21.3345	18.1531		21.776	20.4793	20.07		21.6727	15.4788	17.0756		20.9426	20.4374	17.9317		18.2099	19.7612	20.2222		1.67077	1.53922	1.79354		20.7751	18.0757	19.7705		0.890612	3.21583	1.61241		19.3978	19.5404		1.0542	1.36434
814			0.750579	13.9841	14.322	14.2549		12.1463	14.5661	14.166		14.4457	13.2835	11.2949		13.7855	13.229	14.2413		13.8954	14.4504	8.03828		15.4727	12.3701	12.4711		14.187	13.6261	13.008		0.178866	1.29707	1.59336		13.7519	12.128	13.438		0.506967	3.5527	1.76282		13.607	13.106		0.589743	0.861342
818	47	HMW-GS By9	0.506905	10.7826	9.96167	8.72557		9.07866	8.96975	7.2692		10.8749	9.86252	6.72787		10.6781	9.57697	9.70581		13.2476	10.7344	8.43598		10.3912	9.88888	9.95489		9.8233	8.4392	9.15508		1.0355	1.01471	2.16211		9.98696	10.806	10.0783		0.602002	2.40661	0.27296		9.13919	10.2904		0.692183	0.448837
819			0.811775	12.0408	13.46	9.40893		13.7359	10.3345	12.5814		12.6096	11.8138	10.0931		12.4044	12.9159	11.0196		14.5694	12.3171	12.0401		12.5049	12.8036	12.0099		11.6366	12.2173	11.5055		2.05555	1.72968	1.28628		12.1133	12.9755	12.4395		0.981087	1.38726	0.400891		11.7864	12.5094		0.378828	0.435332
821			0.0799382	58.1541	76.5517	68.9341		68.1903	63.7597	70.1422		58.4373	67.9537	83.2684		70.515	88.1552	95.8096		79.6595	77.2104	100.706		77.7514	94.1864	89.7985		67.88	67.3641	69.8865		9.24398	3.27046	12.5279		84.8266	85.8587	87.2454		12.9716	12.9165	8.50977		68.3768	85.9769		1.33257	1.21374
822			0.000165696	2.96163	3.36933	3.46743		2.49669	2.26443	2.00966		2.3148	2.55014	2.62805		2.96587	2.81348	2.56217		3.44255	3.3687	3.09652		3.26643	3.69632	3.15033		3.26613	2.25693	2.49767		0.268225	0.243601	0.163084		2.78051	3.30259	3.37103		0.203861	0.182243	0.287633		2.67358	3.15137		0.527096	0.322999
824	345	farinin Bu-3	0.727387	63.7982	72.0756	70.0204		67.3695	58.6451	73.622		60.6268	73.8454	73.5136		68.3219	60.5651	77.4718		69.5683	67.0679	59.7871		67.8401	75.3239	78.5748		68.6314	66.5456	69.3286		4.31	7.52237	7.53777		68.7863	65.4744	73.9129		8.46287	5.08153	5.50468		68.1685	69.3912		1.44811	4.25164
826	346	gamma gliadin Bu-6	5.18653e-06	173.771	169.805	176.774		186.725	186.593	172.957		176.518	175.834	179.463		136.676	151.345	143.909		134.912	148.701	127.678		143.284	141.14	146.2		173.45	182.092	177.272		3.49522	7.91092	1.92822		143.977	137.097	143.541		7.33465	10.6808	2.53976		177.604	141.538		4.33059	3.85232
827	347	gamma gliadin Bu-6	0.369232	23.3297	23.0164	17.602		24.5826	19.1218	21.6691		19.4375	16.7266	41.4495		22.5972	23.7517	21.1449		23.7151	39.3379	37.2831		21.0404	28.4587	25.8812		21.316	21.7912	25.8712		3.22027	2.73243	13.5591		22.498	33.4453	25.1268		1.30623	8.48905	3.76626		22.9928	27.0234		2.50408	5.71482
828			0.0455129	3.94374	3.04861	3.92279		2.39547	2.81546	1.91541		3.43192	4.59417	3.26219		3.4168	3.78177	4.14684		2.39499	3.40851	1.90126		3.04922	1.66829	2.8973		3.63838	2.37545	3.76276		0.510867	0.450361	0.725008		3.7818	2.56826	2.53827		0.365018	0.768418	0.757244		3.25886	2.96278		0.767584	0.709456
829	60	omega-5 gliadin	1.04461e-12	347.066	294.131	296.68		352.722	331.215	291.851		295.689	330.046	306.896		39.9213	49.3253	40.0527		38.4734	27.2026	30.6891		33.6833	32.282	29.6819		312.626	325.263	310.877		29.8533	30.8691	17.5213		43.0998	32.1217	31.8824		5.39187	5.77036	2.03038		316.255	35.7013		7.84957	6.40841
831			0.963818	14.6944	15.3065	13.3026		11.9659	16.5184	14.6105		14.5014	13.2826	15.2379		18.1838	15.8055	12.8348		18.1259	15.9655	12.1042		15.3764	14.5214	14.3249		14.4345	14.3649	14.3406		1.0269	2.28614	0.987531		15.608	15.3985	14.7409		2.67999	3.0506	0.559071		14.38	15.2491		0.0487204	0.452476
832	103	globulin-2	0.0700876	23.3275	17.5627	21.7504		22.7493	17.376	15.7228		18.2927	21.9849	15.4984		15.1434	19.3307	18.4815		13.9552	18.3817	12.5916		16.0004	12.8439	11.5415		20.8802	18.616	18.592		2.97928	3.67369	3.25363		17.6519	14.9762	13.462		2.21353	3.02707	2.2928		19.3627	15.3633		1.31421	2.12161
833	309	globulin Glo-3	0.484222	27.2984	25.4254	20.8851		28.2975	19.7212	15.2253		26.5141	21.4283	16.4782		29.217	28.1509	23.3761		26.2387	31.5145	19.4305		27.9632	23.1351	29.411		24.5363	21.0813	21.4735		3.29777	6.64142	5.01809		26.9147	25.7279	26.8364		3.11049	6.05816	3.28614		22.3637	26.493		1.8917	0.663764
834			0.011989	6.40962	4.63559	6.8824		6.84682	5.22351	5.45634		7.10959	5.66533	6.67354		7.40156	5.94454	6.90622		8.052	8.01195	10.0163		4.85017	4.85171	5.7549		5.97587	5.84222	6.48282		1.18454	0.877761	0.74078		6.75077	8.6934	5.15226		0.740844	1.1458	0.521902		6.1003	6.86548		0.337941	1.77336
844	299	protein disulfide isomerase 3	0.781944	31.0833	36.2158	33.1931		36.9734	29.4661	46.3899		32.9225	34.1102	39.7754		38.9898	38.5808	44.2943		47.3821	42.1629	23.2221		36.5473	22.3992	36.7897		33.4974	37.6098	35.6027		2.57977	8.47981	3.66214		40.6216	37.589	31.9121		3.18717	12.7128	8.2393		35.57	36.7076		2.05639	4.42118
847			7.76283e-09	157.863	149.453	136.037		151.614	136.311	135.974		145.342	137.246	145.879		69.0534	71.2841	78.2878		73.8021	72.2517	86.1422		78.8501	82.5405	74.196		147.785	141.3	142.822		11.008	8.93425	4.83703		72.8751	77.3987	78.5289		4.81837	7.61172	4.18153		143.969	76.2675		3.39105	2.99179
849	476	omega-1,2 gliadin D3	8.24371e-07	347.168	350.978	324.126		335.303	317.355	312.663		323.754	316.043	337.332		228.88	232.329	250.052		216.602	249.836	213.999		233.857	197.846	223.264		340.757	321.774	325.709		14.529	11.949	10.7783		237.087	226.812	218.322		11.3595	19.9817	18.5074		329.414	227.407		10.0192	9.39664
850			0.0117036	19.731	22.6644	15.1024		11.4894	7.45237	4.18202		21.5809	17.8885	14.8585		26.8683	30.2693	28.2219		27.7511	26.6892	9.9342		22.057	13.1496	25.5342		19.1659	7.70793	18.1093		3.81255	3.66038	3.36664		28.4531	21.4582	20.2469		1.71226	9.99416	6.38765		14.9944	23.3861		6.33234	4.4298
852	343	LMW-GS Bu-8	0.11418	41.3708	31.4902	34.6362		35.8314	40.594	34.9573		38.8417	39.0369	39.8554		47.9116	41.3944	41.266		32.9475	31.7396	35.5481		40.9447	27.3965	34.8381		35.8324	37.1276	39.2447		5.04774	3.03365	0.537813		43.524	33.4117	34.3931		3.80033	1.94622	6.78502		37.4015	37.1096		1.72254	5.57667
853	342	alpha gliadin Bu-1	0.329004	94.9387	72.6643	96.1253		81.7267	92.3016	84.0922		87.0933	71.0941	52.3104		90.1087	82.6474	86.4029		84.7558	95.8157	80.1395		76.6214	78.0965	94.8957		87.9095	86.0401	70.1659		13.216	5.55002	17.41		86.3863	86.9036	83.2045		3.73069	8.05582	10.1517		81.3718	85.4982		9.74951	2.00313
854			0.0906781	32.7885	27.5547	32.0263		32.5418	29.1649	33.5474		32.2436	29.1003	29.307		28.7835	28.0217	31.5062		33.8028	28.9433	31.8517		33.7718	37.0642	35.2891		30.7898	31.7513	30.217		2.82752	2.2957	1.75819		29.4371	31.5326	35.3751		1.83191	2.44543	1.6479		30.9194	32.1149		0.775352	3.0115
855	542	purinin Bu-1	0.498025	57.5464	53.9571	62.8553		62.5721	64.5523	54.8848		57.5002	57.4535	66.0159		58.3783	55.211	56.3139		49.4746	48.7711	67.1905		59.7782	65.1592	65.4041		58.1196	60.6697	60.3232		4.47669	5.10681	4.93006		56.6344	55.1454	63.4472		1.6078	10.4373	3.1798		59.7042	58.409		1.38317	4.42626
[truncated: 1 more columns]

## Sheet: Control Minus  v 35b Minus
				Normalized Volume																								Averages				Standard Deviation				Averages				Standard Deviation				Average of Bio Reps			STD of Bio Reps
				Control Minus Fertilizer Biological Rep A				Control Minus Fertilizer Biological Rep B				Control Minus Fertilizer Biological Rep C				35b Minus Fertilizer Biological Rep A				35b Minus Fertilizer Biological Rep B				35b Minus Fertilizer Biological Rep C				Control Minus Fertilizer				Control Minus Fertilizer				35b Minus Fertilizer				35b Minus Fertilizer				Control Minus Fertilizer	35b Minus Fertilizer		Control Minus Fertilizer	35b Minus Fertilizer
SameSpot #	Reference #1	Predominant Protein2	Anova (p)3	Tech Rep a	Tech Rep b	Tech Rep c		Tech Rep a	Tech Rep b	Tech Rep c		Tech Rep a	Tech Rep b	Tech Rep c		Tech Rep a	Tech Rep b	Tech Rep c		Tech Rep a	Tech Rep b	Tech Rep c		Tech Rep a	Tech Rep b	Tech Rep c		Bio Rep A	Bio Rep B	Bio Rep C		Bio Rep A	Bio Rep B	Bio Rep C		Bio Rep A	Bio Rep B	Bio Rep C		Bio Rep A	Bio Rep B	Bio Rep C
2			0.472969	36.1131	31.307	27.8173		31.5009	39.4342	29.169		25.9467	27.0427	28.9128		36.8465	27.8699	27.1915		32.5939	34.305	28.9191		28.5213	32.3708	26.9305		31.7458	33.368	27.3008		4.16527	5.38128	1.49975		30.636	31.9393	29.2742		5.38918	2.75197	2.79718		30.8049	30.6165		3.14118	1.33267
3			0.170599	11.3874	8.94633	10.4831		9.78149	8.35462	8.71655		8.1261	7.0674	7.75963		8.51073	9.49801	8.685		10.0804	8.68857	5.90268		8.37257	7.98145	5.8558		10.2723	8.95089	7.65104		1.23412	0.741734	0.537637		8.89791	8.22388	7.40328		0.526953	2.12727	1.35434		8.95807	8.17502		1.31064	0.748515
4			0.570734	5.50254	7.43208	9.14616		6.28135	5.46345	6.0764		5.1	7.71547	6.74798		6.40427	7.4788	5.82805		5.57887	6.99068	5.2914		8.45865	6.77119	6.49369		7.36026	5.9404	6.52115		1.82287	0.425577	1.32241		6.57037	5.95365	7.24117		0.837814	0.909524	1.06346		6.60727	6.5884		0.713837	0.64395
5			0.419493	2.38838	3.25156	3.70251		2.95001	2.00095	2.44156		3.03089	2.60764	2.30973		2.49863	2.53049	3.01786		1.93312	2.77437	2.13055		3.27903	2.4299	2.48573		3.11415	2.46417	2.64942		0.667751	0.474934	0.362389		2.68233	2.27935	2.73155		0.291018	0.439924	0.474946		2.74258	2.56441		0.334855	0.248095
6			0.70995	39.747	38.0818	35.1654		37.7425	35.9896	28.0047		36.4394	31.5909	27.7959		35.4449	34.2941	33.7373		22.3321	29.8452	44.2215		34.1258	29.9614	29.8668		37.6647	33.9123	31.9421		2.31908	5.19066	4.33245		34.4921	32.1329	31.318		0.870843	11.1226	2.43207		34.5064	32.6477		2.90722	1.64849
7			0.793988	10.978	10.0046	9.95161		9.88143	10.2306	9.86746		13.0104	10.5335	10.8904		12.5274	8.76112	10.5007		11.0264	8.25692	10.9338		8.96698	11.9995	9.91032		10.3114	9.99316	11.4781		0.57792	0.205747	1.33894		10.5964	10.0724	10.2923		1.88495	1.57291	1.55195		10.5942	10.3204		0.781842	0.263139
8			0.0105848	21.0285	20.8608	23.734		16.3163	20.9567	20.5419		20.9054	17.4299	19.7047		19.7927	18.7245	16.5852		15.4336	16.5574	17.1196		17.2629	15.4981	14.852		21.8744	19.2716	19.3467		1.61258	2.5678	1.7652		18.3675	16.3702	15.871		1.63326	0.858443	1.24799		20.1642	16.8695		1.48155	1.32105
9			0.120509	22.0533	20.1623	20.8606		18.888	19.2216	20.8841		19.4473	16.7011	20.685		21.4116	19.8167	19.8517		14.9692	19.9552	17.9049		20.3499	13.681	14.628		21.0254	19.6646	18.9445		0.956195	1.06924	2.03902		20.36	17.6098	16.2196		0.910854	2.50606	3.60814		19.8781	18.0631		1.05677	2.10708
10			0.0111611	24.0863	25.3315	25.2872		25.5659	28.6549	25.275		24.0389	22.7201	20.0583		23.8841	22.3145	25.8397		14.1159	21.0947	19.7019		25.2609	23.6432	26.9285		24.9017	26.4986	22.2724		0.706472	1.87306	2.02773		24.0128	18.3042	25.2775		1.76612	3.69341	1.6427		24.5576	22.5315		2.13401	3.71517
11			0.609337	13.5286	15.3469	17.2738		14.6448	15.6019	11.531		17.4627	14.0608	13.156		13.1979	16.3842	12.4197		8.97898	14.5902	11.8768		16.7447	8.97751	14.0831		15.3831	13.9259	14.8932		1.87283	2.12853	2.27084		14.0006	11.8153	13.2684		2.10064	2.80609	3.94715		14.7341	13.0281		0.741519	1.11228
14			0.922016	35.1366	41.1839	45.0736		43.4395	39.302	34.7812		35.4474	45.3395	35.9097		37.395	41.2964	30.0024		34.3183	45.612	33.0153		40.3805	37.6651	33.413		40.4647	39.1742	38.8989		5.0074	4.33059	5.58259		36.2313	37.6486	37.1529		5.73622	6.92725	3.51187		39.5126	37.0109		0.835973	0.719218
15	3	HMW-GS Dx5	0.00577217	209.18	227.588	225.68		212.576	179.201	199.493		209.33	186.941	191.161		208.681	208.032	217.367		179.71	177.296	173.159		184.772	164.326	196.524		220.816	197.09	195.811		10.1221	16.8166	11.8964		211.36	176.722	181.874		5.21239	3.31348	16.2931		204.572	189.985		14.0818	18.6895
16			0.275527	4.51448	6.08341	7.04306		4.90629	5.0169	5.94531		3.65647	5.17345	4.97221		6.60738	6.17304	5.38732		5.68533	5.36179	4.15696		6.56663	5.32399	5.82481		5.88032	5.2895	4.60071		1.27646	0.570637	0.823904		6.05591	5.06803	5.90514		0.618405	0.805419	0.625205		5.25684	5.67636		0.640429	0.532198
17			0.613136	2.89721	3.62656	3.97645		2.43557	2.72591	3.21836		3.1796	3.74862	2.96016		4.16899	2.98445	2.60755		3.95676	3.34526	2.89301		3.04336	3.51332	3.21002		3.50007	2.79328	3.29613		0.550624	0.395718	0.406942		3.25366	3.39834	3.25557		0.814792	0.533855	0.23827		3.19649	3.30253		0.363775	0.0829868
19	7	HMW-GS Dx5	0.0363405	60.8389	66.5212	63.9362		59.5624	60.9571	54.9907		49.876	54.4588	58.4647		59.495	63.3524	59.3124		55.9739	52.362	62.2837		56.1631	52.7069	54.1251		63.7654	58.5034	54.2665		2.84499	3.12099	4.29753		60.7199	56.8732	54.3317		2.28164	5.0216	1.73734		58.8451	57.3083		4.75866	3.21625
21			0.61644	29.3973	30.5951	28.6515		28.1984	24.2266	25.1421		34.245	32.952	32.1396		48.0725	22.1762	24.1848		24.6539	28.8074	24.4807		27.9786	32.1819	23.1968		29.5479	25.8557	33.1122		0.98052	2.07985	1.06179		31.4778	25.9807	27.7858		14.4064	2.44956	4.49564		29.5053	28.4148		3.62843	2.80205
22			0.0135432	4.63847	5.7704	6.04658		4.65806	4.78462	5.02031		6.56735	6.06749	5.77332		5.16548	5.64838	5.1259		2.97057	5.01701	3.70472		5.09313	4.79549	4.99307		5.48515	4.821	6.13605		0.746138	0.183845	0.401431		5.31325	3.89743	4.96057		0.290904	1.03674	0.151461		5.48073	4.72375		0.657541	0.73702
26			0.0765242	19.5315	19.8136	24.0347		22.3271	17.4219	19.5656		19.8097	19.194	17.0967		19.0025	24.6802	25.114		18.4908	17.3599	13.8049		19.5245	18.6888	18.6197		21.1266	19.7715	18.7001		2.52245	2.45911	1.42234		22.9322	16.5519	18.9443		3.41012	2.44525	0.503617		19.8661	19.4761		1.21599	3.22327
27	12	HMW-GS Ax2*	0.153425	100.784	121.84	129.395		100.939	97.7998	103.13		100.77	107.801	105.265		98.4192	117.33	115.545		111.033	112.952	106.714		102.722	92.8302	104.33		117.34	100.623	104.612		14.8271	2.67912	3.56068		110.431	110.233	99.9607		10.4411	3.19482	6.22732		107.525	106.875		8.73079	5.98876
29	17	HMW-GS Ax2*	0.624745	86.8695	107.575	121.996		89.2298	97.9857	96.2827		108.048	93.4751	95.3736		102.409	108.022	104.047		101.33	88.0489	105.17		93.0269	98.3554	95.8077		105.48	94.4994	98.9655		17.6566	4.64238	7.9227		104.826	98.183	95.73		2.88652	8.984	2.6651		99.6483	99.5797		5.52209	4.70606
31	19	HMW-GS Ax2*	0.674998	32.7632	45.7709	38.6064		35.3058	33.0948	34.0524		29.2883	35.0968	37.9814		29.7651	39.1445	35.0525		36.1278	33.0256	38.7925		33.0506	34.8188	34.6699		39.0469	34.151	34.1221		6.51502	1.10876	4.42775		34.654	35.9819	34.1798		4.70234	2.8862	0.980706		35.7733	34.9386		2.83499	0.934182
32			0.201012	10.2956	11.8813	12.7394		9.88097	10.3321	10.2482		7.84627	8.66844	9.89463		7.02582	11.65	9.05111		7.03216	9.71208	9.60621		10.2777	9.48028	9.4333		11.6388	10.1538	8.80311		1.23981	0.239943	1.0308		9.24232	8.78348	9.73044		2.31802	1.51761	0.474549		10.1985	9.25208		1.41836	0.473552
34	20	HMW-GS Bx7	0.108006	293.247	272.316	300.439		260.917	261.398	247.898		260.265	254.632	250.832		277.519	258.91	324.067		276.417	245.445	274.028		268.247	263.257	261.363		288.667	256.738	255.243		14.6102	7.65932	4.74628		286.832	265.297	264.289		33.5621	17.2337	3.556		266.883	272.139		18.8808	12.7344
36	26	HMW-GS Bx7	0.496658	168.28	170.892	179.946		160.169	172.485	167.642		167.237	160.116	161.826		169.555	165.013	199.501		185.177	158.997	172.753		172.305	179.465	175.083		173.039	166.765	163.06		6.12236	6.20445	3.71744		178.023	172.309	175.618		18.7389	13.0957	3.60973		167.622	175.317		5.04464	2.86894
37	24	HMW-GS Ax2*	0.821701	55.8882	82.4312	74.7944		69.2732	60.6629	64.8321		66.8482	62.0859	60.0724		63.3738	74.7012	64.1048		67.872	60.4462	73.2631		67.2179	69.2763	70.6565		71.0379	64.9227	63.0022		13.6645	4.30586	3.47959		67.3933	67.1937	69.0502		6.33939	6.43532	1.73042		66.321	67.8791		4.19638	1.01915
41	28	HMW-GS Ax2*	0.843645	17.3978	29.5104	26.1549		22.7284	20.9624	21.0031		21.6441	23.523	20.4537		22.8823	20.1026	20.8275		21.6241	18.7714	23.4939		25.5161	27.6652	19.2344		24.3544	21.5646	21.8736		6.25381	1.00808	1.54744		21.2708	21.2965	24.1386		1.44191	2.37826	4.38096		22.5975	22.2353		1.52928	1.64835
42			0.207935	15.0463	18.7732	19.6091		17.724	14.1988	14.2799		16.7003	21.6068	22.8463		15.7912	18.0878	19.5043		14.8379	18.7789	15.1937		19.3554	16.7583	24.0224		17.8095	15.4009	20.3845		2.42927	2.0123	3.25022		17.7944	16.2702	20.0454		1.87386	2.17988	3.68086		17.865	18.0367		2.49225	1.89921
50			0.593236	7.24112	9.35331	10.0084		9.34252	6.30612	8.88653		7.9528	8.26727	8.35896		5.20828	9.25326	10.799		6.59977	6.46765	6.48226		7.97965	4.23138	8.37856		8.86762	8.17839	8.19301		1.44618	1.63739	0.21302		8.42018	6.51656	6.8632		2.88697	0.0724302	2.28793		8.41301	7.26665		0.393776	1.01392
51			0.180506	12.7589	12.0953	14.7252		8.53477	9.80177	12.2317		12.7352	9.80668	12.8903		7.53156	12.5916	7.28492		10.3877	7.913	11.1334		11.3483	8.26899	8.48784		13.1931	10.1894	11.8107		1.36766	1.87871	1.73729		9.13603	9.81138	9.36839		2.99517	1.68579	1.71817		11.7311	9.4386		1.50344	0.343102
54			0.343443	11.158	14.5401	14.7035		15.216	14.3881	14.2351		10.6462	16.1025	14.1525		13.4419	16.227	14.5077		15.7829	15.1869	14.6364		15.5037	16.5955	16.949		13.4672	14.6131	13.6337		2.00153	0.52776	2.76492		14.7255	15.2021	16.3494		1.40525	0.573409	0.753416		13.9047	15.4257		0.61912	0.834699
55			0.337202	8.78179	12.0806	14.6366		13.3506	9.55051	12.8221		14.0597	11.2181	9.36391		10.162	10.7092	6.60851		11.6036	11.5491	15.666		9.64892	9.15717	10.5847		11.833	11.9077	11.5472		2.93523	2.05845	2.36513		9.15991	12.9396	9.79693		2.22646	2.36133	0.725183		11.7627	10.6321		0.190257	2.02352
56			0.332996	7.2103	7.11468	8.93595		9.76563	8.30267	11.8843		10.1507	8.15747	8.89841		6.8914	9.37976	10.005		8.43933	9.31122	10.3075		9.67582	9.13301	10.2277		7.75365	9.9842	9.06888		1.02502	1.80078	1.00751		8.75873	9.35269	9.67884		1.6471	0.93478	0.547351		8.93557	9.26342		1.12123	0.466506
57	40	HMW-GS By9	0.955374	112.449	100.995	119.877		99.3411	104.428	107.754		109.343	96.6684	109.088		126.811	96.3271	105.557		117.006	97.8839	114.908		116.297	118.694	93.3939		111.107	103.841	105.033		9.5119	4.23682	7.24516		109.565	109.932	109.462		15.632	10.4869	13.9666		106.66	109.653		3.89688	0.247417
59	349	HMW-GS By9	0.69233	48.1191	55.2012	45.9391		39.0696	45.1253	51.0123		49.2326	38.8135	43.9886		46.8766	45.6478	36.5377		41.0569	41.2041	50.0124		48.4105	43.748	40.7387		49.7531	45.0691	44.0116		4.8424	5.9716	5.20962		43.0207	44.0911	44.2991		5.64794	5.12846	3.86547		46.2779	43.8036		3.05573	0.685981
64			0.247291	8.78955	8.49667	9.8396		7.83541	8.17495	8.8534		7.63545	10.93	8.8667		8.25878	12.6225	15.3832		8.97943	12.3376	9.26215		10.2567	11.0086	9.81231		9.04194	8.28792	9.14405		0.706142	0.518314	1.6647		12.0882	10.1931	10.3592		3.59214	1.86259	0.604676		8.82464	10.8801		0.467604	1.04948
71			0.790618	17.0599	18.1298	20.5124		23.3758	19.1197	15.3596		19.397	20.8069	16.6336		17.8583	19.8358	14.6943		17.0072	18.5242	15.3833		18.0064	19.7925	19.3891		18.5674	19.2851	18.9458		1.76737	4.01069	2.12293		17.4628	16.9715	19.0627		2.59349	1.57074	0.936739		18.9327	17.8323		0.359029	1.09346
74			0.111051	26.9773	32.3771	30.8726		28.1156	25.3421	24.7568		33.1917	34.4277	32.2719		31.112	36.0572	30.6572		23.9249	34.9907	28.2925		28.9482	28.7199	31.6692		30.0756	26.0715	33.2971		2.78669	1.79429	1.08175		32.6088	29.0694	29.7791		2.99506	5.57367	1.64087		29.8148	30.4858		3.61986	1.87253
75	52	HMW-GS By9	0.00351815	13.9997	15.6981	15.9096		14.2601	14.0035	13.9106		15.3035	16.6858	14.2595		14.5002	16.8334	14.2584		17.8139	18.0734	18.637		19.4259	17.7282	16.326		15.2025	14.0581	15.4163		1.04699	0.181005	1.21702		15.1973	18.1748	17.8267		1.42204	0.42077	1.55231		14.8923	17.0663		0.7303	1.62789
76			0.13481	5.96919	5.84706	6.14489		4.70192	5.23272	5.30061		6.32206	6.80206	5.00102		6.1773	6.15075	5.99384		6.79806	7.26769	6.28061		6.23982	8.19408	5.33359		5.98705	5.07842	6.04172		0.149717	0.327818	0.932674		6.1073	6.78212	6.58916		0.0991452	0.493731	1.46189		5.70239	6.49286		0.541071	0.347566
77			0.847971	4.8002	8.10937	10.1558		9.10901	7.77204	8.48309		8.0051	11.4561	8.48735		8.48105	7.10019	8.34733		7.744	9.78268	7.27479		5.90595	7.57173	9.94818		7.68845	8.45471	9.31617		2.70248	0.668939	1.86882		7.97619	8.26716	7.80862		0.761578	1.33329	2.0315		8.48644	8.01732		0.814326	0.232019
79			0.00806015	11.9628	13.6369	16.7893		13.7529	12.2176	14.5346		17.2686	15.0685	14.1567		10.3366	11.5179	10.0974		13.5845	13.152	13.4875		12.4923	11.8822	12.6113		14.1296	13.5017	15.4979		2.45067	1.17876	1.5998		10.6506	13.408	12.3286		0.760517	0.226973	0.39112		14.3764	12.1291		1.02075	1.38947
83			0.616643	14.8963	11.1184	12.274		13.3919	12.0913	14.2302		14.2055	13.908	13.0708		12.1966	14.0225	20.2485		13.813	13.1711	15.2207		16.5383	14.1434	13.9661		12.7629	13.2378	13.7281		1.93582	1.07773	0.588338		15.4892	14.0683	14.8826		4.22155	1.04838	1.43662		13.2429	14.8134		0.482607	0.712994
88	538	HMW-GS Dx5	0.316966	11.893	9.53827	14.2422		12.5253	9.78949	11.1554		13.0169	13.1745	10.3912		14.3476	14.7133	12.7873		11.4522	13.507	14.5226		13.194	13.0101	12.9348		11.8912	11.1567	12.1942		2.35196	1.3679	1.56343		13.9494	13.1606	13.0463		1.02287	1.56426	0.133346		11.7474	13.3854		0.533457	0.491726
89			0.446498	9.2639	6.37677	7.63434		9.03291	6.85516	8.05879		19.1749	8.84258	7.96119		9.05028	10.6123	9.63023		8.8543	8.11582	10.0255		7.78733	9.68621	9.51123		7.75833	7.98229	11.9929		1.44755	1.09089	6.23541		9.76427	8.99855	8.99492		0.789594	0.962981	1.04946		9.24451	9.25258		2.38281	0.443139
90			0.0517455	15.5521	15.932	15.7408		17.2509	14.7507	14.4783		16.3183	16.5489	15.5167		18.0506	18.8945	17.3592		14.185	16.5048	15.671		16.3185	14.8881	16.3105		15.7416	15.4933	16.128		0.189937	1.52819	0.541808		18.1014	15.4536	15.839		0.768929	1.17507	0.823552		15.7876	16.4647		0.319816	1.43051
91			0.521029	9.74133	11.7503	10.8107		9.43523	9.40045	9.09289		10.9575	10.9541	10.1492		8.03002	12.892	11.8138		7.29189	10.8214	9.39959		11.0621	9.86156	9.98742		10.7675	9.30952	10.6869		1.0052	0.188414	0.465663		10.9119	9.17095	10.3037		2.55338	1.77581	0.659812		10.2546	10.1289		0.819483	0.883566
92			0.146753	7.56656	12.7441	11.5742		8.65676	8.77046	9.97788		10.4043	12.0831	9.75149		8.56667	9.2855	7.05729		12.8019	9.62714	11.2381		11.5536	11.2092	10.9596		10.6283	9.13503	10.7463		2.71529	0.732137	1.20286		8.30315	11.2224	11.2408		1.13724	1.58743	0.298228		10.1699	10.2554		0.89814	1.69076
93	71	omega-5 gliadin	4.84812e-12	153.446	137.211	135.823		139.582	140.454	143.35		143.828	148.045	159.35		47.5833	48.334	47.2861		44.5804	43.7085	49.3997		49.6365	39.5772	44.4248		142.16	141.129	150.408		9.79869	1.97257	8.02637		47.7345	45.8962	44.5462		0.540049	3.06527	5.0308		144.566	46.0589		5.08576	1.60035
95			0.401432	23.9433	27.3423	33.5127		33.5981	29.5235	30.6245		36.6089	25.5411	28.044		26.5945	29.1959	22.5226		26.2072	26.19	29.5973		23.2848	27.9148	25.373		28.2661	31.2487	30.0646		4.85113	2.10781	5.80399		26.1043	27.3315	25.5242		3.36357	1.96225	2.31871		29.8598	26.32		1.50183	0.922762
96			0.526791	9.56502	14.1678	10.0757		10.9869	9.1112	9.16478		8.99669	10.5622	9.42304		9.55317	10.9405	12.2029		10.9799	9.76741	11.2825		12.8472	12.5129	9.62021		11.2695	9.75431	9.66064		2.52292	1.06783	0.809348		10.8988	10.6766	11.6601		1.32534	0.8018	1.77451		10.2282	11.0785		0.903049	0.515792
97			0.417275	12.8924	12.9177	12.3574		11.5582	9.61549	12.4877		11.3763	12.3666	9.41674		11.0328	12.3574	12.1769		11.7146	10.1923	10.702		12.9156	11.2414	10.5176		12.7225	11.2205	11.0532		0.316465	1.4656	1.50123		11.8557	10.8696	11.5582		0.718357	0.774896	1.23002		11.6654	11.4278		0.919294	0.505797
99	74	omega-5 gliadin	4.33229e-11	203.431	186.035	207.677		200.916	170.995	191.922		186.889	207.902	218.719		62.1824	64.251	60.9955		58.3213	65.3151	66.5218		68.1302	54.3613	63.7589		199.048	187.944	204.503		11.4678	15.3516	16.1851		62.4763	63.3861	62.0835		1.64753	4.42751	7.03571		197.165	62.6486		8.43858	0.668183
100			0.385579	22.6478	23.5986	22.8985		19.3565	22.2044	19.3782		16.5749	21.302	16.5895		18.9602	23.2885	20.5906		19.7914	19.171	19.4067		27.0755	21.9762	16.0577		23.0483	20.313	18.1555		0.492768	1.63798	2.72499		20.9464	19.4564	21.7031		2.18598	0.313202	5.51397		20.5056	20.702		2.45209	1.14315
101			0.146082	16.7406	19.0535	16.9593		13.5523	15.4102	16.4299		16.6315	17.9905	17.3391		14.0809	18.8386	19.5565		15.9065	15.2137	15.9596		15.692	15.0568	12.1468		17.5845	15.1308	17.3204		1.27693	1.459	0.679724		17.492	15.6933	14.2985		2.97581	0.41616	1.89033		16.6786	15.8279		1.34689	1.601
102			0.460729	19.6129	19.5847	21.6863		17.4779	18.0674	21.1641		20.8971	22.0509	16.5317		18.8621	20.4473	20.8839		19.0793	21.148	19.3936		18.5812	18.5386	15.7128		20.2946	18.9031	19.8266		1.2053	1.98009	2.9112		20.0644	19.8737	17.6109		1.06387	1.11476	1.6439		19.6748	19.183		0.708074	1.36481
103			0.478534	3.71826	4.57945	3.59974		3.43156	4.03486	3.20505		4.6096	3.79373	3.44931		3.69132	4.5303	5.13044		2.86064	4.294	3.03497		4.49587	3.07467	4.5332		3.96582	3.55716	3.95088		0.534716	0.428928	0.595891		4.45069	3.39654	4.03458		0.722858	0.782101	0.831515		3.82462	3.9606		0.231748	0.530954
104	73	omega-5 gliadin	1.34238e-10	68.9107	71.8227	74.9069		62.9795	57.4379	64.0244		79.3103	71.6895	72.9203		20.7291	18.4915	18.6462		17.3591	15.1892	17.0832		18.3252	12.7034	18.6183		71.8801	61.4806	74.64		2.99853	3.53982	4.09112		19.2889	16.5438	16.549		1.24959	1.18124	3.33358		69.3336	17.4606		6.93947	1.5834
105			0.00109813	9.97364	10.3012	10.5875		10.3617	11.6525	11.0258		11.1597	12.0566	12.7675		9.32478	10.3023	10.4055		6.93459	8.91776	7.66202		8.09186	6.35009	9.29123		10.2874	11.0134	11.9946		0.307147	0.645497	0.805692		10.0108	7.83812	7.91106		0.596383	1.00324	1.47888		11.0985	8.58667		0.856762	1.2339
107			0.167546	3.45033	4.4281	3.97018		3.57668	4.05489	5.02234		3.45084	3.58342	4.31567		4.51083	5.09181	5.07481		4.20429	4.10208	4.28543		4.41928	3.76154	3.18473		3.94953	4.21797	3.78331		0.489212	0.736497	0.465778		4.89248	4.19727	3.78851		0.330629	0.0918774	0.617717		3.98361	4.29275		0.219324	0.558144
108			0.293533	48.1049	55.4512	59.331		63.2888	52.5904	65.2267		71.2972	59.7301	56.9121		41.0984	61.1941	47.8243		56.6087	46.3596	59.4184		58.1474	58.3735	60.3004		54.2957	60.3686	62.6465		5.70157	6.80552	7.62309		50.039	54.1289	58.9405		10.2292	6.87356	1.18318		59.1036	54.3694		4.31673	4.45562
109	477	omega-1,2 gliadin D3	0.493982	210.179	231.056	223.63		240.778	208.428	224.977		233.75	225.806	235.632		235.093	215.533	216.475		217.69	204.889	212.365		231.555	196.753	222.615		221.622	224.728	231.729		10.5828	16.1765	5.21512		222.367	211.648	216.974		11.0314	6.4305	18.0739		226.026	216.996		5.17745	5.35964
111			0.000744312	24.9783	30.9452	29.8383		33.1292	26.5106	30.5053		30.2333	31.8265	26.0209		23.4218	24.0262	21.5119		19.7467	22.1593	20.2371		23.9379	20.354	21.7164		28.5873	30.0484	29.3602		3.17406	3.33287	2.99963		22.9866	20.7144	22.0028		1.31245	1.27519	1.809		29.332	21.9013		0.730967	1.13954
112			0.819825	144.807	149.232	119.648		124.177	163.345	151.739		130.721	133.917	162.974		138.404	132.116	137.246		152.215	135.995	173.456		155.672	163.135	125.209		137.896	146.421	142.537		15.9574	20.1183	17.7712		135.922	153.889	148.005		3.34647	18.7865	20.0915		142.284	145.939		4.26807	9.15985
114			0.889902	6.63196	11.0072	8.1057		8.12113	9.02214	6.93534		7.977	6.8966	8.40513		6.84994	8.43926	6.72443		6.58669	7.05613	8.90969		7.2364	8.21498	8.09097		8.58162	8.0262	7.75958		2.22612	1.04663	0.777409		7.33788	7.51751	7.84745		0.955888	1.22831	0.532806		8.12247	7.56761		0.419393	0.258455
115			0.312522	12.9633	18.8494	15.2802		12.2464	14.0288	13.4687		15.2359	15.0701	18.0647		9.90477	16.3503	12.9462		12.1249	10.9183	15.5359		13.2523	11.9782	13.4314		15.6976	13.248	16.1236		2.9652	0.911464	1.68312		13.0671	12.8597	12.8873		3.22447	2.39491	0.792355		15.0231	12.938		1.55194	0.112612
116			0.320423	14.0911	19.2411	17.7131		16.269	17.2518	18.3124		19.2189	19.0857	18.0775		12.4721	18.5941	15.362		16.1749	16.3589	14.5558		16.9824	16.0177	15.0707		17.0151	17.2777	18.794		2.64502	1.02196	0.624092		15.476	15.6965	16.0236		3.06259	0.992185	0.955826		17.6956	15.732		0.960262	0.275505
121	107	omega-1,2 chain-terminating gliadin	0.089064	46.1986	48.3878	50.9831		49.9597	48.3737	38.1682		49.753	55.0127	45.4663		41.7196	40.0675	40.9774		37.172	40.8244	44.7884		51.0144	42.5857	44.8554		48.5232	45.5005	50.0773		2.39514	6.39934	4.78143		40.9215	40.9283	46.1518		0.827436	3.8093	4.36131		48.0337	42.6672		2.32733	3.01778
124			0.139677	15.1392	10.9649	14.1737		10.9455	10.2967	12.1003		12.2105	12.7868	10.0545		13.5263	12.6691	13.2656		9.78399	11.5754	10.4883		12.6705	9.69993	11.275		13.426	11.1141	11.6839		2.18531	0.913533	1.44025		13.1536	10.6159	11.2151		0.439441	0.902514	1.48618		12.0747	11.6616		1.20442	1.32646
125			0.193208	45.2958	47.0837	44.5028		37.4347	39.1764	41.4291		37.65	40.2335	42.1995		43.5955	42.8875	42.8919		40.3583	34.2844	44.9484		44.1466	44.606	37.5995		45.6275	39.3467	40.0277		1.32201	2.00266	2.28171		43.125	39.8637	42.1174		0.40748	5.34917	3.91931		41.6673	41.702		3.44647	1.66983
131	311	elongation factor EF1A	0.550123	133.143	129.538	100.765		110.656	114.614	114.872		141.549	102.761	84.927		143.402	101.123	117.429		107.303	107.589	89.4428		105.389	93.3048	102.923		121.148	113.381	109.746		17.7446	2.36308	28.9502		120.652	101.445	100.539		21.323	10.3951	6.38507		114.758	107.545		5.82483	11.3596
135			0.456246	17.6066	19.6109	16.9699		17.9342	19.344	18.1553		17.4626	19.7222	19.786		15.8599	18.7462	17.5233		18.8136	16.923	18.4833		18.3873	20.9551	18.7822		18.0625	18.4778	18.9903		1.37821	0.758234	1.32337		17.3765	18.0733	19.3749		1.44878	1.00979	1.38272		18.5102	18.2749		0.464745	1.01434
137	118	alanine amino transferase	0.0870965	40.6764	41.7233	43.7212		38.4505	40.9998	41.9266		44.699	42.0789	41.4375		41.9032	38.7809	46.8533		45.6871	40.9762	41.0069		48.5337	45.8178	47.2015		42.0403	40.4589	42.7385		1.54691	1.80003	1.72791		42.5125	42.5567	47.1843		4.07051	2.71098	1.35805		41.7459	44.0845		1.16793	2.6846
139			0.143407	10.3029	10.7978	10.0186		10.2792	9.72794	9.62943		11.5958	11.715	10.2474		8.98847	9.90382	10.1066		9.45533	7.46202	10.0358		9.9377	7.624	10.0153		10.3731	9.87885	11.1861		0.394326	0.350177	0.815076		9.66631	8.98439	9.19234		0.595719	1.34998	1.35878		10.4793	9.28101		0.660065	0.3495
140			0.0106518	9.18979	9.48579	7.98802		7.91227	8.54422	8.62441		10.0279	10.0561	7.36377		5.81269	6.31075	5.81463		7.90644	6.18169	7.67191		6.49414	6.07062	8.522		8.88787	8.3603	9.14923		0.793219	0.390075	1.54632		5.97935	7.25335	7.02892		0.286998	0.935458	1.31027		8.79913	6.75387		0.40188	0.680076
141	130	secalin-like omega gliadin	0.489262	33.7228	41.3704	38.8169		33.8356	37.5962	39.4209		35.6611	43.157	35.9633		42.638	45.4255	35.3128		43.5344	41.8573	45.0547		47.5807	40.9489	34.5403		37.97	36.9509	38.2605		3.89346	2.84802	4.24321		41.1254	43.4821	41.0233		5.22328	1.59932	6.52051		37.7271	41.877		0.687748	1.39106
144	132	LMW-GS Bu-3	0.449428	49.5775	53.8613	49.1574		55.0182	53.6688	51.7104		59.3271	54.0266	45.9431		41.3433	54.383	53.6611		50.2404	44.0127	45.2767		53.4099	45.869	39.979		50.8654	53.4658	53.099		2.60299	1.66322	6.74004		49.7958	46.5099	46.4193		7.32896	3.29194	6.73235		52.4767	47.575		1.40745	1.9238
149	391	omega-1,2 gliadin Bu-D5	4.84218e-07	100.058	101.147	92.8799		94.9643	94.2039	90.1009		93.9895	89.6874	101.721		75.0922	80.1857	77.4701		68.2761	67.9364	66.7422		75.4	66.7925	69.5555		98.0283	93.0897	95.1327		4.49173	2.61615	6.09769		77.5827	67.6516	70.5826		2.54862	0.805633	4.39471		95.4169	71.939		2.48154	5.10258
150			0.386302	16.1504	19.1085	18.4077		23.8369	24.1637	14.962		36.7716	20.2723	20.9989		20.1098	19.7318	18.1294		17.1236	16.7606	22.0858		22.1374	21.0896	19.3846		17.8889	20.9875	26.0143		1.5458	5.2208	9.32321		19.3237	18.6567	20.8705		1.05143	2.97528	1.38942		21.6302	19.617		4.10065	1.13569
155	135	omega-1,2 gliadin Bu-D5	0.267196	148.139	138.224	132.704		146.399	148.274	146.506		158.367	142.699	162.816		144.327	135.545	149.495		137.452	143.212	149.437		139.312	129.798	150.496		139.689	147.06	154.627		7.82107	1.05317	10.5668		143.122	143.367	139.869		7.05257	5.99414	10.3601		147.125	142.119		7.46947	1.95282
157	134	gamma gliadin Bu-5	0.669902	83.9972	92.8539	96.5027		80.5671	84.463	88.7571		94.7238	78.3897	81.3957		91.0923	86.3944	70.1013		97.3938	77.7456	100.865		86.0312	94.1068	89.3881		91.118	84.5957	84.8364		6.43094	4.0966	8.69362		82.5293	92.0013	89.842		11.0163	12.4672	4.05686		86.85	88.1242		3.6981	4.96414
164	472	LMW-GS Bu-7	0.00750309	35.261	37.6182	37.5522		33.227	34.7383	32.3911		41.5835	43.1462	42.0135		34.8641	40.424	33.6282		32.8794	32.4185	34.1625		30.3722	34.9469	38.2222		36.8105	33.4521	42.2477		1.3423	1.18968	0.807245		36.3054	33.1535	34.5138		3.61993	0.903715	3.94285		37.5034	34.6576		4.43856	1.5809
165	147	serpin Bu-1	0.432767	31.1734	37.6365	35.8561		35.4919	38.9845	39.547		44.088	37.3546	38.0848		30.0539	33.854	37.2262		32.73	34.024	34.7494		44.2652	29.2109	36.7545		34.8887	38.0078	39.8424		3.33844	2.19692	3.69484		33.7114	33.8345	36.7435		3.58825	1.02292	7.52714		37.5796	34.7631		2.50449	1.71618
168	155	LMW-GS Bu-18	0.0158236	146.934	151.995	138.756		162.564	156.152	151.053		168.927	175.592	150.034		174.409	169.288	196.204		159.486	162.195	159.316		153.342	156.84	168.202		145.895	156.59	164.851		6.68071	5.76788	13.2579		179.967	160.332	159.461		14.2925	1.61514	7.76891		155.779	166.587		9.50384	11.5959
169	153	LMW-GS Bu-18	0.00217927	117.445	106.248	116.611		106.533	117.045	107.58		120.674	115.966	123.026		142.644	126.446	139.606		124.679	129.102	120.923		114.761	123.78	120.741		113.434	110.386	119.888		6.23777	5.79036	3.59521		136.232	124.901	119.761		8.60962	4.09364	4.58864		114.57	126.965		4.85194	8.42723
170			0.109932	16.1839	13.3771	16.1004		15.3322	10.5721	13.4126		17.2596	19.0323	14.2056		16.9032	17.7876	21.1169		15.7422	17.4478	11.9192		15.524	19.895	18.4903		15.2204	13.1056	16.8325		1.59696	2.39488	2.44152		18.6025	15.0364	17.9698		2.22193	2.83106	2.23147		15.0529	17.2029		1.86909	1.90275
171	148	serpin Bu-1	0.810452	103.974	105.812	117.393		108.522	111.274	111.73		111.844	101.926	123.623		100.593	104.139	109.424		113.08	95.6572	111.231		113.05	104.951	109.291		109.06	110.509	112.464		7.2751	1.73543	10.8622		104.719	106.656	109.098		4.44391	9.57027	4.05308		110.678	106.824		1.70842	2.19438
172	397	serpin Bu-2	0.745171	11.3143	13.6831	13.3226		10.7172	13.9835	13.3652		10.0371	12.3436	11.316		9.78637	11.494	13.4636		12.6226	10.9562	12.7053		13.75	11.5823	11.2202		12.7734	12.6886	11.2322		1.27635	1.73503	1.15555		11.5813	12.0947	12.1842		1.84016	0.9868	1.3681		12.2314	11.9534		0.866335	0.325327
176	325	gamma gliadin Bu-1 or Bu-8	0.099332	152.308	152.717	145.691		156.021	156.587	140.88		168.471	161.489	167.54		162.456	174.051	179.753		177.06	151.163	165.332		146.022	169.593	171.181		150.239	151.163	165.834		3.9438	8.90967	3.79094		172.087	164.519	162.265		8.81453	12.9677	14.0896		155.745	166.29		8.74902	5.14477
180			0.868099	16.7849	19.0929	18.3962		12.6723	18.5736	18.0364		18.6882	17.4013	16.6132		17.8186	16.7707	15.2822		17.4788	18.3252	15.7383		18.8493	16.973	13.8736		18.0913	16.4274	17.5676		1.18381	3.26314	1.04745		16.6238	17.1808	16.5653		1.27458	1.31894	2.5128		17.3621	16.79		0.850773	0.339719
181	159	Serpin Bu-4 or Bu-5	0.653202	62.4269	64.2885	68.6025		69.5317	65.712	66.2266		69.747	73.9603	68.3134		62.2192	77.3847	75.8613		66.8472	62.7691	75.3624		72.7085	65.4453	65.5446		65.106	67.1568	70.6736		3.16789	2.07275	2.93523		71.8217	68.3262	67.8995		8.35084	6.42561	4.16507		67.6454	69.3491		2.81579	2.15193
183			0.951351	20.5244	22.4692	21.487		20.263	23.5932	22.2293		24.6969	23.0379	17.9751		19.6709	22.9618	23.6482		21.6664	22.6312	19.5735		23.319	23.0444	22.0789		21.4935	22.0285	21.9033		0.97245	1.67412	3.50157		22.0936	21.2904	22.8141		2.12603	1.56316	0.651328		21.8084	22.066		0.279829	0.76226
188			0.88753	17.8321	13.2418	15.9793		17.2823	15.7424	16.045		16.5252	16.6586	12.2166		23.7997	13.1775	16.3192		15.0342	16.8437	17.5195		14.0447	17.679	22.015		15.6844	16.3566	15.1335		2.30933	0.815866	2.52695		17.7655	16.4658	17.9129		5.45675	1.28502	3.99032		15.7248	17.3814		0.612559	0.796367
189			0.42757	17.4972	13.7513	16.5648		17.746	15.3605	17.4173		16.8136	18.8479	16.8452		15.3404	12.9093	15.0569		15.8303	16.6226	15.0262		15.4336	11.8597	18.3639		15.9378	16.8412	17.5022		1.95011	1.29286	1.16553		14.4355	15.8264	15.2191		1.32936	0.798171	3.2574		16.7604	15.1603		0.785361	0.697271
190			0.357642	12.5426	11.8442	9.36565		12.5423	11.1025	12.0782		12.638	12.4329	11.5531		10.5352	9.2329	11.9452		9.15216	11.1888	10.6547		12.4701	10.2908	12.8743		11.2508	11.9077	12.208		1.66954	0.734922	0.576348		10.5711	10.3319	11.8784		1.35651	1.05602	1.38971		11.7888	10.9271		0.489545	0.832457
194			0.0930026	12.8356	12.374	10.4772		11.7416	11.8638	10.7314		14.2074	13.1487	14.5858		10.4479	10.2961	13.3618		10.9242	13.1864	11.6543		12.9219	13.0907	12.6906		11.8956	11.4456	13.9806		1.24985	0.621563	0.744909		11.3686	11.9216	12.901		1.72782	1.15457	0.20086		12.4406	12.0638		1.35254	0.776052
195			0.158252	16.4114	19.0845	19.9965		20.2094	20.2829	19.3404		22.0286	16.3712	13.9555		15.7024	14.4526	12.0792		19.8723	15.7802	14.6397		14.2184	18.9272	17.3954		18.4975	19.9442	17.4518		1.86328	0.524181	4.14361		14.078	16.7641	16.847		1.84042	2.7515	2.40182		18.6312	15.8964		1.2516	1.57527
196			0.422632	9.75915	9.14402	7.71791		10.3894	9.5258	6.63869		7.60603	8.55066	6.13043		11.2745	5.29437	9.39708		5.49203	7.32377	5.77062		6.38657	8.8775	7.63863		8.87369	8.85128	7.42904		1.04713	1.96421	1.21978		8.65531	6.19547	7.63423		3.05828	0.987016	1.24547		8.38467	7.49501		0.827678	1.23581
199			0.921784	8.66093	5.92452	5.38832		8.9431	11.4968	5.72529		6.67279	8.81349	7.60446		6.2515	6.42747	18.3439		7.69278	10.7439	6.72975		5.02238	11.5957	8.95531		6.65792	8.72171	7.69691		1.75525	2.8921	1.07334		10.341	8.38882	8.52447		6.93132	2.09566	3.30777		7.69218	9.08475		1.0319	1.09002
200	170	LMW-GS Bu-1	0.19751	136.943	132.827	121.713		121.529	123.649	135.967		145.389	139.551	135.426		129.807	118.443	98.0829		128.347	127.724	125.899		141.438	119.296	111.591		130.494	127.048	140.122		7.87843	7.79604	5.0064		115.444	127.323	124.108		16.0734	1.27249	15.4946		132.555	122.292		6.77621	6.14431
205	167	LMW-GS Bu-1	0.802172	480.551	490.668	479.265		480.088	522.464	476.329		515.507	498.555	489.508		520.825	439.704	479.546		552.471	441.595	481.067		450.841	502.928	439.179		483.495	492.96	501.19		6.2454	25.6202	13.1984		480.025	491.711	464.316		40.5626	56.1995	33.9432		492.548	478.684		8.85455	13.7467
211			0.0425652	214.258	217.741	223.056		270.355	272.45	263.251		231.19	268.321	247.302		305.303	234.535	325.727		283.962	297.199	271.156		227.291	265.466	293.288		218.351	268.685	248.938		4.43068	4.82107	18.6196		288.522	284.105	262.015		47.8565	13.0221	33.1333		245.325	278.214		25.3607	14.2014
214	546	alpha gliadin Bu-14	0.0236844	46.9715	54.1322	47.524		48.8141	47.6699	55.7491		44.2171	47.5349	46.4591		55.9495	54.185	46.1049		58.0086	54.6253	58.6321		55.734	62.5161	54.0058		49.5426	50.7443	46.0704		3.98436	4.37184	1.6927		52.0798	57.0886	57.4186		5.24913	2.15602	4.49833		48.7858	55.529		2.42715	2.99166
216			0.227537	54.7121	55.475	54.1882		56.6846	56.8228	61.5362		56.8521	58.716	62.1245		58.1778	55.9709	72.4761		65.2868	58.3134	63.3702		56.8104	71.8144	69.3034		54.7918	58.3478	59.2308		0.647114	2.76204	2.67363		62.2083	62.3235	65.976		8.9604	3.6026	8.03638		57.4568	63.5026		2.34984	2.14284
218			0.213288	12.4398	12.3126	13.5453		13.6269	13.5456	13.902		12.8656	15.2993	15.4948		11.678	11.1648	15.0327		15.4699	13.1549	21.7302		13.7448	15.1094	15.3247		12.7659	13.6915	14.5533		0.677961	0.186778	1.46481		12.6252	16.785	14.7263		2.10073	4.43634	0.856779		13.6702	14.7122		0.893878	2.07995
225			0.0135393	37.8824	40.2868	40.7906		46.5305	37.6837	42.2274		39.5768	40.6512	44.7783		40.0596	36.9305	37.5996		45.0784	45.6669	48.4851		44.0825	44.5132	47.0093		39.6533	42.1472	41.6688		1.55418	4.42394	2.746		38.1966	46.4101	45.2017		1.64775	1.8209	1.58021		41.1564	43.2695		1.32356	4.4346
226	189	thiamine biosynthetic enzyme	0.00949103	52.0703	49.2652	50.5661		58.7353	54.1548	53.6348		52.6062	63.9357	62.7094		45.8659	50.0444	48.7443		55.9837	62.8775	63.0668		56.6553	54.8832	66.0892		50.6339	55.5083	59.7504		1.40378	2.80673	6.21737		48.2182	60.6426	59.2092		2.13834	4.03588	6.02373		55.2975	56.0234		4.56193	6.79735
227			0.674947	66.3624	64.3558	64.373		57.1952	72.1391	62.0125		71.5944	61.4228	71.2561		62.1011	58.312	76.3092		61.819	61.2668	59.0111		62.9333	62.1629	62.5997		65.0304	63.7823	68.0911		1.15358	7.62755	5.77739		65.5741	60.699	62.5653		9.48794	1.48762	0.386321		65.6346	62.9461		2.21705	2.45978
228	196	farinin Bu-1	0.208046	53.7778	60.9481	50.2813		60.327	62.8886	53.1571		60.5989	66.2139	61.8298		62.1758	48.9164	38.4603		53.9175	55.4437	57.241		55.5862	61.9782	65.5662		55.0024	58.7909	62.8809		5.4378	5.04436	2.95138		49.8508	55.5341	61.0436		11.8853	1.66362	5.0552		58.8914	55.4761		3.94021	5.5966
229	195	farinin Bu-2, glucose and ribitol dehydrogenase, alpha gliadin Bu-15	0.216279	102.579	100.719	114.237		120.325	98.2746	111.276		125.562	113.254	115.014		105.686	108.018	110.876		118.863	111.132	123.73		113.153	110.642	110.185		105.845	109.959	117.943		7.32682	11.0842	6.65656		108.194	117.908	111.326		2.59947	6.35303	1.59822		111.249	112.476		6.15167	4.95846
230			0.824063	27.2747	28.858	31.9706		32.9679	30.0558	25.7392		33.8648	25.8947	34.0766		29.2768	28.4765	39.0947		31.3928	31.8347	28.8846		29.3144	28.4561	27.3502		29.3678	29.5876	31.2787		2.38908	3.63701	4.66385		32.2826	30.704	28.3735		5.91296	1.59112	0.984699		30.078	30.4534		1.04561	1.96657
231			0.495253	39.6308	24.335	35.1382		29.7507	35.71	33.7177		32.5151	45.1002	38.7122		30.6531	29.3939	33.1758		40.3385	37.5711	32.3228		32.0428	39.1262	34.7435		33.0347	33.0595	38.7758		7.8619	3.0337	6.29279		31.0743	36.7441	35.3042		1.92581	4.07134	3.57484		34.9566	34.3742		3.30753	2.9471
232			0.0682032	31.0571	23.623	28.7161		29.5434	28.992	27.9017		29.5434	26.7574	30.8015		30.8704	29.3927	25.9203		34.8266	35.4605	32.659		29.1593	34.5431	32.1157		27.7987	28.8123	29.0341		3.80097	0.835466	2.06957		28.7278	34.3154	31.9393		2.54112	1.46907	2.69619		28.5484	31.6608		0.658634	2.80419
233	201	tritin	0.147581	201.445	138.318	171.91		167.857	149.526	182.426		143.639	188.071	174.531		207.045	164.79	200.274		202.946	228.293	209.767		161.385	166.221	185.34		170.558	166.603	168.747		31.5852	16.4857	22.7738		190.703	213.668	170.982		22.6954	13.1161	12.667		168.636	191.784		1.98	21.3638
235			0.275023	10.8184	8.00059	7.7061		10.3361	10.2981	9.28689		7.88885	10.2653	7.07335		8.41948	6.78697	8.20691		9.10123	10.6694	9.50151		9.98416	7.88705	9.2536		8.84168	9.9737	8.40918		1.71817	0.595104	1.65839		7.80445	9.75738	9.0416		0.887556	0.814787	1.06451		9.07486	8.86781		0.807904	0.987992
236			0.861197	11.4698	5.7346	5.94583		8.33647	9.14164	8.51781		7.20347	9.49661	7.2331		10.4057	6.13266	7.94037		7.50546	7.13376	6.99215		8.2372	11.7838	6.90861		7.71676	8.66531	7.97773		3.25199	0.422364	1.31548		8.15959	7.21046	8.97653		2.14496	0.265112	2.52027		8.11993	8.11553		0.490004	0.883862
237			0.0426268	6.69355	4.61329	6.58745		9.3064	10.6985	7.95202		6.74123	9.01565	8.42456		11.0778	8.30648	9.14541		7.85974	10.23	7.70451		7.58892	7.52459	9.9417		5.96476	9.31896	8.06048		1.17161	1.37326	1.18011		9.50989	8.59807	8.35173		1.42115	1.41539	1.37733		7.7814	8.8199		1.69443	0.610112
239			0.00334568	34.9402	36.7054	32.6958		37.0906	42.2532	41.4229		35.0123	36.4002	39.2487		35.4387	31.9001	34.7611		41.5553	41.3883	40.2422		37.938	42.1949	40.9582		34.7805	40.2556	36.887		2.00956	2.77223	2.15976		34.0333	41.0619	40.3637		1.87826	0.714804	2.18986		37.3077	38.4863		2.76169	3.87218
240			0.0215096	11.6119	12.0308	10.0553		13.2471	12.6728	11.0199		13.99	14.5644	13.0222		11.2837	12.3013	11.0459		14.5812	16.1837	13.015		12.5442	15.5943	12.9854		11.2327	12.3133	13.8589		1.04092	1.15631	0.779434		11.5436	14.5933	13.708		0.666866	1.58438	1.64841		12.4683	13.2816		1.31994	1.5689
241			0.051323	36.9957	31.169	35.1318		34.2288	39.5156	37.8395		34.341	36.1504	37.5462		35.686	33.909	36.4186		45.1967	45.5928	40.4034		37.5196	34.0488	45.7645		34.4322	37.1947	36.0125		2.97569	2.70175	1.60705		35.3379	43.731	39.111		1.29054	2.88854	6.01774		35.8798	39.3933		1.38601	4.20367
242	205	xylanase inhibitor	0.155157	73.7033	61.3016	60.4741		69.3034	64.1425	67.6695		51.579	57.5163	74.1641		73.9608	53.8952	73.2199		82.8012	80.9128	77.902		65.605	72.9921	72.7104		65.1597	67.0385	61.0865		7.41056	2.63767	11.7082		67.0253	80.5387	70.4358		11.377	2.47094	4.18598		64.4282	72.6666		3.04267	7.02745
243			0.423481	11.6997	5.27006	7.295		7.90304	9.79963	9.39616		5.62821	7.27	7.18761		6.14188	7.51804	6.26675		7.66161	9.32523	7.01206		7.32518	8.01366	8.76081		8.08824	9.03294	6.69527		3.28738	0.999101	0.925023		6.64222	7.99963	8.03321		0.761046	1.19306	0.718016		7.93882	7.55836		1.17598	0.793571
244			0.201221	25.2277	22.7687	29.1795		30.5904	30.6019	26.1639		25.9933	28.2216	26.682		24.49	26.4397	22.3552		26.4901	31.9199	27.2941		25.9215	28.2534	28.6937		25.7253	29.1187	26.9656		3.23424	2.55899	1.14093		24.4283	28.568	27.6228		2.04293	2.93049	1.4898		27.2699	26.873		1.71706	2.16932
245			0.6127	49.8735	30.3537	25.5799		47.634	52.97	31.1496		40.2646	30.9669	32.0856		56.3682	32.5054	46.2846		30.0263	41.4641	36.7566		26.0999	28.4378	45.6019		35.269	43.9179	34.439		12.8711	11.3749	5.07599		45.0527	36.0823	33.3799		11.979	5.74862	10.649		37.8753	38.1717		5.24945	6.11046
246			0.236741	33.6806	34.7115	30.7374		35.6431	39.2766	26.8254		30.6018	19.2741	23.5775		39.3842	25.693	20.124		42.7519	38.0423	32.7855		21.9948	37.5897	27.1349		33.0432	33.915	24.4844		2.06228	6.40291	5.71805		28.4004	37.8599	28.9065		9.91142	4.98572	7.94695		30.4809	31.7223		5.21135	5.32136
247	207	farinin Bu-2	0.221789	48.7619	54.4461	54.4325		59.9409	50.8068	50.5887		43.8612	58.134	61.4457		47.7847	48.3503	46.4005		44.1247	59.086	58.1811		55.3578	64.3987	69.0216		52.5468	53.7788	54.4803		3.27788	5.33767	9.34427		47.5118	53.7973	62.926		1.00314	8.38888	6.9499		53.602	54.745		0.978791	7.75069
248	218	globulin-1	0.434784	46.6332	33.1062	32.4728		45.0385	50.3944	43.7756		34.584	38.4063	47.7002		48.1569	37.7181	45.7591		37.8171	50.3194	40.1018		39.1213	32.6113	42.5357		37.4041	46.4028	40.2302		7.99894	3.51399	6.74565		43.878	42.7461	38.0895		5.46773	6.65743	5.04202		41.3457	41.5712		4.60192	3.06791
249			0.144994	21.1811	24.0092	16.2133		25.8635	23.5703	24.8282		21.7392	25.8956	28.528		27.5321	24.4194	25.2888		29.2408	32.5596	27.8223		21.0381	26.2536	36.3759		20.4678	24.754	25.3876		3.94655	1.14838	3.42276		25.7467	29.8742	27.8892		1.6061	2.43132	7.79865		23.5365	27.8367		2.67634	2.06424
253			0.248275	27.6408	27.0074	28.3843		32.8572	35.9572	32.4625		32.7684	29.1535	37.1096		40.1136	27.8685	44.2662		31.0091	39.956	34.6002		32.5724	28.9235	36.7691		27.6775	33.759	33.0105		0.689191	1.91394	3.98357		37.4161	35.1884	32.755		8.52518	4.50237	3.92599		31.4823	35.1198		3.31625	2.3313
254			0.611407	41.9515	32.374	33.6263		32.755	37.3975	42.131		30.1311	67.4955	45.8609		44.2243	38.5408	48.0114		40.9866	39.7322	40.5965		38.4722	40.356	33.5702		35.9839	37.4278	47.8291		5.20582	4.68808	18.7598		43.5921	40.4384	37.4661		4.76683	0.641936	3.50298		40.4136	40.4989		6.46247	3.06346
255			0.557108	4.31209	5.07916	4.36059		5.59836	5.55187	4.0824		4.09666	5.37944	5.09892		4.70477	4.69694	4.20981		5.59865	4.68015	4.78507		6.04207	4.73123	5.42023		4.58395	5.07754	4.85834		0.429553	0.862133	0.674381		4.53718	5.02129	5.39784		0.283531	0.502754	0.65571		4.83994	4.98544		0.247312	0.431452
256			0.800833	21.1841	25.4699	19.8461		20.4192	33.6912	26.1938		17.4245	21.2456	31.1058		20.1983	22.3621	23.3045		22.5897	24.4957	25.1162		25.0991	22.2468	22.5461		22.1667	26.7681	23.2586		2.93784	6.65462	7.05927		21.955	24.0672	23.2974		1.59259	1.31667	1.56752		24.0645	23.1065		2.4042	1.06899
257			0.256853	37.2457	38.4435	38.8832		42.6985	37.7726	37.1633		31.2015	41.2533	38.5632		36.0105	35.5289	32.7987		43.7094	44.3811	36.1444		36.1976	35.6426	37.0743		38.1908	39.2115	37.006		0.847518	3.03519	5.20367		34.7794	41.4117	36.3048		1.7321	4.5739	0.721831		38.1361	37.4986		1.10377	3.47357
258			0.229499	15.479	10.0548	9.94245		13.8115	11.752	12.9584		13.0637	12.7316	15.3026		13.5065	14.4161	15.3792		13.4325	20.9226	14.8323		13.2719	14.895	16.2444		11.8254	12.8406	13.6993		3.16459	1.03476	1.3984		14.4339	16.3958	14.8038		0.936494	3.98233	1.48835		12.7885	15.2112		0.93804	1.04244
259			0.173833	7.66171	7.2753	5.41645		6.00924	8.96326	4.08902		6.9244	7.75353	8.19043		5.94852	5.82461	5.93035		8.53334	7.90704	9.23788		8.05487	6.86434	9.69158		6.78449	6.35384	7.62279		1.2004	2.45533	0.643058		5.90116	8.55942	8.2036		0.066911	0.665801	1.41947		6.92037	7.55473		0.645293	1.44304
260			0.613379	7.45591	7.32489	5.92563		8.16013	7.94318	6.20809		6.7968	7.77459	7.86229		6.78125	5.61353	7.4376		6.76543	8.32331	6.68473		9.61189	7.2581	7.17169		6.90214	7.43713	7.47789		0.848219	1.06989	0.591474		6.61079	7.25782	8.01389		0.923905	0.923619	1.38458		7.27239	7.29417		0.32129	0.702255
261			0.0365284	17.3656	13.3556	11.817		19.0315	14.9004	16.8045		15.9932	16.7379	16.0502		12.3302	14.0567	11.2959		17.8547	17.4186	15.3773		16.8934	15.2452	18.6203		14.1794	16.9122	16.2604		2.86455	2.06762	0.414441		12.5609	16.8836	16.9196		1.3948	1.32254	1.68774		15.784	15.4547		1.42733	2.50615
263			0.727162	10.5447	10.9605	9.03647		12.6338	10.1116	8.93817		9.99535	17.123	11.4732		11.9944	12.2896	9.14058		9.06017	12.1851	9.79081		10.0841	12.7298	9.71334		10.1806	10.5612	12.8638		1.0124	1.88839	3.7618		11.1415	10.3454	10.8424		1.73915	1.6346	1.645		11.2019	10.7764		1.45183	0.402166
264			0.666853	60.8388	57.6652	51.8827		56.2235	48.408	57.8015		48.3267	58.3867	56.703		53.5317	52.4485	44.8787		49.1173	66.9158	57.718		58.5505	50.9828	49.0909		56.7956	54.1444	54.4722		4.54093	5.03007	5.3883		50.2863	57.917	52.8747		4.7143	8.9009	5.00553		55.1374	53.6927		1.44538	3.88056
265	225	triose phosphate isomerase	0.0151794	110.45	96.3048	97.6605		95.4482	87.7538	95.3086		85.6628	94.1333	83.8752		101.768	100.148	97.787		95.379	107.169	99.981		90.1174	85.8863	91.4734		101.472	92.8369	87.8905		7.80504	4.40262	5.47986		99.9008	100.843	89.159		2.00194	5.94199	2.91426		94.0664	96.6343		6.87367	6.49087
267	232	chitinase	0.320525	44.55	43.277	37.6515		46.9685	46.2551	45.2535		43.4669	47.2614	44.0769		53.6306	44.2589	34.0423		45.563	49.366	52.4903		52.613	47.3578	50.8906		41.8262	46.159	44.9351		3.67094	0.861522	2.03762		43.9773	49.1397	50.2871		9.79722	3.4692	2.67905		44.3068	47.8014		2.23371	3.3611
268			0.829918	8.02093	6.81282	5.67674		7.71067	6.06334	9.79733		4.55489	8.51489	6.84135		5.46999	7.67943	8.65999		6.18259	9.98624	8.5102		6.38056	6.86363	7.53054		6.83683	7.85711	6.63704		1.17228	1.8713	1.98789		7.2698	8.22634	6.92491		1.63397	1.91765	0.577432		7.11033	7.47369		0.654404	0.674246
269	455	chitinase	0.00163921	63.1748	74.6152	58.3563		93.1312	78.7131	83.9484		76.7462	84.4485	75.0344		98.8165	94.372	102.332		85.276	109.857	92.1328		93.4951	84.4458	102.328		65.3821	85.2642	78.743		8.35115	7.29856	5.01468		98.507	95.7553	93.4229		3.98923	12.6845	8.94122		76.4631	95.895		10.1352	2.54492
270	227	purinin Bu-3	0.906046	157.825	112.638	118.19		129.958	139.314	128.772		122.241	130.376	139.137		143.713	128.989	123.814		152.773	131.693	137.403		130.282	143.637	120.37		129.551	132.681	130.585		24.6428	5.7748	8.44985		132.172	140.623	131.43		10.3241	10.9026	11.676		130.939	134.741		1.59477	5.10709
272			0.884205	27.5565	28.1692	25.1477		32.2837	25.5213	30.7477		26.9239	30.5995	31.2099		22.657	31.6024	30.6671		29.2038	24.1798	29.7509		24.8282	29.016	40.4614		26.9578	29.5176	29.5778		1.59722	3.5451	2.31849		28.3088	27.7115	31.4352		4.91689	3.07071	8.0925		28.6844	29.1518		1.49558	1.99989
273			0.176781	35.218	34.6186	23.9019		43.2508	48.7427	36.8389		36.5208	36.2592	26.965		43.2378	33.4006	36.9773		23.9012	38.7902	30.0655		28.325	22.0052	35.8182		31.2462	42.9441	33.2483		6.3674	5.95783	5.44314		37.8719	30.9189	28.7161		4.97929	7.4811	6.91483		35.8129	32.5023		6.25645	4.77885
275	456	thaumatin-like protein	0.0111047	61.7683	62.4634	65.4174		68.7019	72.8931	66.6822		67.2169	85.9622	76.0041		86.54	91.9633	102.616		83.4461	84.6576	74.3803		76.6448	72.1346	104.553		63.2164	69.4257	76.3944		1.93756	3.16811	9.37871		93.7064	80.828	84.4441		8.17849	5.61668	17.56		69.6788	86.3262		6.59266	6.64229
277			0.389652	21.0937	17.9435	18.5253		20.9314	16.5294	15.2461		16.5629	13.8413	13.8112		21.9985	16.6576	13.98		17.6106	13.7308	16.7995		17.2622	19.0294	15.433		19.1875	17.569	14.7385		1.67624	2.98183	1.58005		17.5453	16.047	17.2415		4.08229	2.04643	1.79829		17.165	16.9446		2.25185	0.792072
278			0.28616	128.383	91.5219	98.125		123.762	104.072	99.1607		115.632	98.1252	124.143		142.829	105.54	133.463		110.183	105.553	106.103		91.5754	82.7787	112.485		106.01	108.998	112.633		19.6547	13.0192	13.2654		127.277	107.28	95.6131		19.3992	2.52938	15.2593		109.214	110.057		3.31698	16.0138
279	241	dehydroascorbate reductase	0.226051	76.305	74.2326	67.735		78.6836	71.4928	83.6429		70.7648	66.8516	69.3568		77.591	66.9656	69.0186		74.4529	77.1059	84.4115		70.2855	62.9311	78.1298		72.7575	77.9398	68.9911		4.47135	6.1091	1.98208		71.1917	78.6568	70.4488		5.63616	5.15729	7.60069		73.2294	73.4324		4.49297	4.53963
280			0.477906	25.1681	23.601	24.5774		28.0315	28.5185	27.8008		24.4917	25.2272	26.1598		26.5436	22.6098	26.6295		27.4449	29.4182	20.9335		26.0593	25.0974	22.6773		24.4488	28.1169	25.2929		0.791416	0.366417	0.835985		25.261	25.9322	24.6113		2.29639	4.44003	1.74258		25.9529	25.2682		1.92104	0.660458
282			0.715325	178.487	142.79	161.655		161.615	164.69	178.67		164.677	159.446	157.109		174.096	156.137	212.963		172.687	149.58	156.176		168.032	146.731	196.206		160.977	168.325	160.411		17.8581	9.09004	3.87515		181.065	159.481	170.323		29.0471	11.9025	24.8172		163.238	170.29		4.41478	10.7922
283	244	WASI	0.66927	271.675	233.304	240.715		284.598	249.12	248.111		253.073	236.603	238.481		258.003	252.38	265.476		232.725	262.215	232.265		248.183	222.289	267.409		248.565	260.61	242.719		20.3544	20.7807	9.01565		258.62	242.402	245.96		6.56932	17.1606	22.6418		250.631	248.994		9.12262	8.52399
284			0.0844189	458.407	356.072	407.081		454.763	426.229	450.249		364.794	409.125	400.904		494.132	412.17	502.355		457.82	484.498	433.632		425.968	408.313	405.49		407.186	443.747	391.608		51.1676	15.3378	23.5826		469.552	458.65	413.257		49.8641	25.4428	11.0983		414.18	447.153		26.764	29.8567
285			0.157067	3.64371	3.10431	2.93946		5.31058	3.22519	4.64977		4.63964	4.08383	4.47648		4.00103	4.30304	4.53624		3.57829	4.13296	4.57455		4.96103	3.766	3.95983		3.22916	4.39518	4.39998		0.368352	1.06575	0.28569		4.2801	4.09527	4.22895		0.268344	0.4992	0.641359		4.00811	4.20144		0.674592	0.0954405
286			0.544736	7.41425	3.83861	6.32914		6.17102	6.64454	7.44922		6.22847	3.2251	5.85018		3.62761	6.15235	5.17126		6.33527	6.32175	7.07069		7.3592	5.39619	4.238		5.86067	6.75492	5.10125		1.83328	0.646211	1.63577		4.98374	6.5759	5.66446		1.27277	0.42855	1.5778		5.90561	5.74137		0.827752	0.798863
287	249	triticin	0.454398	294.705	212.733	214.06		263.12	246.74	272.926		239.758	198.652	222.01		257.157	221.164	296.507		284.263	291.64	222.27		256.05	257.083	254.536		240.499	260.929	220.14		46.9478	13.23	20.6168		258.276	266.058	255.89		37.684	38.1003	1.28084		240.523	260.074		20.3942	5.31721
288	253	triticin	0.263566	171.722	124.155	134.94		165.151	148.881	152.975		144.463	132.538	130.734		163.381	143.636	200.098		174.5	191.014	139.485		165.831	151.534	166.276		143.606	155.669	135.912		24.9392	8.46329	7.46024		169.039	168.333	161.214		28.6529	26.3123	8.38607		145.062	166.195		9.95871	4.32855
289			0.375426	7.93665	10.223	10.7414		12.6239	10.595	15.5964		10.0595	14.3996	15.0951		13.416	10.2541	13.0503		14.3218	12.5247	9.305		11.3068	12.1011	12.8487		9.6337	12.9385	13.1847		1.49236	2.51551	2.72881		12.2401	12.0505	12.0855		1.72964	2.5418	0.771071		11.919	12.1254		1.98292	0.100886
290			0.232722	14.156	11.0303	13.0215		13.0376	11.8648	11.9519		8.11052	12.0322	7.6203		12.3167	10.622	10.3162		8.72056	10.7068	10.6111		14.1812	8.18094	10.1906		12.7359	12.2847	9.25435		1.58227	0.653408	2.41818		11.085	10.0128	10.8509		1.07758	1.12015	3.05413		11.425	10.6496		1.89332	0.563719
291			0.410399	129.831	111.814	98.4392		101.827	111.014	113.176		110.449	106.815	111.047		126.337	109.449	100.161		103.453	98.016	106.789		122.418	124.387	112.585		113.361	108.672	109.437		15.7529	6.02628	2.29005		111.982	102.753	119.797		13.2704	4.4284	6.32238		110.49	111.511		2.51555	8.53173
292			0.385739	17.713	20.1332	16.8202		14.8363	14.8865	20.1629		16.9848	15.587	13.1652		19.0746	18.5287	20.3643		25.1119	16.2341	16.4935		16.7257	19.7152	16.8019		18.2221	16.6286	15.2457		1.71417	3.06089	1.93255		19.3225	19.2798	17.7476		0.942582	5.05234	1.70444		16.6988	18.7833		1.48946	0.897208
293			0.00312556	44.7561	36.2084	37.1979		32.7969	34.0755	38.0208		24.6787	28.8642	29.3843		46.9396	39.2485	39.5874		44.8273	41.7478	32.8929		39.6013	42.3825	43.8866		39.3875	34.9644	27.6424		4.67565	2.72304	2.57979		41.9252	39.8227	41.9568		4.34594	6.19574	2.17414		33.9981	41.2349		5.93184	1.22312
294			0.665279	57.5805	45.2261	42.5097		43.7378	72.0864	59.0366		46.0635	65.6259	50.3201		63.8806	54.1909	53.1772		47.811	52.2544	54.1483		58.5158	54.0093	58.7601		48.4388	58.287	54.0032		8.0326	14.1891	10.2881		57.0829	51.4046	57.0951		5.90876	3.25298	2.67511		53.5763	55.1942		4.93795	3.28189
295	272	WTAI CM3	0.888697	66.8806	76.2511	48.5884		57.8944	77.564	69.9053		58.791	70.622	61.6798		70.0642	77.6415	57.3774		71.5033	69.0585	56.1795		67.3158	60.0645	52.1644		63.9067	68.4546	63.6976		14.0691	9.91472	6.1682		68.361	65.5804	59.8482		10.2388	8.23268	7.57798		65.353	64.5966		2.68813	4.34086
296			0.450572	12.6266	11.916	9.74986		7.12623	13.4959	15.0784		12.7089	12.7948	14.4689		9.56046	11.9292	11.3002		8.88587	8.51722	9.65864		14.5945	8.8666	9.29927		11.4308	11.9002	13.3242		1.4985	4.20938	0.992276		10.93	9.02058	10.9201		1.22702	0.582515	3.18947		12.2184	10.2902		0.985982	1.09956
297	264	WTAI CM3	0.818815	531.021	480.345	536.591		532.508	481.066	518.886		481.436	496.269	455.669		529.141	462.095	553.228		552.873	524.745	419.73		514.834	453.629	489.44		515.986	510.82	477.791		30.9912	26.6526	20.5441		514.821	499.116	485.968		47.2239	70.1743	30.7499		501.532	499.968		20.722	14.4458
298			0.0725392	41.7508	43.8353	34.0668		30.7003	31.7697	40.9812		31.2868	32.9577	31.3666		34.8035	36.6359	32.6882		32.2565	30.1916	29.7383		38.1108	33.9739	34.3138		39.8843	34.4837	31.8703		5.1448	5.65231	0.942493		34.7092	30.7288	35.4662		1.97556	1.34233	2.29657		35.4128	33.6347		4.08696	2.54491
299			0.531987	14.6089	11.4878	8.68314		11.4928	13.4832	11.9183		8.85067	15.6156	10.2289		16.243	12.9551	13.4155		9.96446	12.3499	10.3192		12.2302	11.7355	13.2887		11.5933	12.2981	11.5651		2.96427	1.04812	3.57494		14.2045	10.8778	12.4181		1.7803	1.28712	0.793481		11.8188	12.5002		0.415322	1.66487
301	271	puroindoline b	0.600556	333.062	256.826	355.08		362.021	336.493	359.476		300.438	299.599	298.757		362.292	290.74	300.15		419.584	365.781	267.346		334.255	308.709	269.118		314.989	352.663	299.598		51.5603	14.0613	0.840854		317.727	350.904	304.027		38.8799	77.2017	32.82		322.417	324.219		27.3014	24.103
302	266	WTAI CM16 Bu-1	0.352269	23.5485	15.4623	17.8847		17.219	16.1411	17.4124		17.3537	11.8307	10.4359		16.9145	22.1515	11.692		19.6571	16.4486	13.7779		12.7957	14.1125	15.5542		18.9652	16.9241	13.2068		4.14995	0.685017	3.65847		16.9193	16.6279	14.1541		5.22974	2.94366	1.37968		16.3654	15.9004		2.91959	1.51936
303	274	WTAI CM17 Bu-1	0.197077	41.1645	40.968	39.744		44.6004	47.8087	45.5824		42.9457	31.2267	35.5605		48.5439	40.9683	37.5331		51.9233	47.8157	40.4788		43.3073	43.9468	32.0274		40.6255	45.9971	36.5776		0.769702	1.64389	5.92538		42.3484	46.7393	39.7605		5.63363	5.79765	6.7047		41.0668	42.9494		4.72524	3.52798
304	277	WCI Bu-1	0.0433892	237.121	247.456	248.979		249.158	262.392	262.632		223.534	222.073	248.551		302.475	262.182	263.161		232.221	275.302	222.332		236.764	225.736	230.104		244.519	258.061	231.386		6.45156	7.71054	14.8832		275.939	243.285	230.868		22.9854	28.1652	5.55363		244.655	250.031		13.3378	23.2805
305			0.443784	59.7298	58.8737	48.6002		49.9702	52.1752	43.5818		46.4194	46.3996	43.1558		63.1626	45.3441	50.5682		55.922	48.1383	38.2846		54.4612	44.4221	44.2681		55.7346	48.5757	45.3249		6.19339	4.46319	1.87858		53.025	47.4483	47.7171		9.15977	8.83892	5.84104		49.8784	49.3968		5.32568	3.14499
306			0.429456	6.14519	6.29675	6.52755		3.16168	6.86123	5.98738		9.41615	4.72795	5.89252		5.88872	4.41404	4.2732		8.49941	5.03276	5.99374		4.14679	4.77124	4.93178		6.32316	5.33676	6.67887		0.192543	1.93369	2.44102		4.85865	6.50864	4.6166		0.894838	1.78976	0.414711		6.11293	5.32796		0.695315	1.02963
307			0.0896708	186.989	164.029	162.193		152.433	148.575	161.69		141.836	114.895	130.681		165.837	144.334	142.739		173.176	167.457	131.058		152.045	148.943	117.45		171.07	154.233	129.138		13.8168	6.74031	13.5368		150.97	157.23	139.479		12.8999	22.8455	19.1409		151.48	149.226		21.1014	9.00301
308	278	WCI Bu-1	0.115232	167.148	149.501	163.586		167.179	159.577	163.068		142.737	152.422	150.856		179.407	155.879	174.593		170.868	177.051	185.318		141.949	181.449	169.22		160.078	163.275	148.672		9.33177	3.80549	5.19924		169.96	177.746	164.206		12.4292	7.24979	20.2217		157.342	170.637		7.6764	6.79519
309	286	WDAI Bu-4	0.465865	234.586	168.191	166.674		148.468	204.488	208.251		176.772	146.464	164.191		201.406	178.381	245.061		193.988	179.044	173.132		196.034	179.541	203.762		189.817	187.069	162.476		38.7787	33.4822	15.2268		208.282	182.055	193.112		33.8678	10.7492	12.3722		179.787	194.483		15.0551	13.1675
310	280	WTAI CM2 Bu-1	0.840171	988.549	893.843	936.235		918.647	932.183	811.846		996.341	814.183	950.533		988.425	848.614	921.709		1010.2	837.846	943.039		953.896	1019.74	925.438		939.542	887.558	920.353		47.4396	65.9173	94.7553		919.583	930.361	966.359		69.9298	86.8729	48.3722		915.818	938.768		26.2869	24.4951
312	281	CMx1/CMx3	0.855483	252.837	216.465	242.604		224.734	238.486	218.827		261.185	207.232	248.348		279.28	216.734	243.243		254.283	225.081	235.479		241.418	255.208	246.622		237.302	227.349	238.922		18.7566	10.087	28.1843		246.419	238.281	247.749		31.3939	14.8012	6.96373		234.524	244.15		6.26662	5.12592
313	284	WTAI CM16 Bu-1	0.163119	602.489	480.831	574.595		573.783	575.463	525.659		514.552	425.706	524.535		533.298	458.213	473.041		547.537	537.777	504.348		488.698	499.724	474.724		552.638	558.302	488.264		63.7318	28.2819	54.4064		488.184	529.888	487.715		39.7669	22.6496	12.5293		533.068	501.929		38.9047	24.214
314	285	WTAI CM2 Bu-1	0.909147	124.461	100.756	127.775		106.443	101.906	115.261		118.108	100.751	120.995		145.744	93.4409	95.4121		122.117	93.8197	108.706		107.316	109.478	93.2334		117.664	107.87	113.285		14.7362	6.79086	10.9498		111.532	108.214	103.343		29.6446	14.1552	8.82119		112.94	107.696		4.90623	4.11938
315	290	CMx1/CMx3	0.161649	24.99	26.2407	26.2626		21.5356	19.74	21.6292		19.5686	17.7206	17.768		23.4164	25.4792	19.1066		27.8596	26.3664	15.7528		21.3876	29.0787	26.7999		25.8311	20.9683	18.3524		0.728504	1.0647	1.05355		22.6674	23.3263	25.7554		3.25167	6.60119	3.95051		21.7173	23.9164		3.79517	1.62639
316	282	WTAI CM17	0.191583	412.246	367.979	390.935		411.533	447.067	396.811		397.088	372.459	418.8		391.636	356.942	374.738		413.214	453.278	406.042		363.836	425.194	361.604		390.387	418.47	396.116		22.1387	25.8366	23.1858		374.439	424.178	383.544		17.3488	25.4549	36.0869		401.658	394.054		14.8394	26.4826
317			0.439206	41.5867	33.4964	38.204		42.7416	46.7306	45.6456		39.8358	56.0668	57.2509		44.5002	43.0475	32.2779		47.593	30.1296	52.7248		38.1638	44.0601	43.8416		37.7623	45.0393	51.0512		4.06319	2.06246	9.73081		39.9419	43.4825	42.0218		6.67684	11.8452	3.34295		44.6176	41.8154		6.65445	1.77931
318			0.254438	47.0182	41.5413	45.7831		47.9765	37.8186	56.9317		39.785	30.5487	32.8155		50.4165	45.0294	33.6648		35.7193	38.1187	36.8627		45.7298	44.5837	29.377		44.7809	47.5756	34.3831		2.87267	9.56284	4.81354		43.0369	36.9002	39.8968		8.55176	1.20016	9.12843		42.2465	39.9446		6.95183	3.06862
319	283	WDAI Bu-3	0.777382	253.784	250.567	265.2		281.504	276.653	241.694		267.066	237.439	233.359		305.006	244.311	252.017		278.331	265.76	240.457		226.341	257.508	266.383		256.517	266.617	245.954		7.69003	21.72	18.3967		267.111	261.516	250.077		33.0429	19.2906	21.0299		256.363	259.568		10.3322	8.68242
321	289	WMAI Bu-1	0.954568	423.568	360.102	384.154		417.234	397.237	333.346		396.981	345.489	438.398		464.201	372.494	370.735		439.441	344.26	458.122		397.349	404.533	421.97		389.275	382.606	393.623		32.0413	43.8163	46.5457		402.477	413.941	407.951		53.4621	61.064	12.661		388.501	408.123		5.5491	5.73406
323			0.771786	6.31339	6.84442	4.03894		5.40414	9.54517	4.5941		11.5735	4.48813	6.39485		6.74266	9.03665	7.8607		6.73897	4.09548	6.23358		6.96919	7.21736	3.36895		5.73225	6.51447	7.4855		1.4903	2.65573	3.66645		7.88	5.68935	5.85183		1.14712	1.40326	2.15382		6.57741	6.47373		0.87832	1.22058
324			0.503859	10.655	9.01935	6.68565		10.5426	8.00708	9.19911		9.17879	8.23121	10.485		11.2133	10.0212	8.90443		8.82008	9.27212	12.4052		9.70215	7.44253	6.6755		8.78666	9.2496	9.29835		1.99486	1.26851	1.13166		10.0463	10.1658	7.94006		1.15466	1.95249	1.57347		9.11153	9.38405		0.282404	1.25196
325	295	LTP Bu-2	0.222322	128.579	133.909	113.245		131.473	135.346	121.362		160.585	132.443	159.107		154.513	129.297	127.862		168.461	124.448	224.571		134.173	150.492	159		125.244	129.394	150.712		10.7282	7.22003	15.8386		137.224	172.493	147.889		14.99	50.1831	12.6165		135.116	152.535		13.6642	18.088
326			0.136246	111.44	103.816	66.3079		78.2644	94.454	111.573		114.598	81.1305	149.964		94.8066	126.154	99.8428		150.817	116.085	226.229		127.425	154.892	110.661		93.8544	94.7638	115.231		24.1586	16.6565	34.421		106.934	164.377	130.993		16.8338	56.3099	22.3303		101.283	134.101		12.0876	28.8472
327			0.218313	8.41792	12.1837	10.5609		11.752	9.18978	8.47272		13.5184	9.11031	10.0415		8.96009	9.10807	7.97255		8.2719	7.98643	9.62922		12.1408	10.1853	11.2199		10.3875	9.80484	10.8901		1.88885	1.72401	2.32331		8.68024	8.62919	11.182		0.617324	0.877741	0.978284		10.3608	9.49714		0.543109	1.45935
328			0.146251	71.8082	58.4535	61.0623		69.1598	68.7259	60.888		49.6259	65.9882	68.1092		78.7942	68.5513	64.6794		74.8372	75.8195	87.1788		61.8015	73.916	76.0671		63.7746	66.2579	61.2411		7.07849	4.65552	10.1148		70.675	79.2785	70.5949		7.29308	6.85949	7.69086		63.7579	73.5161		2.50843	4.99055
334	310	LMW-GS Bu-3	0.167915	271.909	238.97	227.401		247.814	247.661	258.461		275.265	261.797	249.916		279.316	261.038	366.307		272.458	264.041	265.361		262.731	272.178	261.388		246.093	251.312	262.326		23.0934	6.1918	12.6827		302.22	267.287	265.432		56.2482	4.52666	5.88035		253.244	278.313		8.28685	20.7251
337			0.791794	19.7531	28.1949	14.8617		17.1259	23.1625	24.5508		19.763	24.8476	15.3383		25.633	22.1569	19.4729		33.9267	19.6568	25.2633		22.5998	31.1783	17.9654		20.9366	21.6131	19.9829		6.74494	3.94753	4.75847		22.4209	26.2823	23.9145		3.08848	7.18933	6.70383		20.8442	24.2059		0.818984	1.94708
338			0.839885	17.3858	35.1028	14.2298		19.721	23.6233	20.042		17.2665	17.5952	13.9915		19.3464	21.2102	20.5896		25.7313	17.1562	20.2069		26.9094	29.2618	12.8366		22.2395	21.1288	16.2844		11.2512	2.16628	1.99249		20.382	21.0315	23.0026		0.949099	4.34662	8.88223		19.8842	21.472		3.1666	1.36468
340	140	LMW-GS Bu-4	0.273036	122.455	132.601	116.43		123.038	101.148	126.078		137.155	121.928	108.75		139.272	116.284	158.082		139.08	136.732	132.033		149.398	150.472	122.244		123.829	116.755	122.611		8.17271	13.6009	14.2144		137.879	135.948	140.705		20.9336	3.58796	15.9963		121.065	138.177		3.78184	2.39225
341	314	LMW-GS Bu-2/Bu-13	0.783727	262.688	226.283	261.335		216.988	239.403	262.892		266.797	219.517	260.608		294.62	226.855	267.306		258.883	247.934	284.727		228.184	243.685	261.405		250.102	239.761	248.974		20.6388	22.9539	25.6976		262.927	263.848	244.424		34.0941	18.8923	16.6229		246.279	257.067		5.67276	10.9581
342	315	LMW-GS Bu-11	0.59354	124.528	110.743	129.256		122.436	141.894	116.35		121.407	132.001	123.849		140.489	124.808	142.168		137.257	118.057	137.285		126.81	137.71	125.132		121.509	126.893	125.752		9.61851	13.3422	5.54791		135.822	130.867	129.884		9.57507	11.0934	6.82892		124.718	132.191		2.83717	3.18255
343	420	alpha gliadin Bu-27	1.19247e-08	108.646	118.36	114.861		106.184	109.285	110.228		122.621	128.456	113.441		53.3731	63.9735	55.9938		52.7066	40.2971	42.247		47.4793	44.7291	56.4392		113.956	108.566	121.506		4.92	2.11555	7.56942		57.7802	45.0836	49.5492		5.52134	6.67335	6.12333		114.676	50.8043		6.50011	6.44068
344			0.0488661	29.4149	31.1696	31.0499		29.6068	33.8955	28.183		29.3234	36.7188	31.967		23.6208	27.4607	21.3052		33.2576	29.327	28.252		26.3494	31.137	22.2889		30.5448	30.5618	32.6697		0.980351	2.97359	3.74743		24.1289	30.2789	26.5918		3.10903	2.63505	4.429		31.2588	26.9999		1.22197	3.09524
346			0.273957	19.7948	21.1975	16.8407		21.5601	18.046	18.1671		19.0907	25.7379	24.8937		21.9222	22.5768	26.3873		17.7248	22.6232	22.4679		22.1241	18.0688	22.3038		19.2776	19.2577	23.2408		2.22393	1.99486	3.61878		23.6287	20.9386	20.8322		2.41127	2.78433	2.39491		20.592	21.7999		2.29387	1.58474
347			0.223153	30.6915	29.2909	27.3244		30.3567	25.0255	30.4526		38.1373	32.6636	35.6444		31.7709	46.5528	58.8248		28.4293	38.0763	31.9401		30.0678	25.9645	53.1419		29.1023	28.6116	35.4818		1.69149	3.10601	2.74047		45.7162	32.8152	36.3914		13.5463	4.88269	14.6507		31.0652	38.3076		3.83271	6.66052
348	180	globulin Glo3	0.410647	83.2388	107.148	89.7348		93.1188	94.5564	89.428		95.6481	87.005	98.3425		101.198	93.011	99.0788		107.201	97.3991	103.573		96.2036	95.2578	106.004		93.3739	92.3677	93.6652		12.3631	2.64539	5.9231		97.7627	102.725	99.1551		4.24934	4.95599	5.95006		93.1356	99.8808		0.68077	2.55929
351			0.728783	20.3946	23.5253	14.3679		21.1647	17.7287	18.7069		25.9657	23.5757	17.7456		16.565	28.1446	26.403		14.5101	24.0239	18.1389		21.5505	17.5841	19.4184		19.4293	19.2001	22.429		4.65438	1.7703	4.2283		23.7042	18.891	19.5177		6.24375	4.80128	1.98508		20.3528	20.7043		1.8017	2.61684
352	131	LMW-GS Bu-3	0.177616	154.429	142.481	147.363		152.169	141.12	135.466		178.812	155.823	145.873		141.062	139.401	167.278		143.865	142.472	130.839		131.157	143.396	134.933		148.091	142.919	160.169		6.00705	8.49525	16.8945		149.247	139.058	136.496		15.6373	7.15242	6.26729		150.393	141.6		8.85284	6.74507
354			0.898142	10.9735	15.1378	14.3512		10.8428	11.9561	11.3586		12.1051	13.7018	11.1978		12.3272	13.6669	11.494		14.5204	9.74721	12.6599		11.623	15.8212	9.27872		13.4875	11.3858	12.3349		2.21242	0.557146	1.26771		12.496	12.3092	12.241		1.09623	2.40583	3.31471		12.4027	12.3487		1.05247	0.132041
359	318	LMW-GS Bu-2/-13	0.389767	76.983	78.916	67.6318		60.8208	79.7272	75.5807		74.3625	80.9162	68.1459		70.5616	79.921	77.2743		63.9046	68.6256	68.1217		77.0418	59.8046	59.897		74.5103	72.0429	74.4749		6.03483	9.93732	6.38589		75.919	66.884	65.5811		4.82465	2.59246	9.92534		73.676	69.4614		1.41442	5.63029
360	319	LMW-GS TC11-277270	0.98147	160.794	165.141	136.21		167.095	150.307	135.615		169.486	133.925	131.996		149.123	125.018	164.357		178.295	140.525	150.939		109.417	177.621	159.285		154.049	151.005	145.136		15.6009	15.7516	21.1105		146.166	156.586	148.774		19.8355	19.5081	35.2962		150.063	150.509		4.5306	5.42224
361	316	LMW-GS Bu-3	0.844429	93.1973	105.65	95.0826		102.639	86.8509	99.7622		106.702	105.951	96.7167		115.27	97.1611	100.142		101.656	95.1323	99.4259		89.113	114.761	97.4088		97.9765	96.4174	103.123		6.71161	8.40876	5.56097		104.191	98.738	100.428		9.70981	3.31562	13.088		99.1724	101.119		3.50928	2.79143
362	317	LMW-GS Bu-2/Bu-13	0.428793	114.82	102.637	113.927		112.027	95.0874	100.705		126.277	109.584	113.714		105.903	122.756	107.305		105.545	115.799	105.034		100.079	104.771	116.015		110.461	102.607	116.525		6.79038	8.62841	8.69428		111.988	108.792	106.955		9.352	6.07312	8.18914		109.864	109.245		6.97823	2.54694
363	145	LMW-GS Bu-7	0.207549	272.13	250.13	262.406		266.912	303.024	275.337		280.067	264.148	264.081		316.304	273.403	303.697		310.992	268.916	308.395		269.156	303.896	256.317		261.555	281.758	269.432		11.0247	18.8923	9.21022		297.801	296.101	276.456		22.0497	23.5788	24.6149		270.915	290.12		10.1826	11.8632
365	177	alpha gliadin Bu-BQ806209	0.188898	81.6529	62.2101	73.1654		81.9476	89.5027	66.4659		84.5491	77.2294	88.9393		92.4269	83.4374	106.409		67.1021	79.8182	66.94		78.3685	62.3354	90.2223		72.3428	79.3054	83.5726		9.74746	11.7435	5.9157		94.0913	71.2868	76.9754		11.5761	7.38888	13.9956		78.4069	80.7845		5.66853	11.8698
367	341	alpha gliadin Bu-23	0.536315	299.414	282.683	263.476		287.671	309.844	317.835		294.19	250.915	306.353		316.929	279.859	304.593		338.468	274.253	332.473		236.103	308.174	289.855		281.858	305.116	283.819		17.9834	15.6277	29.1378		300.461	315.065	278.044		18.8774	35.4708	37.4592		290.264	297.857		12.8995	18.6473
383	331	alpha gliadin Bu-14	0.873317	87.1153	87.1234	83.1427		90.8185	96.1621	91.3311		99.0679	78.9177	87.2219		101.157	72.5848	89.2272		91.6841	87.7965	87.3046		80.5093	87.1705	89.1504		85.7938	92.7706	88.4025		2.29589	2.94832	10.1268		87.6562	88.9284	85.6101		14.3506	2.39917	4.52697		88.9889	87.3982		3.52518	1.67415
385	328	alpha gliadin Bu-12	0.0481411	126.422	122.753	126.091		121.96	135.08	122.498		137.73	136.591	146.799		133.096	129.528	137.613		128.713	123.703	138.549		132.631	140.955	132.17		125.089	126.513	140.374		2.02929	7.42461	5.59408		133.412	130.322	135.252		4.05164	7.55264	4.94425		130.658	132.995		8.44361	2.49162
386	329	alpha gliadin Bu-12	0.217725	241.096	222.15	227.715		243.422	230.43	249.292		244.152	222.124	254.346		256.936	238.075	262.706		246.015	245.463	266.385		244.187	241.479	245.905		230.32	241.048	240.207		9.73806	9.65263	16.4692		252.572	252.621	243.857		12.8821	11.9233	2.23131		237.192	249.684		5.96601	5.04588
388	326	gamma gliadin Bu-1	0.481222	47.8566	47.6855	55.6902		51.655	44.2867	46.2423		62.4958	46.4159	48.8844		52.1894	53.6653	60.7909		46.9828	51.9895	42.6882		51.4582	43.9164	56.1641		50.4108	47.3946	52.5987		4.57292	3.81694	8.65957		55.5485	47.2202	50.5129		4.59959	4.65519	6.17833		50.1347	51.0939		2.61299	4.19446
389	324	gamma gliadin Bu-5	0.403271	101.636	103.851	97.8276		99.8957	88.2614	100.249		103.714	103.135	102.634		99.4467	107.039	96.5601		107.463	97.2279	101.305		100.513	104.467	106.095		101.105	96.1355	103.161		3.04663	6.82148	0.540295		101.015	101.999	103.692		5.41258	5.15281	2.87105		100.134	102.235		3.61207	1.35381
390	323	gamma gliadin Bu-5	0.465083	264.704	240.225	267.991		263.678	253.487	257.992		247.69	239.668	256.045		268.626	257.158	269.073		252.039	250.896	263.631		247.724	241	268.061		257.64	258.386	247.801		15.1711	5.10675	8.18922		264.953	255.522	252.262		6.75365	7.04604	14.0894		254.609	257.579		5.90744	6.59078
391	344	alpha gliadin Bu-5	0.0182221	70.3652	63.1515	64.1513		71.4323	65.1186	63.1251		63.2111	64.0245	62.4494		68.8615	68.1811	67.8516		73.7763	71.2254	72.3308		67.2777	68.3728	65.4595		65.8893	66.5587	63.2283		3.90831	4.33678	0.787665		68.2981	72.4441	67.0367		0.51499	1.2792	1.47154		65.2254	69.2596		1.76162	2.82907
392			0.145503	34.4425	33.9734	38.0907		39.2997	29.0602	35.5414		39.5891	34.0785	41.2529		33.8476	30.3912	29.6195		34.2921	41.7952	41.8538		34.3112	36.2527	36.8634		35.5022	34.6338	38.3068		2.25392	5.17975	3.75516		31.2861	39.3137	35.8091		2.25162	4.34893	1.33269		36.1476	35.4697		1.91969	4.02457
394			0.787765	34.3588	30.5329	34.223		32.3418	27.539	35.5234		28.5695	32.7975	29.9199		30.6936	32.4595	28.6738		31.9092	31.8585	30.7683		33.9184	30.0235	31.7737		33.0382	31.8014	30.429		2.17073	4.01955	2.15946		30.609	31.512	31.9052		1.89427	0.644571	1.9508		31.7562	31.3421		1.3052	0.664598
396			0.369252	15.8654	16.0492	14.5956		21.8876	14.0568	15.8671		15.0917	17.6738	16.3938		17.6969	19.7438	19.7941		16.9798	20.7566	17.8981		19.9285	17.4148	15.7887		15.5034	17.2705	16.3865		0.791567	4.09966	1.29106		19.0783	18.5448	17.7107		1.19656	1.96969	2.0857		16.3868	18.4446		0.883549	0.689296
397			0.73816	26.1759	24.2002	33.6204		28.8846	27.4616	23.8081		38.6433	27.5097	24.5996		22.0128	29.8134	29.603		24.6719	26.6157	27.1414		37.4368	27.5407	29.1256		27.9988	26.7181	30.2509		4.96762	2.61865	7.41229		27.143	26.143	31.3677		4.44421	1.30084	5.31537		28.3226	28.2179		1.7885	2.77324
399	136	triticin	0.55545	42.3401	52.5451	54.9393		45.5591	52.7681	47.3561		56.9584	51.4324	52.296		52.347	56.7202	55.0952		56.463	45.6506	59.4707		54.2717	59.1279	49.8792		49.9415	48.5611	53.5623		6.69097	3.75252	2.97269		54.7208	53.8614	54.4263		2.21048	7.26807	4.62628		50.6883	54.3362		2.58288	0.436713
401	423	triticin	0.544995	135.221	138.073	134.609		126.759	123.348	139.352		131.657	125.934	138.248		138.24	132.951	134.825		143.108	121.995	145.262		142.446	139.784	138.722		135.968	129.82	131.946		1.84885	8.42938	6.16238		135.339	136.788	140.317		2.68121	12.8565	1.9188		132.578	137.482		3.12235	2.56072
402	348	triticin	0.23592	14.9865	18.2513	16.9968		16.9602	16.4335	16.6753		20.3877	16.7426	14.0081		20.6255	18.2377	21.0647		17.5287	16.6476	17.1998		18.2177	18.9539	17.0277		16.7449	16.6896	17.0461		1.64693	0.263627	3.2006		19.976	17.1254	18.0664		1.52134	0.445256	0.971927		16.8269	18.3893		0.191868	1.45244
403			0.149826	5.74111	6.7766	7.65281		9.07963	6.04484	7.03323		11.8142	7.48108	9.25073		7.49051	5.75675	5.99903		4.96931	5.41714	10.1355		6.11712	5.37391	4.6697		6.72351	7.3859	9.51534		0.956954	1.54783	2.17864		6.41543	6.84063	5.38691		0.938892	2.86217	0.723801		7.87492	6.21432		1.45874	0.747433
404			4.49485e-06	22.9536	21.4196	21.9193		22.184	25.0868	21.3938		33.2708	26.6312	21.5113		9.35146	12.5501	8.17727		10.1219	11.1666	9.06739		8.488	12.5255	10.7114		22.0975	22.8882	27.1378		0.782365	1.94463	5.89612		10.0263	10.1186	10.575		2.26318	1.04959	2.0222		24.0412	10.24		2.71074	0.293775
407	183	alpha gliadin Bu-5	0.456395	139.824	105.388	121.299		141.182	117.455	111.273		135.854	128.824	129.657		126.477	139.224	152.892		133.522	156.704	141.039		117.01	129.346	163.546		122.171	123.303	131.445		17.2344	15.7888	3.84099		139.531	143.755	136.634		13.2102	11.8271	24.1087		125.64	139.973		5.05947	3.58119
408			0.0680425	52.8528	47.3218	49.7299		60.406	54.8227	54.3308		59.0526	56.1306	41.954		50.2467	53.8633	45.3564		67.7503	57.8594	64.6077		57.7022	68.8364	55.4992		49.9682	56.5198	52.3791		2.77315	3.37452	9.14583		49.8221	63.4058	60.6793		4.26929	5.05379	7.14963		52.9557	57.9691		3.31367	7.18595
409	193	farinin Bu-2	0.0840389	225.477	220.763	246.819		216.843	224.659	238.821		229.86	218.341	256.414		221.634	178.065	196.141		244.025	215.464	235.619		208.01	223.436	200.169		231.02	226.774	234.872		13.884	11.1407	19.5253		198.614	231.703	210.539		21.8898	14.6777	11.8377		230.889	213.618		4.05046	16.7581
410			0.879091	48.8985	42.6808	45.1754		50.3776	47.2466	50.146		43.0147	45.047	59.1886		53.6136	51.5225	46.2575		42.1066	54.4798	49.5761		48.1172	39.1392	52.1492		45.5849	49.2567	49.0835		3.12902	1.74467	8.81015		50.4645	48.7208	46.4685		3.79042	6.23077	6.65985		47.975	48.5513		2.07172	2.00341
411	338	alpha gliadin Bu-2	0.483838	71.9131	68.0504	66.1628		73.0058	69.745	55.1289		72.1382	68.5447	78.0353		71.3019	72.7861	70.1535		67.7652	75.6893	73.1975		68.8065	61.7064	69.7349		68.7088	65.9599	72.9061		2.9311	9.52059	4.79163		71.4138	72.2173	66.7493		1.31982	4.05195	4.39183		69.1916	70.1268		3.49817	2.95249
414	549	farinin Bu-2	0.48329	46.6079	49.1461	49.3933		53.9072	53.1037	54.1502		42.1658	43.8167	60.116		55.5017	45.2303	50.248		52.6339	56.6453	53.4973		51.1082	54.9957	51.5563		48.3824	53.7204	48.6995		1.54178	0.547715	9.92136		50.3267	54.2588	52.5534		5.13617	2.11135	2.12696		50.2674	52.3796		2.99454	1.97183
416			0.446786	32.5532	35.7601	37.0478		31.0981	34.9814	32.7738		26.7631	25.3465	39.3328		27.3838	29.059	33.1328		46.9896	33.7386	31.134		30.9329	36.741	36.0452		35.1204	32.9511	30.4808		2.31461	1.9477	7.69872		29.8585	37.2874	34.573		2.95674	8.50268	3.17157		32.8508	33.9063		2.32141	3.75904
417	160	gamma gliadin Bu-2	0.192345	309.32	285.19	291.688		282.334	313.762	302.09		298.348	281.874	320.264		333.647	299.445	320.745		328.446	301.556	311.858		281.503	287.621	294.77		295.399	299.396	300.162		12.4859	15.8863	19.259		317.946	313.953	287.965		17.272	13.5668	6.64015		298.319	306.621		2.55735	16.2798
419			0.335485	25.0566	28.5396	27.1086		26.6781	22.5209	22.9498		26.3983	28.5709	24.3016		27.3714	27.6585	23.0804		28.0869	29.2248	26.1598		24.1901	27.3607	22.9798		26.9016	24.0496	26.4236		1.75067	2.28638	2.13481		26.0367	27.8238	24.8435		2.56427	1.54932	2.26239		25.7916	26.2347		1.52744	1.49998
420			0.643372	12.0095	11.7742	11.8807		16.5197	9.77507	12.5471		16.7876	15.0668	12.2775		13.601	13.824	11.3147		13.5454	14.1691	11.6428		13.1314	12.6097	12.5175		11.8881	12.9473	14.7106		0.117854	3.39008	2.27604		12.9132	13.1191	12.7529		1.38889	1.31598	0.33108		13.182	12.9284		1.42581	0.183605
422	339	gamma gliadin Bu-7	0.0431496	102.898	101.492	101.109		112.511	118.106	108.769		121.59	109.4	113.48		103.661	115.237	115.487		109.112	115.624	123.027		115.998	114.007	128.417		101.833	113.129	114.823		0.94168	4.69886	6.2047		111.462	115.921	119.474		6.75653	6.96219	7.80827		109.928	115.619		7.06172	4.01464
425			0.403863	23.1574	20.5098	18.3415		29.7512	25.3492	17.9642		28.1217	23.7084	21.5063		24.6417	21.9117	32.2308		31.8856	26.2556	22.8726		23.6302	28.1894	33.4376		20.6696	24.3549	24.4455		2.4119	5.95607	3.36871		26.2614	27.0046	28.4191		5.34682	4.55291	4.90774		23.1566	27.2284		2.15435	1.0961
426	334	alpha Bu-BQ83853, gamma Bu-7	0.355126	101.646	88.0879	90.566		108.763	114.953	88.4016		104.331	104.407	98.3965		105.411	94.9268	121.33		124.516	96.8215	110.586		98.6454	122.303	125.365		93.4334	104.039	102.378		7.21961	13.8916	3.44854		107.223	110.641	115.438		13.2946	13.8473	14.623		99.9502	111.101		5.70452	4.12684
427	336	farinin Bu-3	0.241008	58.8756	52.5889	50.7395		70.6502	59.0212	59.3974		66.384	53.6733	56.7261		63.1545	63.0039	61.7058		64.1869	61.9997	65.4523		53.8874	68.9636	69.0577		54.068	63.0229	58.9278		4.26494	6.60807	6.63522		62.6214	63.8796	63.9696		0.796495	1.74669	8.73152		58.6729	63.4902		4.48291	0.753763
429			0.311164	21.4698	19.1943	20.6098		27.3344	18.7584	16.5843		24.3529	23.193	24.5832		24.0756	27.2258	24.9581		23.2086	24.7625	16.3381		21.3519	17.2598	20.9195		20.4246	20.8924	24.043		1.14901	5.68389	0.745103		25.4198	21.4364	19.8437		1.62504	4.48311	2.24817		21.7867	22.2333		1.968	2.8722
430	144	LMW-GS Bu-7	0.444068	221.531	197.191	201.137		212.013	214.725	227.383		237.272	197.081	225.545		216.515	203.502	227.628		234.718	194.464	216.557		194.964	192.368	206.027		206.62	218.04	219.966		13.0633	8.20356	20.6684		215.882	215.247	197.786		12.0752	20.1588	7.25335		214.875	209.638		7.2142	10.2689
431			0.0946401	19.0105	14.3268	11.8403		21.2799	18.2896	21.5269		18.5917	18.218	19.6073		18.9725	19.7378	23.867		19.5434	16.5542	18.7027		17.5311	16.4718	21.3531		15.0592	20.3655	18.8057		3.64075	1.80204	0.718981		20.8591	18.2668	18.452		2.6329	1.54155	2.56766		18.0768	19.1926		2.72719	1.44618
436			0.0157448	53.0197	46.2855	49.7813		61.478	55.3612	57.8402		52.4644	48.22	54.9706		64.674	55.6088	56.9843		59.2451	61.3758	56.1113		56.7712	55.7865	61.1227		49.6955	58.2265	51.885		3.36792	3.07662	3.41238		59.089	58.9107	57.8934		4.88539	2.6481	2.83959		53.269	58.6311		4.43067	0.644989
437			0.726573	16.7824	14.183	12.742		11.9961	10.6572	14.607		13.4711	12.5347	8.501		12.0311	11.2061	12.1356		16.9502	8.47188	9.17594		12.7526	13.784	8.15716		14.5691	12.4201	11.5022		2.04766	2.0087	2.64098		11.791	11.5327	11.5646		0.509157	4.70493	2.99563		12.8305	11.6294		1.57409	0.140811
439	202	glucose and ribitol dehydrogenase	0.47412	65.1636	59.0231	77.5539		60.7893	70.5404	72.768		63.208	52.8286	58.3633		65.48	51.8248	56.8164		69.7574	48.1347	64.3876		71.7492	62.2551	60.9495		67.2469	68.0326	58.1333		9.43941	6.37095	5.19351		58.0404	60.7599	64.9846		6.90939	11.2586	5.89457		64.4709	61.2616		5.50258	3.49919
440			0.0717179	24.3439	17.6233	20.6923		29.3519	26.1172	22.0401		21.8096	20.4465	21.7333		19.2133	23.61	17.7002		24.0985	30.2997	25.7458		24.3855	22.1934	20.9078		20.8865	25.8364	21.3298		3.36451	3.66397	0.765891		20.1745	26.7147	22.4956		3.0699	3.21211	1.7584		22.6842	23.1283		2.73883	3.31567
443	387	alpha gliadin Bu-12	0.412815	100.657	127.707	130.164		113.538	133.626	114.266		134.365	130.308	131.147		105.369	119.837	110.1		113.374	101.156	121.377		122.902	125.683	94.2674		119.509	120.477	131.94		16.3724	11.3934	2.14187		111.769	111.969	114.284		7.37687	10.1831	17.3908		123.975	112.674		6.91441	1.39811
444			0.531756	19.7422	20.4758	18.2485		18.654	17.607	18.6245		16.793	17.5666	19.4379		15.1754	19.5832	16.8976		19.6528	19.8741	22.8191		16.4542	18.0317	28.4783		19.4888	18.2952	17.9325		1.13507	0.59612	1.35988		17.2187	20.782	20.9881		2.22137	1.76764	6.53449		18.5722	19.6629		0.814284	2.11925
445	176	malate dehydrogenase	0.962659	62.9609	69.8965	67.5504		73.4908	64.7118	72.5229		61.3543	71.8402	77.3468		58.2533	72.0138	73.7439		63.3175	69.3756	77.8545		67.1179	67.2644	67.3591		66.8026	70.2418	70.1804		3.52771	4.81354	8.12439		68.0037	70.1825	67.2471		8.48825	7.302	0.121512		69.0749	68.4778		1.96815	1.52406
446			0.49751	8.86462	8.60905	7.73659		8.17322	8.34684	8.29802		8.46674	8.60333	6.8882		6.46426	13.5979	7.83814		6.96375	6.55254	6.89709		8.48099	6.18414	6.97142		8.40342	8.27269	7.98609		0.591461	0.089537	0.953249		9.30011	6.80446	7.21218		3.78488	0.220704	1.1672		8.22073	7.77225		0.213459	1.33878
447	398	serpin Bu-3	0.994748	22.8184	24.3322	26.0893		24.314	25.4797	26.3115		27.1352	28.1242	20.1513		19.9623	27.1736	26.2757		22.1589	24.4449	26.2134		25.739	23.5197	23.9393		24.4133	25.3684	25.1369		1.63695	1.00341	4.34592		24.4705	24.2724	24.3993		3.92996	2.03276	1.17898		24.9729	24.3808		0.498211	0.100376
448	146	serpin Bu-1	0.832213	10.8255	16.714	13.4102		12.3943	12.1266	14.1298		16.0983	13.1298	14.7336		12.9308	16.6196	13.551		15.6976	11.9427	13.9199		14.2594	13.3938	16.0785		13.6499	12.8836	14.6539		2.95152	1.08755	1.48586		14.3671	13.8534	14.5772		1.97523	1.87834	1.37031		13.7291	14.2659		0.887809	0.372376
449	149	serpin Bu-2	0.690429	42.3672	42.8858	41.2249		37.8067	45.1003	41.2419		38.3849	41.5395	40.6695		35.946	44.931	41.0922		38.2414	40.4326	37.644		43.5134	41.3004	39.8328		42.1593	41.383	40.198		0.849731	3.64885	1.62929		40.6564	38.7727	41.5489		4.50834	1.46826	1.85285		41.2468	40.326		0.987738	1.41727
450	154	serpin Bu-5	0.332205	24.4977	28.5971	28.8799		29.191	26.3307	28.7697		26.4223	35.3238	31.719		22.9754	29.6327	31.4259		27.4601	30.6921	29.0632		32.2118	30.9185	34.6125		27.3249	28.0971	31.155		2.45249	1.54423	4.47748		28.0113	29.0718	32.5809		4.45243	1.61602	1.87446		28.859	29.888		2.02553	2.39163
451	158	serpin Bu-1 or Bu-4	0.447851	4.97367	6.96356	4.19007		5.90359	5.94248	6.98764		6.85666	6.54576	6.67957		5.78006	7.53792	6.15263		5.90115	6.8785	5.7546		7.62158	5.38577	7.10691		5.37577	6.2779	6.69399		1.4298	0.614958	0.155953		6.49021	6.17808	6.70475		0.926276	0.61099	1.1709		6.11589	6.45768		0.673882	0.264839
452			0.505951	4.97159	4.94951	4.81488		5.62369	6.92864	5.91121		5.38569	7.55472	5.43435		5.03593	4.58151	5.24108		7.00803	3.7896	6.5107		4.79094	6.05811	5.23631		4.91199	6.15451	6.12492		0.0848239	0.685653	1.23848		4.95284	5.76945	5.36179		0.337545	1.73253	0.642839		5.73048	5.36136		0.708981	0.408302
453	123	enolase	0.00666563	23.7298	24.736	24.7821		20.9232	20.7636	24.5604		22.6065	24.1714	23.0983		20.5299	24.4831	21.4852		18.755	18.6526	18.5339		17.3323	22.1654	19.1906		24.416	22.0824	23.2921		0.594712	2.14753	0.80024		22.1661	18.6472	19.5628		2.06268	0.110648	2.43799		23.2635	20.1253		1.16706	1.82566
454	399	serpin Bu3	0.0141445	15.3871	14.955	13.7858		15.526	15.6092	15.4352		16.5638	18.997	20.0885		14.6997	17.0209	16.2485		13.2555	16.3657	15.435		16.6209	18.8977	18.0209		14.7093	15.5234	18.5498		0.82842	0.0870459	1.80439		15.9897	15.0187	17.8465		1.18204	1.59631	1.14834		16.2608	16.285		2.02363	1.43681
455			0.485733	14.0784	9.99673	10.459		12.7023	12.8154	11.6743		11.2574	13.7089	12.2927		12.0053	8.77735	10.6836		11.358	11.39	10.0691		11.8656	13.882	10.4881		11.5114	12.3973	12.4196		2.23509	0.628733	1.23065		10.4888	10.939	12.0786		1.62278	0.753542	1.70696		12.1094	11.1688		0.518072	0.819434
456			0.950076	9.00941	14.8545	12.9463		12.8564	12.3735	14.7526		9.65534	13.8294	12.9513		9.35729	15.3076	10.3675		11.9325	11.0904	14.2406		11.6374	11.301	14.2342		12.2701	13.3275	12.1454		2.98065	1.25759	2.20067		11.6775	12.4212	12.3909		3.18413	1.63093	1.60522		12.581	12.1632		0.649518	0.420902
457	175	malate dehydrogenase	0.115663	15.86	19.3313	20.5471		22.1052	28.0893	20.6921		20.7014	19.4863	15.9139		16.9463	18.4994	18.7892		20.9316	18.8086	16.6946		17.9062	18.8049	17.2766		18.5795	23.6289	18.7005		2.4323	3.92691	2.48858		18.0783	18.8116	17.9959		0.991022	2.11848	0.768085		20.303	18.2953		2.88096	0.449033
458	150	serpin Bu-7	0.00631346	24.9484	30.9534	24.4669		28.9877	28.6375	30.9484		31.2361	34.3466	32.846		18.2966	26.1497	22.7553		22.9548	27.1167	22.1369		22.7072	21.1597	25.4167		26.7895	29.5245	32.8095		3.61404	1.24551	1.55556		22.4005	24.0695	23.0945		3.93856	2.6705	2.15479		29.7079	23.1882		3.01418	0.838404
459			0.497138	12.6226	14.5345	10.5056		12.5336	13.0701	11.6551		13.146	16.8254	15.4111		11.7318	10.9207	16.7042		14.7767	12.7477	13.9271		11.4763	12.8488	13.797		12.5543	12.4196	15.1275		2.01534	0.71436	1.85601		13.1189	13.8172	12.7073		3.1313	1.01896	1.1668		13.3671	13.2145		1.52603	0.561048
462			0.162455	25.7789	18.3186	19.4644		18.9756	18.6249	17.1713		21.1092	20.3803	16.9282		12.9363	19.2013	10.006		16.0949	21.0528	16.8462		14.7955	11.5501	19.678		21.1873	18.2573	19.4726		4.01752	0.956685	2.2334		14.0478	17.998	15.3412		4.69736	2.6721	4.09136		19.639	15.7957		1.47209	2.01389
463	178	glyoxalase I	0.179684	69.3409	69.4102	68.0697		74.5436	75.1103	75.6223		68.1744	71.8637	74.5873		65.1271	67.074	74.4376		73.5825	78.3446	75.2878		73.2059	64.5652	77.0543		68.9403	75.0921	71.5418		0.754738	0.539569	3.21852		68.8796	75.7383	71.6084		4.91087	2.41279	6.39594		71.858	72.0754		3.08807	3.45311
464			0.0560269	14.7663	18.3831	15.852		17.1166	18.5133	16.1592		15.8603	17.0524	21.8523		15.1675	18.2425	17.7385		24.109	20.4041	21.5682		17.3325	18.0936	19.7867		16.3338	17.263	18.255		1.85591	1.18389	3.17184		17.0495	22.0271	18.4043		1.64921	1.8946	1.25627		17.2839	19.1603		0.960757	2.57346
465			0.530095	8.97298	6.17619	9.23792		7.30874	6.83861	7.21052		7.97524	7.65251	8.9563		7.92213	5.80371	5.42906		7.31627	7.68908	7.73741		7.99958	9.0336	5.17235		8.12903	7.11929	8.19468		1.69639	0.247987	0.679032		6.38497	7.58092	7.40184		1.34434	0.230462	1.99882		7.81433	7.12258		0.602821	0.645031
[truncated: 238 more rows]
[truncated: 1 more columns]

## Sheet: Control Minus v 45a Minus
				Normalized Volume																								Averages				Standard Deviation				Averages				Standard Deviation				Average of Bio Reps			STD of Bio Reps
[truncated: 512 more rows]
[truncated: 1 more columns]

## Sheet: Control Plus vs Control Minus
				Normalized Volume																								Averages				Standard Deviation				Averages				Standard Deviation				Average of Bio Reps			STD of Bio Reps
[truncated: 512 more rows]
[truncated: 1 more columns]

[truncated: 2 more sheets: 35b Plus vs 35b Minus, 45a Plus vs 45a Minus]
