# Supplementary material for: Silencing of omega-5 gliadins in transgenic wheat eliminates a major source of environmental variability and improves dough mixing properties of flour
Source: BMC Plant Biol. 2014 Dec 24;14:1. doi: 10.1186/s12870-014-0393-1 (PMC4307166; doi:10.1186/s12870-014-0393-1)
Supplement: Additional file 3: — Individual 2-DE spots that show significant changes. [file 12870_2014_393_MOESM3_ESM.xlsx]

## Sheet: Decrease in transgenics
			Fold change
			Minus Fertilizer			Plus Fertilizer
Same Spot #	Reference Spot #1	Predominant Protein2	35b	45a		35b	45a
519	10	HMW-GS Dx5		1.36197		1.22714	1.46467
466	138	HMW-GS Dx5		1.23324			1.5653
608	14	HMW-GS Dx5				1.22689
19	7	HMW-GS Dx5		1.29014			1.37056
15	3	HMW-GS Dx5					1.3077
769	322	LMW-GS Bu-2/Bu-13					1.26605
359	318	LMW-GS Bu-2/Bu-13					1.52144
793	161	LMW-GS Bu-3	2.15442			2.47512
701	120	LMW-GS Bu-3		1.36452			1.36403
352	131	LMW-GS Bu-3		1.64385			1.66909
144	132	LMW-GS Bu-3		1.68858			1.70996
788	119a	LMW-GS Bu-3		1.37274
164	472	LMW-GS Bu-7				1.22282
697	125	LMW-GS [GenBank: AAB48469]		1.78455			1.72096
664	337	gamma chain-terminating gliadin Bu-4		1.41592		1.33499
667	166	gamma chain-terminating gliadin Bu-4		1.32737			1.24076
121	107	omega-1,2 chain-terminating gliadin					1.70158
565	113	omega-1,2 chain-terminating gliadin		2.08439			3.36732
557	115	omega-1,2 chain-terminating gliadin		1.39024			1.86007
562	116	omega-1,2 chain-terminating gliadin		1.48097			2.57185
343	420	alpha gliadin Bu-27	2.25721			3.4472
388	326	gamma gliadin Bu-1		1.52462			1.45697
176	325	gamma gliadin Bu-1 or Bu-8					1.22015
157	134	gamma gliadin Bu-5		1.24693
771	335	gamma gliadin Bu-6					1.23881
826	346	gamma gliadin Bu-6					1.25482
829	60	omega-5 gliadin	2.5031	4.40979		4.86766	8.85836
738	63	omega-5 gliadin	2.53272	3.67144		4.70387	8.52894
495	69	omega-5 gliadin	3.07635	3.95397		3.73158	4.59443
93	71	omega-5 gliadin	3.13871	5.42734		4.82583	8.61764
104	73	omega-5 gliadin	3.97086	4.6007		5.02794	7.64159
99	74	omega-5 gliadin	3.14716	4.78894		5.01879	8.07022
109	477	omega-1,2 gliadin D3					1.64668
849	476	omega-1,2 gliadin D3		1.32605			1.44856
149	391	omega-1,2 gliadin Bu-D5	1.32636	2.06082		1.34562	3.96995
155	135	omega-1,2 gliadin Bu-D5		2.24384			2.7789
751	219	purinin Bu-2					1.27358
348	180	globulin Glo-3		1.20524			1.2298
602	104	globulin-2	1.29373	1.35346		1.26357	1.37621
603	99	globulin-2		1.5653		1.39203	1.52281
458	150	serpin Bu-7	1.28116			1.65421
806	152	serpin Bu-7		1.94956			2.14677
737	64	beta-amylase Bu-3	1.48939	1.66892		2.48035	2.71913
724	92	beta-amylase Bu-3		1.20797		1.46782
485	93	beta-amylase Bu-3				1.42989
302	266	WTAI CM16 Bu-1				1.46985	1.26387
314	285	WTAI CM2 Bu-1				1.2176
468	413	Eif4A initiation factor					1.3324
795	450	methionine synthase		1.23601

## Sheet: Increase in transgenics
			Fold Change
			Minus Fertilizer			Plus Fertilizer
Same Spot #	Reference Spot #1	Predominant Protein2	35b	45a		35b	45a
528	358	HMW-GS By9		0.796998
532	360	HMW-GS By9		0.737306			0.745414
75	52	HMW-GS By9		0.799628
521	51	HMW-GS Dy10		0.741354			0.758626
411	338	alpha chain-terminating gliadin Bu-2		0.787744			0.793166
391	344	alpha gliadin Bu-5		0.738454
443	387	alpha gliadin Bu-12		0.796897
723	206	alpha gliadin Bu-14					0.745376
753	190	alpha gliadin Bu-14		0.737645
214	546	alpha gliadin Bu-14		0.65172		0.799399	0.667392
757	389	alpha gliadin Bu-14, GDP-binding protein					0.724262
343	420	alpha gliadin Bu-27		0.736579
402	348	triticin					0.777709
287	249	triticin					0.791709
288	253	triticin		0.775048			0.764619
855	542	purinin Bu-1		0.791245
451	158	serpin Bu-1 or Bu-4		0.605382
165	147	serpin Bu-1		0.756448
448	146	serpin Bu-1		0.71647
449	149	serpin Bu-2		0.761557
172	397	serpin Bu-2		0.749804
447	398	serpin Bu-3					0.750794
450	154	serpin Bu-5		0.795927
458	150	serpin Bu-7		0.618858			0.676677
806	152	serpin Bu-7	0.749468			0.781682
269	455	chitinase	0.797362
		2

## Sheet: Increase w fertilizer
			Fold change
Same Spot #	Reference Spot #1	Predominant Protein2	Control	SA-8-35b-5	SA-8-45a-2
27	12	HMW-GS Ax2*	1.35196	1.29016
730	16	HMW-GS Ax2*		1.22167
29	17	HMW-GS Ax2*	1.3265	1.27583	1.23261
34	20	HMW-GS Bx7	1.22749		1.31782
542	21	HMW-GS Bx7	1.21812	1.20394
614	302	HMW-GS Bx7	1.38774		1.46208
57	40	HMW-GS By9	1.38153	1.45843
529	350	HMW-GS By9	1.34711	1.41996	1.24268
531	351	HMW-GS By9	1.48697		1.50053
528	358	HMW-GS By9	1.35854
532	360	HMW-GS By9	1.27381		1.25996
818	47	HMW-GS By9		1.37448
519	10	HMW-GS Dx5	1.26716
19	7	HMW-GS Dx5	1.21304
648	42	HMW-GS Dy10	1.2426	1.22417
521	51	HMW-GS Dy10	1.27935	1.2469	1.25022
645	333	HMW-GS Dy10		1.21167
769	322	LMW-GS Bu-2/Bu-13	1.23386
359	318	LMW-GS Bu-2/Bu-13	1.46972	1.54241
352	131	LMW-GS Bu-3		1.21078
697	125	LMW-GS [GenBank: AAB48469]		1.24737
411	338	alpha chain-terminating gliadin Bu-2			1.22098
121	107	omega-1,2 chain-terminating gliadin	2.03769	2.45191	1.3387
565	113	omega-1,2 chain-terminating gliadin	2.46428	2.75264	1.5254
557	115	omega-1,2 chain-terminating gliadin	1.59939	1.51279
562	116	omega-1,2 chain-terminating gliadin	1.79121	1.83783
574	468	alpha gliadin Bu-3		1.21307
407	183	alpha gliadin Bu-5	1.47699	1.37205	1.2901
391	344	alpha gliadin Bu-5	1.53923	1.50809	1.33077
713	327	alpha gliadin Bu-11	1.32559	1.31962	1.23565
443	387	alpha gliadin Bu-12	1.41983	1.56583	1.33547
386	329	alpha gliadin Bu-12	1.40183	1.34008	1.26065
385	328	alpha gliadin Bu-12	1.29102	1.30124	1.21597
575	524	alpha gliadin Bu-12		1.50644
753	190	alpha gliadin Bu-14	1.38931	1.28899	1.27393
383	331	alpha gliadin Bu-14		1.23875
214	546	alpha gliadin Bu-14	1.52043	1.671	1.48473
757	389	alpha gliadin Bu-14, GDP-binding protein		1.21757	1.30567
343	420	alpha gliadin Bu-27	1.2399
711	124	alpha gliadin Bu-BQ807130	1.29548
426	334	alpha Bu-BQ83853, gamma Bu-7	1.36625		1.23414
771	335	gamma gliadin Bu-6	1.2075
826	346	gamma gliadin Bu-6		1.30488
829	60	omega-5 gliadin	1.74977
738	63	omega-5 gliadin	1.6948
495	69	omega-5 gliadin	1.30416
93	71	omega-5 gliadin	1.80544
104	73	omega-5 gliadin	1.63228
99	74	omega-5 gliadin	1.67728
109	477	omega-1,2 gliadin D3	1.33648	1.22853
849	476	omega-1,2 gliadin D3	1.29806
149	391	omega-1,2 gliadin Bu-D5	2.26628	2.23383
155	135	omega-1,2 gliadin Bu-D5	1.48856	1.36994	1.20195
141	130	secalin-like omega gliadin	1.31538
399	136	triticin			1.23125
578	143	triticin	1.30558	1.24918	1.26032
402	348	triticin		1.34013	1.35044
287	249	triticin			1.22657
401	423	triticin	1.27031	1.28914	1.27369
745	463	triticin			1.36828
248	218	globulin-1	1.42058	1.40615
451	158	serpin Bu-1 or Bu-4	1.98636	1.71686
165	147	serpin Bu-1	1.42241	1.47075
448	146	serpin Bu-1	1.70641	1.7959	1.44472
171	148	serpin Bu-1	1.46776	1.54656	1.3438
449	149	serpin Bu-2	2.10854	2.28266	1.76306
172	397	serpin Bu-2	1.79585	1.84413	1.4623
447	398	serpin Bu-3	1.6067	1.78273	1.69302
454	399	serpin Bu3	1.44605	1.42137	1.45358
181	159	serpin Bu-4 or Bu-5	1.56296	1.60239	1.53204
803	151	serpin Bu-5	1.62296	1.63828	1.59515
450	154	serpin Bu-5	1.28781	1.28319	1.24363
458	150	serpin Bu-7	1.28179
689	108	AGP small subunit	1.23528
688	110	AGP small subunit	1.30152	1.65527	1.40142
453	123	enolase			1.31538
457	175	malate dehydrogenase		1.34959
445	176	malate dehydrogenase			1.25795
233	201	tritin	1.33577		1.38744

## Sheet: Decrease w fertilizer
			Fold change
Same Spot #	Reference Spot #1	Predominant Protein2	Control	SA-8-35b-5	SA-8-45a-2
608	14	HMW-GS Dx5	0.691838	0.585189	0.752731
652	407	HMW-GS Dy10	0.688521
164	472	LMW-GS Bu-7			0.698907
342	315	LMW-GS Bu-11			0.788244
169	153	LMW-GS Bu-18			0.76977
168	155	LMW-GS Bu-18			0.797962
738	63	omega-5 gliadin			0.729557
228	196	farinin Bu-1	0.701455		0.569182
409	193	farinin Bu-2	0.658575	0.690537	0.692691
247	207	farinin Bu-2		0.598928
414	549	farinin Bu-2		0.781994
229	195	farinin Bu-2, glucose and ribitol dehydrogenase, alpha gliadin Bu-15	0.648402	0.694337	0.724522
824	345	farinin Bu-3		0.738665
855	542	purinin Bu-1		0.748712	0.701112
802	543	purinin Bu-1		0.745075	0.746796
751	219	purinin Bu-2			0.631357
580	223	purinin Bu-2		0.768331	0.690852
799	220	purinin Bu-3			0.717552
536	106	globulin-2			0.7576
321	289	WMAI Bu-1	0.761891	0.753197	0.706912
807	528	WMAI Bu-1		0.719872	0.661364
588	312	WDAI Bu-4		0.74804	0.742359
309	286	WDAI Bu-4	0.726445	0.583691	0.611503
589	313	WTAI CM1		0.73888	0.688756
310	280	WTAI CM2 Bu-1	0.742671	0.656209	0.689495
314	285	WTAI CM2 Bu-1	0.714477	0.615357	0.704513
297	264	WTAI CM3	0.685438	0.597531	0.550074
302	266	WTAI CM16 Bu-1		0.633076	0.566998
313	284	WTAI CM16 Bu-1	0.717561	0.643141	0.632296
316	282	WTAI CM17	0.698453	0.604417	0.602319
303	274	WTAI CM17 Bu-1	0.651836	0.58923	0.594096
308	278	WCI Bu-1	0.678437	0.671942	0.596108
304	277	WCI Bu-1	0.713337	0.582682	0.609095
312	281	CMx1/CMx3	0.763425	0.722022	0.693626
283	244	WASI	0.70902	0.741676	0.720088
325	295	LTP Bu-2	0.680539	0.632781
582	239	27K thiol reductase	0.661305	0.718537	0.72486
581	479	27K thiol reductase	0.684164	0.582624	0.488435
267	232	chitinase	0.760245	0.677765
275	456	thaumatin-like protein	0.746405	0.667973	0.652335
