# Supplementary material for: Silencing of omega-5 gliadins in transgenic wheat eliminates a major source of environmental variability and improves dough mixing properties of flour
Source: BMC Plant Biol. 2014 Dec 24;14:1. doi: 10.1186/s12870-014-0393-1 (PMC4307166; doi:10.1186/s12870-014-0393-1)
Supplement: Additional file 4: — 2-DE spots containing gluten proteins grouped by class. [file 12870_2014_393_MOESM4_ESM.xlsx]

## Sheet: Butte plus & minus fertilizer
Table 1. 2-DE spots containing gluten proteins grouped by class from control Butte 86 grown with and without post-anthesis fertilizer. Spot volume data were used to determine ratios of HMW-GS:LMW-GS and gliadin:glutenin.
		Normalized Volume																								Averages				Standard Deviation				Averages				Standard Deviation				Average of Bio Reps			STD of Bio Reps
SameSpot		Control Plus Fertilizer Biological Rep A				Control Plus Fertilizer Biological Rep B				Control Plus Fertilizer Biological Rep C				Control Minus Fertilizer Biological Rep A				Control Minus Fertilizer Biological Rep B				Control Minus Fertilizer Biological Rep C				Control Plus Fertilizer				Control Plus Fertilizer				Control Minus Fertilizer				Control Minus Fertilizer				Control Plus Fertilizer	Control Minus Fertilizer		Control Plus Fertilizer	Control Minus Fertilizer
#	Protein group	Tech Rep a	Tech Rep b	Tech Rep c		Tech Rep a	Tech Rep b	Tech Rep c		Tech Rep a	Tech Rep b	Tech Rep c		Tech Rep a	Tech Rep b	Tech Rep c		Tech Rep a	Tech Rep b	Tech Rep c		Tech Rep a	Tech Rep b	Tech Rep c		Bio Rep A	Bio Rep B	Bio Rep C		Bio Rep A	Bio Rep B	Bio Rep C		Bio Rep A	Bio Rep B	Bio Rep C		Bio Rep A	Bio Rep B	Bio Rep C
386	alpha gliadin	324.745	317.611	344.819		340.179	346.097	323.776		333.702	313.345	348.26		241.096	222.15	227.715		243.422	230.43	249.292		244.152	222.124	254.346		329.058	336.684	331.769		14.1079	11.5634	17.5372		230.32	241.048	240.207		9.73806	9.65263	16.4692		332.504	237.192		3.86558	5.96601
214	alpha gliadin	73.1245	78.2332	82.6867		73.9257	75.9641	75.0123		62.6195	74.2915	71.7208		46.9715	54.1322	47.524		48.8141	47.6699	55.7491		44.2171	47.5349	46.4591		78.0148	74.9674	69.5439		4.78486	1.01991	6.13295		49.5426	50.7443	46.0704		3.98436	4.37184	1.6927		74.1754	48.7858		4.29062	2.42715
391	alpha gliadin	90.1819	96.4209	111.952		94.524	100.973	102.41		96.9951	97.4101	112.704		70.3652	63.1515	64.1513		71.4323	65.1186	63.1251		63.2111	64.0245	62.4494		99.5181	99.3022	102.37		11.2104	4.19999	8.95224		65.8893	66.5587	63.2283		3.90831	4.33678	0.787665		100.397	65.2254		1.71213	1.76162
713	alpha gliadin	266.361	261.976	282.792		289.759	273.604	269.959		248.592	261.005	294.494		213.934	189.77	203.421		206.958	187.099	203.404		208.367	205.56	228.618		270.376	277.774	268.03		10.9737	10.5381	23.7438		202.375	199.154	214.182		12.116	10.5897	12.5809		272.06	205.237		5.08572	7.91226
343	alpha gliadin	139.585	138.241	147.529		137.863	151.458	146.489		134.345	132.718	151.446		108.646	118.36	114.861		106.184	109.285	110.228		122.621	128.456	113.441		141.785	145.27	139.503		5.01974	6.87917	10.3751		113.956	108.566	121.506		4.92	2.11555	7.56942		142.186	114.676		2.90444	6.50011
407	alpha gliadin	181.989	175.545	193.202		193.605	187.009	190.063		174.677	167.728	206.299		139.824	105.388	121.299		141.182	117.455	111.273		135.854	128.824	129.657		183.579	190.226	182.902		8.93539	3.30101	20.5587		122.171	123.303	131.445		17.2344	15.7888	3.84099		185.569	125.64		4.04747	5.05947
711	alpha gliadin	126.669	119.357	116.016		125.193	144.476	127.662		126.956	113.27	126.781		96.6553	88.1352	106.988		98.4738	87.4588	89.3025		99.133	101.556	101.765		120.68	132.443	122.336		5.44869	10.493	7.85184		97.2595	91.745	100.818		9.44092	5.89974	1.46271		125.153	96.6074		6.36749	4.57135
753	alpha gliadin	153.129	173.844	186.091		173.637	169.844	158.91		139.746	156.378	180.352		121.864	118.778	116.573		122.208	122.909	131.379		103.479	108.542	128.134		171.022	167.464	158.825		16.6613	7.64681	20.4131		119.072	125.498	113.385		2.65752	5.10474	13.0212		165.77	119.318		6.27196	6.06039
385	alpha gliadin	140.636	170.877	170.602		161.323	179.643	170.137		167.123	164.982	192.824		126.422	122.753	126.091		121.96	135.08	122.498		137.73	136.591	146.799		160.705	170.368	174.976		17.381	9.16209	15.4933		125.089	126.513	140.374		2.02929	7.42461	5.59408		168.683	130.658		7.28334	8.44361
443	alpha gliadin	158.919	185.038	187.919		145.454	184.291	170.014		183.721	191.393	177.466		100.657	127.707	130.164		113.538	133.626	114.266		134.365	130.308	131.147		177.292	166.586	184.193		15.9766	19.6442	6.97583		119.509	120.477	131.94		16.3724	11.3934	2.14187		176.024	123.975		8.87189	6.91441
576	alpha gliadin	358.814	336.852	350.808		362.94	361.994	354.868		352.724	341.621	363.766		322.224	282.92	288.606		313.877	314.242	309.871		324.504	278.584	322.323		348.824	359.934	352.704		11.1147	4.41249	11.0723		297.917	312.663	308.47		21.2418	2.42524	25.9052		353.821	306.35		5.63839	7.59832
383	alpha gliadin	106.685	99.2023	107.945		104.24	106.495	107.75		99.6426	105.18	112.323		87.1153	87.1234	83.1427		90.8185	96.1621	91.3311		99.0679	78.9177	87.2219		104.611	106.162	105.715		4.72606	1.77816	6.3572		85.7938	92.7706	88.4025		2.29589	2.94832	10.1268		105.496	88.9889		0.798282	3.52518
575	alpha gliadin	22.1258	22.9101	21.2745		17.9397	28.7169	19.4114		24.9628	17.3723	20.9498		14.6059	14.106	12.0879		14.0935	17.6343	12.5441		11.0551	13.0043	20.2617		22.1035	22.0227	21.095		0.818006	5.84389	3.79735		13.6	14.7573	14.7737		1.33312	2.60923	4.85163		21.7404	14.377		0.560401	0.672979
367	alpha gliadin	375.191	320.299	334.397		384.289	326.134	306.081		340.669	300.534	337.174		299.414	282.683	263.476		287.671	309.844	317.835		294.19	250.915	306.353		343.295	338.835	326.126		28.5073	40.6211	22.232		281.858	305.116	283.819		17.9834	15.6277	29.1378		336.085	290.264		8.909	12.8995
574	alpha gliadin	218.999	199.076	222.043		228.192	200.06	192.871		212.446	204.142	218.47		191.86	148.993	174.61		182.518	197.006	175.056		182.444	163.514	210.64		213.373	207.041	211.686		12.4747	18.6666	7.19412		171.821	184.86	185.533		21.5692	11.1607	23.7141		210.7	180.738		3.27921	7.72957
853	alpha gliadin	94.9387	72.6643	96.1253		81.7267	92.3016	84.0922		87.0933	71.0941	52.3104		78.7438	57.9798	65.9214		73.6814	76.7023	66.2669		75.7554	55.7177	62.0715		87.9095	86.0401	70.1659		13.216	5.55002	17.41		67.5483	72.2169	64.5149		10.4772	5.36961	10.2399		81.3718	68.0934		9.74951	3.87982
723	alpha gliadin	14.0546	12.5076	15.5351		12.7848	12.6883	12.2763		9.13386	13.53	12.7373		15.6266	13.6273	12.9964		14.3055	13.8687	17.0417		14.69	12.8864	11.2775		14.0325	12.5831	11.8004		1.51389	0.270087	2.34305		14.0834	15.072	12.9513		1.37317	1.71973	1.70715		12.8053	14.0356		1.1325	1.06115
365	alpha gliadin	67.339	61.9947	69.991		65.672	88.8419	89.4845		75.2744	69.067	77.5162		81.6529	62.2101	73.1654		81.9476	89.5027	66.4659		84.5491	77.2294	88.9393		66.4416	81.3328	73.9525		4.07298	13.5665	4.37693		72.3428	79.3054	83.5726		9.74746	11.7435	5.9157		73.909	78.4069		7.44571	5.66853
717	alpha gliadin	228.026	169.941	198.831		260.245	213.764	192.284		223.116	179.979	208.908		214.451	163.691	171.047		215.827	214.838	189.291		206.137	186.809	204.287		198.933	222.098	204.001		29.0423	34.7383	21.9833		183.063	206.652	199.078		27.4305	15.0432	10.6647		208.344	196.264		12.1778	12.0436
	TOTAL ALPHA GLIADINS	3141.51	3012.59	3240.56		3253.49	3244.36	3093.55		3093.54	2975.04	3266.5		2572.13	2323.66	2403.84		2548.91	2565.93	2496.22		2585.52	2391.1	2656.19		3131.55	3197.13	3111.69		114.311	89.8204	146.576		2433.21	2537.02	2544.27		126.812	36.3458	137.276		3146.79	2504.83		44.7117	62.134
771	gamma gliadin	124.843	142.998	147.883		141.591	140.722	148.652		128.729	143.87	149.607		111.372	110.076	109.876		128.663	121.018	116.592		123.973	114.624	114.647		138.575	143.655	140.735		12.1406	4.34935	10.7864		110.441	122.091	117.748		0.81206	6.10643	5.39108		140.988	116.76		2.5495	5.88756
826	gamma gliadin	173.771	169.805	176.774		186.725	186.593	172.957		176.518	175.834	179.463		161.45	148.036	159.733		166.441	154.126	146.864		166.136	161.156	175.773		173.45	182.092	177.272		3.49522	7.91092	1.92822		156.406	155.81	167.688		7.29946	9.89652	7.43139		177.604	159.968		4.33059	6.69256
176	gamma gliadin	178.525	161.348	176.181		192.241	168.642	183.263		183.768	161.806	171.965		152.308	152.717	145.691		156.021	156.587	140.88		168.471	161.489	167.54		172.018	181.382	172.513		9.31446	11.9118	10.9912		150.239	151.163	165.834		3.9438	8.90967	3.79094		175.304	155.745		5.26924	8.74902
417	gamma gliadin	346.318	315.225	354.182		382.615	350.292	307.922		330.808	319.927	329.806		309.32	285.19	291.688		282.334	313.762	302.09		298.348	281.874	320.264		338.575	346.943	326.847		20.6003	37.4592	6.01418		295.399	299.396	300.162		12.4859	15.8863	19.259		337.455	298.319		10.0946	2.55735
157	gamma gliadin	73.3417	79.1802	76.6096		75.6259	75.4647	80.0476		83.3705	84.4573	77.4983		83.9972	92.8539	96.5027		80.5671	84.463	88.7571		94.7238	78.3897	81.3957		76.3772	77.046	81.7753		2.92617	2.60065	3.7437		91.118	84.5957	84.8364		6.43094	4.0966	8.69362		78.3995	86.85		2.94261	3.6981
761	gamma gliadin	190.028	194.272	209.381		188.886	203.837	190.185		197.082	194.406	216.542		175.175	169.946	165.642		173.974	200.836	167.28		190.705	166.456	189.284		197.894	194.302	202.677		10.1721	8.28223	12.082		170.255	180.697	182.149		4.77409	17.7592	13.6084		198.291	177.7		4.20132	6.48868
389	gamma gliadin	95	93.4415	88.4322		98.9824	92.5697	98.5581		97.3327	95.151	101.549		101.636	103.851	97.8276		99.8957	88.2614	100.249		103.714	103.135	102.634		92.2912	96.7034	98.011		3.43169	3.58617	3.25266		101.105	96.1355	103.161		3.04663	6.82148	0.540295		95.6685	100.134		2.99703	3.61207
422	gamma gliadin	109.2	113.276	118.877		126.223	114.661	108.358		115.235	113.064	135.847		102.898	101.492	101.109		112.511	118.106	108.769		121.59	109.4	113.48		113.784	116.414	121.382		4.85874	9.06057	12.5742		101.833	113.129	114.823		0.94168	4.69886	6.2047		117.193	109.928		3.85826	7.06172
655	gamma gliadin	376.147	365.974	393.451		390.252	390.031	377.121		366.258	347.104	389.946		368.844	337.977	353.007		342.752	360.604	346.531		356.946	332.231	382.134		378.524	385.801	367.769		13.8917	7.51829	21.4606		353.276	349.962	357.104		15.4354	9.40739	24.9517		377.365	353.447		9.07162	3.57374
388	gamma gliadin	39.877	45.756	43.3706		46.7306	55.4918	53.8365		46.2791	42.8787	55.856		47.8566	47.6855	55.6902		51.655	44.2867	46.2423		62.4958	46.4159	48.8844		43.0012	52.0196	48.3379		2.95684	4.65458	6.72916		50.4108	47.3946	52.5987		4.57292	3.81694	8.65957		47.7863	50.1347		4.53446	2.61299
827	gamma gliadin	23.3297	23.0164	17.602		24.5826	19.1218	21.6691		19.4375	16.7266	41.4495		15.3227	21.9474	17.3854		15.0703	17.378	13.3818		19.0651	20.6102	15.4682		21.316	21.7912	25.8712		3.22027	2.73243	13.5591		18.2185	15.2767	18.3812		3.39004	2.00609	2.63831		22.9928	17.2921		2.50408	1.74732
390	gamma gliadin	252.153	237.427	242.47		239.29	244.662	261.641		239.644	235.139	271.656		264.704	240.225	267.991		263.678	253.487	257.992		247.69	239.668	256.045		244.017	248.531	248.813		7.48407	11.6672	19.9103		257.64	258.386	247.801		15.1711	5.10675	8.18922		247.12	254.609		2.69147	5.90744
716	gamma gliadin	119.465	96.3476	99.9199		106.828	112.733	101.674		121.223	94.7452	92.9969		108.948	100.679	106.08		106.456	106.012	103.01		108.908	79.6411	112.74		105.244	107.078	102.988		12.4443	5.53418	15.816		105.236	105.16	100.43		4.19845	1.87438	18.1051		105.104	103.608		2.04847	2.75299
	TOTAL GAMMA GLIADINS	2102	2038.07	2145.13		2200.57	2154.82	2105.88		2105.68	2025.11	2214.18		2003.83	1912.68	1968.22		1980.02	2018.93	1938.64		2062.77	1895.09	2080.29		2095.07	2153.76	2114.99		53.8686	47.3535	94.8788		1961.58	1979.2	2012.72		45.9391	40.1501	102.242		2121.27	1984.5		29.8459	25.9785
149	omega gliadin	215.501	227.175	223.184		202.067	217.932	198.49		208.733	224.475	228.613		100.058	101.147	92.8799		94.9643	94.2039	90.1009		93.9895	89.6874	101.721		221.954	206.163	220.607		5.93342	10.3478	10.4891		98.0283	93.0897	95.1327		4.49173	2.61615	6.09769		216.241	95.4169		8.75401	2.48154
104	omega gliadin	107.746	113.018	108.264		120.776	111.379	117.209		109.081	112.458	118.612		68.9107	71.8227	74.9069		62.9795	57.4379	64.0244		79.3103	71.6895	72.9203		109.676	116.455	113.384		2.90571	4.7436	4.83277		71.8801	61.4806	74.64		2.99853	3.53982	4.09112		113.172	69.3336		3.39445	6.93947
93	omega gliadin	280.396	251.008	253.908		275.225	240.572	255.048		259.173	253.484	280.227		153.446	137.211	135.823		139.582	140.454	143.35		143.828	148.045	159.35		261.771	256.948	264.295		16.1952	17.4049	14.0882		142.16	141.129	150.408		9.79869	1.97257	8.02637		261.005	144.566		3.73258	5.08576
829	omega gliadin	347.066	294.131	296.68		352.722	331.215	291.851		295.689	330.046	306.896		178.846	179.552	175.57		189.95	174.076	175.491		179.825	186.815	186.549		312.626	325.263	310.877		29.8533	30.8691	17.5213		177.989	179.839	184.396		2.12473	8.78516	3.9612		316.255	180.741		7.84957	3.29733
99	omega gliadin	325.877	323.341	327.682		358.641	307.463	317.641		330.926	330.763	353.973		203.431	186.035	207.677		200.916	170.995	191.922		186.889	207.902	218.719		325.633	327.915	338.554		2.18066	27.092	13.3537		199.048	187.944	204.503		11.4678	15.3516	16.1851		330.701	197.165		6.89633	8.43858
109	omega gliadin	288.75	299.97	305.262		305.55	315.881	300.708		309.58	299.455	293.555		210.179	231.056	223.63		240.778	208.428	224.977		233.75	225.806	235.632		297.994	307.38	300.864		8.43159	7.75	8.10484		221.622	224.728	231.729		10.5828	16.1765	5.21512		302.079	226.026		4.80948	5.17745
155	omega gliadin	198.065	245.408	216.563		203.555	234.334	221.296		213.881	208.954	228.986		148.139	138.224	132.704		146.399	148.274	146.506		158.367	142.699	162.816		220.012	219.728	217.274		23.8592	15.4488	10.4378		139.689	147.06	154.627		7.82107	1.05317	10.5668		219.005	147.125		1.50584	7.46947
849	omega gliadin	347.168	350.978	324.126		335.303	317.355	312.663		323.754	316.043	337.332		272.734	240.403	251.605		245.801	260.492	246.241		272.308	229.486	264.894		340.757	321.774	325.709		14.529	11.949	10.7783		254.914	250.844	255.563		16.4174	8.35774	22.8852		329.414	253.774		10.0192	2.55744
738	omega gliadin	122.393	98.6423	94.1383		104.252	95.6167	93.9705		100.907	103.081	94.1203		45.7316	76.8227	61.791		53.8932	55.1748	58.3162		60.6175	59.462	63.4293		105.058	97.9464	99.3694		15.1806	5.52241	4.6741		61.4484	55.7948	61.1696		15.5484	2.27573	2.04047		100.791	59.4709		3.7629	3.1867
141	omega gliadin	51.9782	49.1935	44.0035		44.5502	47.9087	51.8812		54.6217	49.1708	53.3205		33.7228	41.3704	38.8169		33.8356	37.5962	39.4209		35.6611	43.157	35.9633		48.3917	48.1134	52.371		4.04732	3.6698	2.84679		37.97	36.9509	38.2605		3.89346	2.84802	4.24321		49.6254	37.7271		2.38184	0.687748
495	omega gliadin	38.8187	35.0312	31.3228		31.1836	30.0251	28.8043		31.3501	28.3178	33.2283		24.2841	24.545	27.3114		23.6419	21.0388	24.8193		27.61	26.6071	21.0373		35.0576	30.0043	30.9654		3.74803	1.1898	2.47774		25.3802	23.1666	25.0848		1.67759	1.93452	3.54091		32.0091	24.5439		2.68342	1.20183
	TOTAL OMEGA GLIADINS	2323.76	2287.9	2225.13		2333.83	2249.68	2189.56		2237.7	2256.25	2328.86		1439.48	1428.19	1422.72		1432.74	1368.17	1405.17		1472.16	1431.36	1523.03		2278.93	2257.69	2274.27		49.92	72.4643	48.1816		1430.13	1402.03	1475.51		8.54934	32.399	45.9294		2270.3	1435.89		11.1637	37.0808
229	gliadin mixed spots	68.6513	72.6757	71.6595		83.4174	73.7821	78.2581		64.3922	64.9144	71.4559		102.579	100.719	114.237		120.325	98.2746	111.276		125.562	113.254	115.014		70.9955	78.4859	66.9208		2.09278	4.82164	3.93612		105.845	109.959	117.943		7.32682	11.0842	6.65656		72.1341	111.249		5.86599	6.15167
426	gliadin mixed spots	141.686	132.681	146.667		137.985	143.826	122.768		129.09	132.782	141.525		101.646	88.0879	90.566		108.763	114.953	88.4016		104.331	104.407	98.3965		140.345	134.86	134.465		7.08881	10.871	6.38655		93.4334	104.039	102.378		7.21961	13.8916	3.44854		136.557	99.9502		3.2867	5.70452
663	gliadin mixed spots	157.307	139.442	143.495		159.109	143.466	148.561		143.917	143.978	138.675		124.753	119.083	130.302		119.158	127.568	123.239		126.682	124.927	132.737		146.748	150.379	142.19		9.36607	7.97819	3.04422		124.712	123.322	128.115		5.6094	4.20552	4.09803		146.439	125.383		4.10283	2.46606
757	gliadin mixed spots	79.0171	80.7789	80.5773		73.602	74.0095	72.214		67.6737	83.443	88.4109		77.4152	62.9786	71.7073		71.0327	66.8578	62.5415		62.6013	65.9061	74.336		80.1245	73.2752	79.8425		0.964251	0.941328	10.8273		70.7004	66.8107	67.6145		7.27081	4.24581	6.051		77.7474	68.3752		3.87562	2.05341
	TOTAL MIXED GLIADINS	446.662	425.578	442.399		454.113	435.084	421.801		405.073	425.117	440.067		406.393	370.869	406.812		419.279	407.653	385.458		419.176	408.494	420.484		438.213	436.999	423.419		11.1476	16.2411	17.559		394.691	404.13	416.051		20.6318	17.1834	6.5773		432.877	404.957		8.21326	10.7042
	TOTAL GLIADIN	8013.93	7764.13	8053.23		8242	8083.94	7810.8		7841.99	7681.51	8249.61		6421.83	6035.39	6201.59		6380.95	6360.68	6225.48		6539.62	6126.04	6679.99		7943.76	8045.58	7924.37		156.801	218.147	292.872		6219.61	6322.37	6448.55		193.849	84.5177	287.987		7971.24	6330.18		65.107	114.672
529	HMW-GS	231.08	201.139	216.039		196.083	208.006	204.373		215.945	189.438	206.823		150.304	165.765	164.973		150.003	145	153.146		153.954	147.578	156.634		216.086	202.821	204.069		14.9703	6.11102	13.4665		160.347	149.383	152.722		8.70653	4.10844	4.65182		207.658	154.151		7.32504	5.61979
27	HMW-GS	150.973	141.589	146.387		158.27	145.359	151.959		136.693	148.648	128.444		100.784	121.84	129.395		100.939	97.7998	103.13		100.77	107.801	105.265		146.316	151.863	137.928		4.69275	6.45607	10.1588		117.34	100.623	104.612		14.8271	2.67912	3.56068		145.369	107.525		7.01519	8.73079
532	HMW-GS	35.0305	37.2724	39.1623		36.1145	36.9349	35.5879		35.0274	37.2414	37.9317		27.8021	30.0401	31.4334		27.3864	27.6067	30.5215		30.2997	28.6286	25.5841		37.1551	36.2124	36.7335		2.06837	0.678802	1.51728		29.7585	28.5048	28.1708		1.83196	1.74993	2.39091		36.7003	28.8114		0.472202	0.837093
57	HMW-GS	161.248	138.995	146.383		164.158	135.403	134.866		160.62	134.661	149.861		112.449	100.995	119.877		99.3411	104.428	107.754		109.343	96.6684	109.088		148.875	144.809	148.381		11.3339	16.7586	13.0426		111.107	103.841	105.033		9.5119	4.23682	7.24516		147.355	106.66		2.21883	3.89688
34	HMW-GS	333.205	289.075	368.446		342.526	324.855	329.03		326.2	311.3	323.715		293.247	272.316	300.439		260.917	261.398	247.898		260.265	254.632	250.832		330.242	332.137	320.405		39.7682	9.23589	7.98228		288.667	256.738	255.243		14.6102	7.65932	4.74628		327.595	266.883		6.29801	18.8808
542	HMW-GS	253.054	227.477	255.687		246.277	258.275	255.545		234.212	236.188	238.292		212.287	213.118	232.194		206.81	182.43	170.722		209.089	184.112	199.404		245.406	253.365	236.231		15.5829	6.28899	2.04013		219.2	186.654	197.535		11.2613	18.4112	12.5929		245.001	201.13		8.57458	16.5679
19	HMW-GS	78.0149	73.3789	70.0494		76.268	71.6187	65.6848		72.8827	68.4202	66.1172		60.8389	66.5212	63.9362		59.5624	60.9571	54.9907		49.876	54.4588	58.4647		73.8144	71.1905	69.14		4.00053	5.30457	3.43972		63.7654	58.5034	54.2665		2.84499	3.12099	4.29753		71.3816	58.8451		2.34304	4.75866
528	HMW-GS	45.4001	45.6297	44.6863		46.7301	49.9158	47.9854		46.4169	51.36	43.6114		26.8994	41.3181	37.4445		28.5877	25.9711	30.9894		41.4712	39.606	38.1457		45.2387	48.2104	47.1294		0.491944	1.60472	3.92314		35.2207	28.5161	39.741		7.46216	2.50991	1.66685		46.8595	34.4926		1.50414	5.64776
15	HMW-GS	241.264	233.726	224.486		246.819	251.777	270.334		217.094	224.85	226.56		209.18	227.588	225.68		212.576	179.201	199.493		209.33	186.941	191.161		233.159	256.31	222.835		8.40369	12.3954	5.04466		220.816	197.09	195.811		10.1221	16.8166	11.8964		237.434	204.572		17.1424	14.0818
29	HMW-GS	134.01	123.627	131.849		146.879	135.24	130.236		128.91	132.495	126.403		86.8695	107.575	121.996		89.2298	97.9857	96.2827		108.048	93.4751	95.3736		129.829	137.452	129.269		5.47867	8.53915	3.06196		105.48	94.4994	98.9655		17.6566	4.64238	7.9227		132.183	99.6483		4.57132	5.52209
645	HMW-GS	185.254	179.367	189.077		194.821	188.249	194.17		188.393	185.477	179.644		164.939	141.614	167.433		157.169	161.748	153.565		174.238	143.691	154.753		184.566	192.413	184.505		4.8917	3.62103	4.45499		157.995	157.494	157.561		14.2412	4.10129	15.4659		187.161	157.683		4.54849	0.271949
519	HMW-GS	26.4139	29.4885	30.1161		25.831	26.2922	27.5351		28.1679	26.9027	24.1969		21.1104	22.5605	23.8737		24.4444	18.1972	19.1146		20.3442	22.3232	21.3341		28.6728	26.5528	26.4225		1.98132	0.88142	2.02859		22.5149	20.5854	21.3338		1.38223	3.37328	0.989533		27.216	21.478		1.26331	0.972786
502	HMW-GS	58.8092	51.2077	55.173		59.7798	52.1704	54.0389		56.2438	55.4358	55.4233		49.8134	44.0343	47.6418		43.7817	50.9628	44.2853		47.4677	46.0249	46.0301		55.0633	55.3297	55.701		3.80194	3.96549	0.470169		47.1632	46.3433	46.5076		2.91914	4.00856	0.831503		55.3646	46.6713		0.320273	0.43378
614	HMW-GS	7.70551	7.98806	8.8012		7.41387	9.98073	9.04543		6.96852	9.68458	9.53153		5.94247	6.44089	7.23187		5.43689	5.48895	6.35742		5.94336	6.78394	5.94601		8.16492	8.81334	8.72821		0.568854	1.29907	1.52586		6.53841	5.76109	6.22444		0.650208	0.517096	0.484546		8.56882	6.17464		0.352371	0.391046
648	HMW-GS	335.275	278.575	282.054		312.189	271.858	264.241		291.618	266.966	260.102		266.543	213.535	236.392		214.303	233.722	212.536		247.897	218.42	219.165		298.635	282.763	272.895		31.7793	25.767	16.5734		238.823	220.187	228.494		26.5874	11.7549	16.8079		284.764	229.168		12.986	9.33644
608	HMW-GS	23.7478	22.9483	24.6502		24.8261	22.9515	22.0472		21.4862	24.3064	21.4044		29.6561	38.3017	41.5558		34.2208	33.6723	35.9444		20.5735	32.5882	34.6676		23.7821	23.2749	22.399		0.851475	1.41741	1.65238		36.5046	34.6125	29.2764		6.15003	1.18559	7.60834		23.152	33.4645		0.699675	3.74832
521	HMW-GS	56.0734	55.7634	55.5226		56.3838	48.3368	54.6014		56.3672	58.0393	55.5841		41.4646	47.1804	50.8901		36.4282	49.9807	36.8171		35.7946	44.4276	45.2401		55.7864	53.1074	56.6635		0.276116	4.22644	1.25414		46.5117	41.0753	41.8208		4.74819	7.7147	5.23459		55.1858	43.1359		1.85262	2.94716
652	HMW-GS	10.2364	9.21309	9.21135		8.61165	10.6576	7.20219		8.13738	12.9291	8.29279		12.0258	15.6587	13.5628		13.6043	12.2695	14.1162		12.2354	15.2409	14.0007		9.55361	8.82381	9.78641		0.591301	1.73744	2.72272		13.7491	13.33	13.8257		1.82356	0.953416	1.51039		9.38794	13.6349		0.502228	0.266843
531	HMW-GS	43.5196	37.7093	31.925		26.8495	28.7577	38.5312		44.092	42.3088	37.173		18.0558	33.2987	32.7662		21.4538	21.8528	22.7905		21.0424	27.2009	24.0492		37.7179	31.3795	41.1913		5.7973	6.26665	3.59232		28.0403	22.0324	24.0975		8.65087	0.68621	3.0795		36.7629	24.7234		4.97514	3.05245
31	HMW-GS	46.9726	46.4456	43.9787		47.2145	42.651	42.4801		48.6213	42.5998	39.217		32.7632	45.7709	38.6064		35.3058	33.0948	34.0524		29.2883	35.0968	37.9814		45.799	44.1152	43.4794		1.59826	2.6854	4.76344		39.0469	34.151	34.1221		6.51502	1.10876	4.42775		44.4645	35.7733		1.1986	2.83499
742	HMW-GS	305.686	278.652	278.482		310.782	293.466	297.901		288.313	276.129	284.81		238.626	271.214	300.479		238.884	260.268	249.935		264.967	246.114	243.408		287.607	300.716	283.084		15.6573	8.99483	6.27278		270.106	249.696	251.496		30.9413	10.6939	11.7443		290.469	257.099		9.15797	11.3002
730	HMW-GS	46.1795	45.8132	48.9487		49.6583	55.1954	46.4585		51.1753	46.8886	47.6705		31.8552	43.6156	46.5643		41.3477	39.4322	36.8575		41.6426	37.2846	33.9279		46.9805	50.4374	48.5781		1.71435	4.42027	2.28293		40.6784	39.2125	37.6183		7.78206	2.25318	3.86817		48.6653	39.1697		1.73011	1.53048
553	HMW-GS	30.3856	37.4588	33.2187		31.2621	34.6888	39.0383		38.2931	38.0102	33.2109		24.1618	29.7651	32.268		27.4087	24.0241	24.0987		27.9191	37.5305	36.6677		33.6877	34.9964	36.5048		3.55983	3.89725	2.85607		28.7316	25.1772	34.0391		4.15074	1.93295	5.31762		35.0629	29.316		1.40972	4.45978
545	HMW-GS	61.886	58.4902	73.0984		61.9221	59.5758	87.8438		55.0682	64.5237	56.7552		49.1135	63.8717	66.8699		47.6637	45.8109	52.2273		52.4858	55.6367	50.6277		64.4915	69.7806	58.7824		7.64469	15.6871	5.04317		59.9517	48.5673	52.9167		9.5051	3.30224	2.53216		64.3515	53.8119		5.50042	5.74475
627	HMW-GS	16.5697	19.8499	18.0773		16.9865	16.7531	15.1438		18.3872	18.4352	12.8407		12.234	17.103	15.4486		13.1412	12.1603	12.7092		8.79598	14.2735	14.4805		18.1656	16.2944	16.5544		1.64188	1.0033	3.21626		14.9285	12.6702	12.5167		2.4758	0.491597	3.22387		17.0048	13.3718		1.01367	1.35036
36	HMW-GS	203.67	167.918	182.635		196.385	171.449	179.274		199.261	180.07	177.206		168.28	170.892	179.946		160.169	172.485	167.642		167.237	160.116	161.826		184.741	182.369	185.512		17.9686	12.753	11.9924		173.039	166.765	163.06		6.12236	6.20445	3.71744		184.207	167.622		1.63819	5.04464
643	HMW-GS	81.9798	74.9299	74.787		81.7022	75.0224	86.7793		79.9263	77.3391	76.1035		64.4486	66.5278	79.4559		67.949	69.1099	63.9753		84.0045	67.2412	66.2259		77.2322	81.1679	77.7896		4.11214	5.89661	1.95085		70.1441	67.0114	72.4905		8.13097	2.69265	9.98428		78.7299	69.882		2.12969	2.74894
740	HMW-GS	132.087	129.835	102.534		103.769	84.9484	98.6821		134.836	108.777	107.525		96.4734	116.019	103.331		94.3451	101.857	94.1208		82.2174	111.36	111.544		121.486	95.7998	117.046		16.4507	9.73565	15.4195		105.275	96.7743	101.707		9.91682	4.40324	16.8789		111.444	101.252		13.7287	4.26841
466	HMW-GS	71.5381	86.0953	70.5772		64.4112	76.2845	84.4279		65.5553	67.5346	73.5675		61.3201	65.6775	62.1044		62.6762	67.9226	73.8952		73.0653	70.048	70.621		76.0702	75.0412	68.8858		8.69526	10.0661	4.17348		63.034	68.1647	71.2447		2.3227	5.61341	1.60244		73.3324	67.4811		3.88508	4.14784
541	HMW-GS	13.9571	15.7969	14.0427		11.7847	13.4472	15.6901		15.1394	13.6518	14.0099		8.79435	11.6113	13.3728		13.6741	6.4896	11.0912		10.2085	11.7734	12.5178		14.5989	13.6407	14.267		1.0384	1.95988	0.776434		11.2595	10.4183	11.4999		2.30942	3.63921	1.1787		14.1689	11.0592		0.486587	0.567934
818	HMW-GS	10.7826	9.96167	8.72557		9.07866	8.96975	7.2692		10.8749	9.86252	6.72787		4.81504	9.49672	8.09522		8.39325	6.22334	5.03802		8.291	7.62409	7.31995		9.8233	8.4392	9.15508		1.0355	1.01471	2.16211		7.46899	6.55154	7.74501		2.40284	1.70152	0.496687		9.13919	7.25518		0.692183	0.624806
88	HMW-GS	12.4684	10.8754	15.115		16.6956	14.5003	16.3563		14.5464	17.8999	9.45845		11.893	9.53827	14.2422		12.5253	9.78949	11.1554		13.0169	13.1745	10.3912		12.8196	15.8507	13.9682		2.14152	1.18172	4.2503		11.8912	11.1567	12.1942		2.35196	1.3679	1.56343		14.2129	11.7474		1.53029	0.533457
59	HMW-GS	56.2943	50.5521	48.5979		53.6852	42.4449	53.1334		57.3797	52.5638	46.8526		48.1191	55.2012	45.9391		39.0696	45.1253	51.0123		49.2326	38.8135	43.9886		51.8148	49.7545	52.2654		4.00057	6.3363	5.26991		49.7531	45.0691	44.0116		4.8424	5.9716	5.20962		51.2782	46.2779		1.33867	3.05573
501	HMW-GS	27.8013	35.3913	30.7552		32.7376	33.4993	36.1515		31.5713	33.5172	27.3197		33.4407	33.8458	36.9383		35.661	30.9924	31.8758		40.0556	34.4564	31.9552		31.3159	34.1295	30.8027		3.82592	1.79208	3.16941		34.7416	32.8431	35.489		1.91316	2.48007	4.14776		32.0827	34.3579		1.79103	1.36408
75	HMW-GS	15.9881	14.7419	12.1624		13.3622	15.8817	15.3568		17.0089	16.512	15.1286		13.9997	15.6981	15.9096		14.2601	14.0035	13.9106		15.3035	16.6858	14.2595		14.2975	14.8669	16.2165		1.95116	1.32928	0.974364		15.2025	14.0581	15.4163		1.04699	0.181005	1.21702		15.127	14.8923		0.98557	0.7303
547	HMW-GS	96.0676	86.9126	86.2807		101.872	83.6625	86.1393		95.1863	89.5018	84.7345		87.5764	93.7009	100.751		80.8273	85.6983	94.6483		86.9097	81.2406	80.6842		89.7537	90.558	89.8075		5.47714	9.87634	5.23259		94.0095	87.058	82.9448		6.5928	7.0101	3.44492		90.0397	88.0041		0.449644	5.59267
37	HMW-GS	59.3484	56.4289	58.2031		59.2282	50.2281	72.9382		61.3378	69.7726	54.1244		55.8882	82.4312	74.7944		69.2732	60.6629	64.8321		66.8482	62.0859	60.0724		57.9935	60.7982	61.7449		1.47097	11.4361	7.83202		71.0379	64.9227	63.0022		13.6645	4.30586	3.47959		60.1789	66.321		1.95089	4.19638
41	HMW-GS	18.7818	18.8942	21.4371		16.6817	23.3509	22.0619		19.9513	22.4291	15.1528		17.3978	29.5104	26.1549		22.7284	20.9624	21.0031		21.6441	23.523	20.4537		19.7044	20.6981	19.1777		1.50163	3.53752	3.69935		24.3544	21.5646	21.8736		6.25381	1.00808	1.54744		19.8601	22.5975		0.772072	1.52928
640	HMW-GS	91.1024	96.3875	92.7924		100.132	91.7344	90.287		98.5224	88.4175	91.707		92.6328	101.337	100.625		98.9694	95.4417	85.2226		91.6095	85.9284	93.8647		93.4274	94.0512	92.8823		2.69915	5.31588	5.15397		98.1984	93.2112	90.4676		4.83306	7.13966	4.08953		93.4537	93.9591		0.584903	3.9193
	TOTAL HMW-GS	3809.86	3525.6	3644.15		3756.18	3564.39	3690.43		3676.43	3551.09	3473.23		3044.04	3242.53	3410.61		2970.47	2972.23	2939.76		3092.73	2960.61	2997.95		3659.87	3670.33	3566.92		142.781	97.461	102.52		3232.39	2960.82	3017.1		183.494	18.2595	68.1065		3632.37	3070.1		56.9282	143.338
359	LMW-GS	109.372	95.0793	102.087		115.894	114.447	117.813		118.002	103.598	98.2567		76.983	78.916	67.6318		60.8208	79.7272	75.5807		74.3625	80.9162	68.1459		102.179	116.051	106.619		7.14664	1.68874	10.2135		74.5103	72.0429	74.4749		6.03483	9.93732	6.38589		108.283	73.676		7.08417	1.41442
769	LMW-GS	147.402	148.179	155.505		165.637	130.383	144.568		155.969	155.169	149.188		116.136	129.091	112.56		122.027	127.139	127.084		126.52	113.682	121.507		150.362	146.863	153.442		4.47094	17.739	3.70587		119.262	125.417	120.57		8.6972	2.93597	6.46991		150.222	121.75		3.29203	3.24245
169	LMW-GS	97.4742	102.53	95.3771		96.1741	100.909	99.8702		98.4851	108.109	111.789		117.445	106.248	116.611		106.533	117.045	107.58		120.674	115.966	123.026		98.4604	98.9846	106.128		3.67692	2.48872	6.86951		113.434	110.386	119.888		6.23777	5.79036	3.59521		101.191	114.57		4.28333	4.85194
200	LMW-GS	107.176	120.527	120.509		127.875	128.913	123.841		110.07	115.899	109.77		136.943	132.827	121.713		121.529	123.649	135.967		145.389	139.551	135.426		116.07	126.876	111.913		7.70302	2.67946	3.4554		130.494	127.048	140.122		7.87843	7.79604	5.0064		118.287	132.555		7.72376	6.77621
352	LMW-GS	177.296	157.077	168.367		179.507	191.617	191.014		177.492	165.569	182.831		154.429	142.481	147.363		152.169	141.12	135.466		178.812	155.823	145.873		167.58	187.379	175.298		10.1325	6.82391	8.83781		148.091	142.919	160.169		6.00705	8.49525	16.8945		176.752	150.393		9.97942	8.85284
791	LMW-GS	222.958	211.473	225.961		225.41	225.91	216.169		206.273	196.946	208.63		206.48	168.658	186.993		189.86	188.017	193.473		214.17	183.972	193.431		220.131	222.496	203.95		7.64698	5.48506	6.17893		187.377	190.45	197.191		18.9139	2.775	15.446		215.525	191.673		10.0944	5.01985
144	LMW-GS	52.6549	57.7974	58.1109		61.5681	66.8487	70.3032		59.3904	63.1375	52.9108		49.5775	53.8613	49.1574		55.0182	53.6688	51.7104		59.3271	54.0266	45.9431		56.1877	66.24	58.4796		3.06355	4.39921	5.17382		50.8654	53.4658	53.099		2.60299	1.66322	6.74004		60.3024	52.4767		5.26822	1.40745
342	LMW-GS	101.959	108.536	98.6021		115.53	106.802	100.415		106.235	111.348	122.322		124.528	110.743	129.256		122.436	141.894	116.35		121.407	132.001	123.849		103.033	107.583	113.301		5.05325	7.58758	8.21954		121.509	126.893	125.752		9.61851	13.3422	5.54791		107.972	124.718		5.14545	2.83717
164	LMW-GS	28.4145	34.4706	34.4962		33.9691	43.3345	32.445		34.0051	34.6859	33.0937		35.261	37.6182	37.5522		33.227	34.7383	32.3911		41.5835	43.1462	42.0135		32.4604	36.5829	33.9283		3.5039	5.89654	0.79888		36.8105	33.4521	42.2477		1.3423	1.18968	0.807245		34.3238	37.5034		2.08951	4.43856
361	LMW-GS	94.963	83.2644	86.1504		93.9913	85.5304	87.7816		91.824	84.069	73.7306		93.1973	105.65	95.0826		102.639	86.8509	99.7622		106.702	105.951	96.7167		88.1259	89.1011	83.2079		6.09438	4.38206	9.07743		97.9765	96.4174	103.123		6.71161	8.40876	5.56097		86.8116	99.1724		3.15881	3.50928
363	LMW-GS	259.673	227.77	246.956		283.705	241.774	232.117		236.167	252.391	231.687		272.13	250.13	262.406		266.912	303.024	275.337		280.067	264.148	264.081		244.8	252.532	240.081		16.0609	27.4249	10.8931		261.555	281.758	269.432		11.0247	18.8923	9.21022		245.804	270.915		6.28587	10.1826
205	LMW-GS	544.34	507.625	497.423		588.793	517.057	512.66		515.812	533.213	542.497		480.551	490.668	479.265		480.088	522.464	476.329		515.507	498.555	489.508		516.463	539.503	530.507		24.6752	42.7427	13.5466		483.495	492.96	501.19		6.2454	25.6202	13.1984		528.824	492.548		11.6122	8.85455
788	LMW-GS	57.1967	48.5767	65.3129		74.7805	70.0434	66.5421		64.5326	55.4241	45.5532		69.6324	68.1747	67.5772		64.4961	70.7894	56.4114		68.1343	62.5893	63.114		57.0288	70.4553	55.1699		8.36937	4.13461	9.49224		68.4614	63.899	64.6125		1.05718	7.20755	3.06119		60.8847	65.6576		8.34037	2.4542
362	LMW-GS	127.115	117.757	118.72		125.381	122.139	100.003		122.783	118.645	138.536		114.82	102.637	113.927		112.027	95.0874	100.705		126.277	109.584	113.714		121.197	115.841	126.655		5.14721	13.8118	10.4956		110.461	102.607	116.525		6.79038	8.62841	8.69428		121.231	109.864		5.40705	6.97823
782	LMW-GS	215.61	211.964	225.334		231.883	244.71	229.493		227.981	189.168	259.14		250.843	240.624	223.746		244.846	255.075	271.32		305.627	258.649	236.818		217.636	235.362	225.43		6.91102	8.1831	35.0556		238.404	257.08	267.031		13.6839	13.3501	35.1622		226.143	254.172		8.88437	14.5334
793	LMW-GS	13.9088	14.899	16.0935		16.7607	17.9276	13.609		13.7782	17.3889	15.8684		13.4989	14.7819	13.0605		13.4451	12.5564	13.9445		15.0038	12.988	10.4239		14.9671	16.0991	15.6785		1.09395	2.23401	1.81282		13.7804	13.3154	12.8052		0.894566	0.703086	2.29542		15.5816	13.3003		0.572175	0.487765
697	LMW-GS	69.0176	65.0867	63.0647		84.2288	64.3323	60.1554		76.4777	67.4709	70.5281		63.2381	65.0783	57.9824		55.3799	66.7948	61.4477		60.7242	60.8393	55.1283		65.723	69.5721	71.4922		3.02704	12.8637	4.58015		62.0996	61.2075	58.8972		3.68241	5.71124	3.26453		68.9291	60.7348		2.93785	1.65269
168	LMW-GS	142.541	135.58	153.861		142.862	175.095	175.882		149.59	148.752	168.245		146.934	151.995	138.756		162.564	156.152	151.053		168.927	175.592	150.034		143.994	164.613	155.529		9.22684	18.841	11.0201		145.895	156.59	164.851		6.68071	5.76788	13.2579		154.712	155.779		10.3336	9.50384
701	LMW-GS	221.139	197.42	209.456		235.261	219.221	222.751		227.823	212.976	237.982		242.594	211.905	235.356		220.224	227.695	219.458		239.161	214.875	223.911		209.338	225.744	226.26		11.8599	8.42883	12.5762		229.952	222.459	225.982		16.0423	4.55069	12.275		220.447	226.131		9.62453	3.74857
852	LMW-GS	41.3708	31.4902	34.6362		35.8314	40.594	34.9573		38.8417	39.0369	39.8554		39.4577	26.27	30.3726		38.3665	28.4833	30.9706		36.8919	27.4169	36.1		35.8324	37.1276	39.2447		5.04774	3.03365	0.537813		32.0334	32.6068	33.4696		6.74891	5.14073	5.25674		37.4015	32.7033		1.72254	0.722954
790	LMW-GS	48.9848	38.2015	43.802		59.7966	44.3696	51.0321		44.5398	42.7211	45.7001		40.6774	42.5431	35.2881		27.592	52.9748	43.4105		38.6614	38.2305	45.6724		43.6628	51.7327	44.3204		5.39301	7.73733	1.50157		39.5029	41.3258	40.8548		3.76743	12.8192	4.17776		46.5719	40.5611		4.48145	0.946256
789	LMW-GS	410.972	354.78	364.812		426.916	381.096	386.928		399.356	366.427	413.529		421.907	369.759	391.441		422.672	403.694	402.743		446.114	398.806	398.546		376.855	398.313	393.104		29.9691	24.9415	24.1649		394.369	409.703	414.489		26.197	11.2417	27.3886		389.424	406.187		11.1925	10.5107
341	LMW-GS	281.04	231.821	234.827		260.493	251.219	254.325		278.435	259.992	272.942		262.688	226.283	261.335		216.988	239.403	262.892		266.797	219.517	260.608		249.229	255.346	270.456		27.5895	4.72055	9.46949		250.102	239.761	248.974		20.6388	22.9539	25.6976		258.344	246.279		10.9265	5.67276
340	LMW-GS	102.421	119.114	122.112		112.003	114.269	107.731		128.684	114.286	118.581		122.455	132.601	116.43		123.038	101.148	126.078		137.155	121.928	108.75		114.549	111.334	120.517		10.6099	3.32036	7.39199		123.829	116.755	122.611		8.17271	13.6009	14.2144		115.467	121.065		4.65962	3.78184
430	LMW-GS	230.159	195.071	228.565		236.071	218.554	221.573		217.007	208.63	214.426		221.531	197.191	201.137		212.013	214.725	227.383		237.272	197.081	225.545		217.932	225.399	213.354		19.814	9.3644	4.28962		206.62	218.04	219.966		13.0633	8.20356	20.6684		218.895	214.875		6.07983	7.2142
334	LMW-GS	257.307	228.211	285.781		261.249	244.816	227.12		259.316	238.611	286.116		271.909	238.97	227.401		247.814	247.661	258.461		275.265	261.797	249.916		257.099	244.395	261.348		28.7853	17.0683	23.8177		246.093	251.312	262.326		23.0934	6.1918	12.6827		254.281	253.244		8.82079	8.28685
360	LMW-GS	153.349	147.097	148.23		156.208	156.578	153.019		162.125	148.632	116.364		160.794	165.141	136.21		167.095	150.307	135.615		169.486	133.925	131.996		149.559	155.268	142.373		3.33122	1.95679	23.5134		154.049	151.005	145.136		15.6009	15.7516	21.1105		149.067	150.063		6.46134	4.5306
	TOTAL TRADITIONAL LMW-GS	4315.81	3991.4	4204.15		4547.78	4318.49	4234.12		4320.99	4152.3	4360.07		4306.64	4060.85	4055.61		4141.82	4241.88	4188.92		4576.02	4181.56	4159.8		4170.45	4366.79	4277.79		164.813	162.315	110.421		4141.03	4190.88	4305.79		143.445	50.0594	234.277		4271.68	4212.57		98.3125	84.4931
411	alpha chain terminator	83.4553	81.372	96.1962		80.6372	99.8932	86.613		80.4873	88.5842	68.3266		71.9131	68.0504	66.1628		73.0058	69.745	55.1289		72.1382	68.5447	78.0353		87.0078	89.0478	79.1327		8.02527	9.85618	10.1965		68.7088	65.9599	72.9061		2.9311	9.52059	4.79163		85.0628	69.1916		5.23589	3.49817
567	alpha chain terminator	380.096	352.699	362.095		364.505	381.001	354.433		368.082	355.68	378.092		349.687	316.325	326.177		349.571	336.076	334.727		342.725	301.687	343.793		364.963	366.647	367.284		13.9216	13.4124	11.2271		330.73	340.125	329.402		17.141	8.20868	24.0076		366.298	333.419		1.19917	5.84536
	TOTAL ALPHA CHAIN TERMINATORS	463.551	434.071	458.291		445.143	480.894	441.046		448.569	444.264	446.418		421.601	384.375	392.34		422.577	405.821	389.856		414.863	370.232	421.828		451.971	455.694	446.417		15.7232	21.9193	2.15253		399.438	406.085	402.308		19.6017	16.3621	27.9961		451.361	402.61		4.66863	3.33336
664	gamma chain terminator	19.3449	20.1687	23.2164		21.3392	24.226	24.0292		22.1612	23.0737	17.3964		23.5117	24.7282	24.756		23.4193	31.1627	21.3296		30.7045	27.4668	30.2656		20.91	23.1981	20.8771		2.03941	1.6129	3.04873		24.332	25.3039	29.479		0.710496	5.18038	1.75636		21.6617	26.3716		1.33064	2.73458
667	gamma chain terminator	111.568	122.183	118.215		131.088	129.718	119.966		122.414	124.144	123.456		116.19	137.905	140.093		118.831	134.621	137.702		135.99	124.601	136.568		117.322	126.924	123.338		5.3635	6.06436	0.870687		131.396	130.384	132.387		13.2143	10.1236	6.74831		122.528	131.389		4.8522	1.00115
767	gamma chain terminator	324.693	330.945	329.237		345.147	312.59	327.105		347.787	306.638	342.157		311.237	316.452	328.04		303.675	334.536	294.094		324.075	322.807	331.397		328.292	328.281	332.194		3.23145	16.3102	22.3102		318.577	310.768	326.093		8.60059	21.1335	4.63664		329.589	318.479		2.25611	7.66274
	TOTAL GAMMA CHAIN TERMINATORS	455.606	473.297	470.668		497.574	466.534	471.101		492.362	453.856	483.009		450.939	479.085	492.89		445.925	500.319	453.126		490.769	474.876	498.23		466.523	478.403	476.409		9.54593	16.7591	20.0839		474.304	466.457	487.958		21.38	29.5463	11.9285		473.778	476.24		6.36174	10.8808
565	omega chain terminator	175.833	168.352	163.421		172.741	156.954	155.731		157.275	144.676	151.979		62.8102	69.2999	68.5881		59.34	65.0078	58.0382		77.7344	66.4552	59.9009		169.202	161.808	151.31		6.24951	9.48766	6.32586		66.8994	60.7954	68.0302		3.55921	3.7057	9.0205		160.774	65.2416		8.99102	3.89188
562	omega chain terminator	53.8546	58.7561	48.7609		50.165	55.6708	53.4747		46.1894	48.3802	49.2459		31.0423	32.8616	32.3376		25.4859	29.1622	26.3983		27.986	23.9347	30.1122		53.7905	53.1035	47.9385		4.9979	2.77163	1.57543		32.0805	27.0155	27.3443		0.936534	1.91427	3.13833		51.6108	28.8134		3.19883	2.83416
121	omega chain terminator	89.3292	104.669	95.2369		91.0914	104.506	110.11		100.127	91.6329	94.1974		46.1986	48.3878	50.9831		49.9597	48.3737	38.1682		49.753	55.0127	45.4663		96.4119	101.902	95.3191		7.73733	9.77276	4.35675		48.5232	45.5005	50.0773		2.39514	6.39934	4.78143		97.8777	48.0337		3.52789	2.32733
557	omega chain terminator	227.789	241.408	239.199		218.288	235.684	212.939		208.831	225.359	224.342		133.298	134.155	156.12		145.905	141.482	131.749		146.442	130.324	152.163		236.132	222.304	219.511		7.30925	11.8923	9.2628		141.191	139.712	142.976		12.9361	7.24215	11.3247		225.982	141.293		8.9	1.63452
	TOTAL OMEGA CHAIN TERMINATORS	546.806	573.186	546.618		532.286	552.814	532.254		512.422	510.048	519.764		273.349	284.705	308.029		280.69	284.026	254.354		301.915	275.726	287.643		555.536	539.118	514.078		15.2851	11.8611	5.0655		288.694	273.023	288.428		17.681	16.2543	13.112		536.244	283.382		20.878	8.97173
	TOTAL CHAIN TERMINATORS	1465.96	1480.55	1475.58		1475	1500.24	1444.4		1453.35	1408.17	1449.19		1145.89	1148.16	1193.26		1149.19	1190.17	1097.34		1207.55	1120.83	1207.7		1474.03	1473.22	1436.9		7.41745	27.9632	24.9735		1162.44	1145.56	1178.69		26.7164	46.5218	50.1089		1461.38	1162.23		21.2035	16.5659
	TOTAL LMW-GS	5781.78	5471.95	5679.73		6022.78	5818.73	5678.52		5774.35	5560.46	5809.26		5452.53	5209.01	5248.87		5291.01	5432.05	5286.26		5783.57	5302.39	5367.5		5644.48	5840.01	5714.69		157.891	173.116	134.701		5303.47	5336.44	5484.48		130.618	82.834	261.05		5733.06	5374.8		99.0484	96.4107
	TOTAL GLUTENIN	9591.64	8997.55	9323.88		9778.96	9383.12	9368.94		9450.78	9111.55	9282.5		8496.57	8451.54	8659.48		8261.48	8404.27	8226.01		8876.29	8263	8365.45		9304.36	9510.34	9281.61		297.525	232.74	169.616		8535.86	8297.26	8501.58		109.397	94.3613	328.528		9365.44	8444.9		126.007	129.007
	HMW/LMW	0.658943	0.644304	0.641607		0.623662	0.612572	0.649892		0.636683	0.638631	0.597878		0.558281	0.622484	0.64978		0.561418	0.547165	0.556113		0.534744	0.558354	0.558538		0.648285	0.628709	0.624398		0.00932845	0.0191653	0.022987		0.610182	0.554898	0.550545		0.0469738	0.00720366	0.0136849		0.633797	0.571875		0.0127306	0.0332459
	GLIADIN/GLUTENIN	0.835512	0.862916	0.86372		0.84283	0.861541	0.83369		0.829772	0.843052	0.888728		0.755815	0.714118	0.716162		0.772374	0.756839	0.756804		0.736752	0.741382	0.798522		0.85405	0.84602	0.853851		0.0160588	0.0141965	0.0309257		0.728698	0.762006	0.758885		0.0235058	0.00897893	0.0344042		0.851307	0.749863		0.00457941	0.0183956

## Sheet: 35b plus and minus fertilizer
Table 2. 2-DE spots containing gluten proteins grouped by class from transgenic line SA-8-35b-5 grown with and without post-anthesis fertilizer. Spot volume data were used to determine ratios of HMW-GS:LMW-GS and gliadin:glutenin.
		Normalized Volume																								Averages				Standard Deviation				Averages				Standard Deviation				Average of Bio Reps			STD of Bio Reps
SameSpot		35b Plus Fertilizer Biological Rep A				35b Plus Fertilizer Biological Rep B				35b Plus Fertilizer Biological Rep C				35b Minus Fertilizer Biological Rep A				35b Minus Fertilizer Biological Rep B				35b Minus Fertilizer Biological Rep C				35b Plus Fertilizer				35b Plus Fertilizer				35b Minus Fertilizer				35b Minus Fertilizer				35b Plus Fertilizer	35b Minus Fertilizer		35b Plus Fertilizer	35b Minus Fertilizer
#	Protein group	Tech Rep a	Tech Rep b	Tech Rep c		Tech Rep a	Tech Rep b	Tech Rep c		Tech Rep a	Tech Rep b	Tech Rep c		Tech Rep a	Tech Rep b	Tech Rep c		Tech Rep a	Tech Rep b	Tech Rep c		Tech Rep a	Tech Rep b	Tech Rep c		Bio Rep A	Bio Rep B	Bio Rep C		Bio Rep A	Bio Rep B	Bio Rep C		Bio Rep A	Bio Rep B	Bio Rep C		Bio Rep A	Bio Rep B	Bio Rep C
214	alpha gliadin	86.5048	100.197	94.3371		90.0636	95.1684	91.6298		91.1389	94.3831	91.6781		55.9495	54.185	46.1049		58.0086	54.6253	58.6321		55.734	62.5161	54.0058		93.6795	92.2873	92.4		6.86957	2.61516	1.73845		52.0798	57.0886	57.4186		5.24913	2.15602	4.49833		92.7889	55.529		0.773337	2.99166
386	alpha gliadin	360.003	335.674	341.434		331.399	316.688	345.089		343.065	318.724	319.288		256.936	238.075	262.706		246.015	245.463	266.385		244.187	241.479	245.905		345.704	331.059	327.026		12.7143	14.204	13.8938		252.572	252.621	243.857		12.8821	11.9233	2.23131		334.596	249.684		9.82878	5.04588
391	alpha gliadin	95.7749	115.148	103.18		97.8891	104.577	118.941		101.75	99.9014	102.887		68.8615	68.1811	67.8516		73.7763	71.2254	72.3308		67.2777	68.3728	65.4595		104.701	107.136	101.513		9.77579	10.7565	1.50669		68.2981	72.4441	67.0367		0.51499	1.2792	1.47154		104.45	69.2596		2.81982	2.82907
713	alpha gliadin	312.041	287.97	292.88		251.241	256.599	283.943		272.398	275.743	285.016		225.191	206.781	213.796		210.401	210.289	226.573		190.589	210.352	214.028		297.63	263.928	277.719		12.7193	17.5393	6.53727		215.256	215.755	204.99		9.29158	9.36945	12.6059		279.759	212		16.9436	6.07632
443	alpha gliadin	169.02	193.273	184.586		163.785	192.928	191.23		160.949	174.371	157.709		105.369	119.837	110.1		113.374	101.156	121.377		122.902	125.683	94.2674		182.293	182.647	164.343		12.2884	16.3576	8.83411		111.769	111.969	114.284		7.37687	10.1831	17.3908		176.428	112.674		10.4673	1.39811
753	alpha gliadin	183.944	175.763	153.66		163.028	165.435	188.988		157.287	166.746	173.738		124.178	124.902	134.746		130.091	132.265	138.585		139.859	133.136	128.121		171.122	172.484	165.924		15.6661	14.3437	8.25635		127.942	133.647	133.706		5.9037	4.4123	5.88968		169.843	131.765		3.46199	3.31073
385	alpha gliadin	174.107	186.116	176.819		177.319	160.597	195.521		168.717	178.032	140.306		133.096	129.528	137.613		128.713	123.703	138.549		132.631	140.955	132.17		179.014	177.812	162.352		6.2981	17.4671	19.6519		133.412	130.322	135.252		4.05164	7.55264	4.94425		173.059	132.995		9.2922	2.49162
576	alpha gliadin	376.393	355.586	360.946		337.78	318.539	358.814		364.561	364.372	355.821		328.229	297.838	335.366		316.826	316.502	326.043		302.115	309.201	290.953		364.308	338.378	361.585		10.8031	20.1438	4.99255		320.477	319.79	300.756		19.9282	5.41738	9.1992		354.757	313.675		14.25	11.1929
407	alpha gliadin	191.675	176.673	202.061		184.462	178.334	224.193		199.906	189.378	181.775		126.477	139.224	152.892		133.522	156.704	141.039		117.01	129.346	163.546		190.136	195.663	190.353		12.7636	24.8969	9.10494		139.531	143.755	136.634		13.2102	11.8271	24.1087		192.051	139.973		3.13022	3.58119
574	alpha gliadin	235.906	229.208	227.954		223.914	205.26	200.349		242.953	222.067	203.37		199.419	167.496	188.873		199.236	175.261	200.119		153.471	188.915	168.488		231.023	209.841	222.797		4.27556	12.4326	19.8016		185.263	191.539	170.291		16.2652	14.1039	17.7908		221.22	182.364		10.6783	10.9164
383	alpha gliadin	102.162	110.841	106.735		110.479	103.426	108.302		118.775	105.693	107.971		101.157	72.5848	89.2272		91.6841	87.7965	87.3046		80.5093	87.1705	89.1504		106.579	107.402	110.813		4.34174	3.61123	6.98852		87.6562	88.9284	85.6101		14.3506	2.39917	4.52697		108.265	87.3982		2.24498	1.67415
575	alpha gliadin	33.1238	25.1386	22.6786		22.5183	21.1242	24.3442		24.0458	17.1514	23.0683		15.4901	18.9414	16.4102		15.8964	20.4479	13.3009		10.5658	13.4168	17.0517		26.9803	22.6622	21.4218		5.46075	1.61481	3.73046		16.9472	16.5484	13.6781		1.7872	3.61785	3.25081		23.6881	15.7246		2.9178	1.78348
711	alpha gliadin	133.05	116.842	120.722		124.426	117.583	123.096		108.659	115.382	115.559		110.334	114.778	118.867		92.3573	110.994	100.044		116.117	97.857	102.09		123.538	121.702	113.2		8.463	3.62856	3.93342		114.66	101.132	105.355		4.26794	9.36559	9.5578		119.48	107.049		5.51542	6.92134
343	alpha gliadin	45.2132	38.1671	36.4813		43.8211	47.3271	38.8628		32.0735	42.202	47.0733		53.3731	63.9735	55.9938		52.7066	40.2971	42.247		47.4793	44.7291	56.4392		39.9538	43.337	40.4496		4.63206	4.25286	7.65188		57.7802	45.0836	49.5492		5.52134	6.67335	6.12333		41.2468	50.8043		1.82706	6.44068
367	alpha gliadin	352.769	345.841	323.382		345.127	302.426	325.614		377.971	350.64	343.964		316.929	279.859	304.593		338.468	274.253	332.473		236.103	308.174	289.855		340.664	324.389	357.525		15.3624	21.3765	18.0187		300.461	315.065	278.044		18.8774	35.4708	37.4592		340.859	297.857		16.5689	18.6473
365	alpha gliadin	76.9522	70.0719	85.8305		80.0936	61.813	80.9644		73.6613	69.3877	67.5142		92.4269	83.4374	106.409		67.1021	79.8182	66.94		78.3685	62.3354	90.2223		77.6182	74.2903	70.1877		7.90036	10.8145	3.15069		94.0913	71.2868	76.9754		11.5761	7.38888	13.9956		74.0321	80.7845		3.72194	11.8698
717	alpha gliadin	211.851	213.769	171.707		226.025	192.461	208.604		261.228	220.349	220.052		214.916	201.845	231.746		220.185	200.709	224.481		167.534	189.443	207.992		199.109	209.03	233.876		23.7501	16.7858	23.6875		216.169	215.125	188.323		14.9898	12.6682	20.2522		214.005	206.539		17.9095	15.7845
723	alpha gliadin	14.5463	16.6282	10.3859		13.5133	16.5854	14.8216		12.8052	11.1617	13.0118		15.2506	15.8731	9.72443		17.5322	12.3264	17.8917		14.2955	17.1021	17.6129		13.8535	14.9734	12.3263		3.17829	1.54169	1.01378		13.616	15.9168	16.3368		3.38456	3.11451	1.78619		13.7177	15.2899		1.32879	1.46474
853	alpha gliadin	66.5444	65.957	94.3107		64.6957	62.9652	81.6474		82.4281	47.8421	61.2089		73.7741	62.5259	64.2855		69.7626	70.5051	78.8524		64.7508	62.6661	69.8764		75.604	69.7694	63.8264		16.2031	10.3229	17.4409		66.8618	73.04	65.7644		6.05052	5.04729	3.7105		69.7333	68.5554		5.88891	3.92234
	TOTAL ALPHA GLIADINS	3221.58	3158.86	3110.09		3051.58	2919.84	3204.95		3194.37	3063.53	3011.01		2617.36	2459.87	2647.31		2575.66	2484.34	2653.17		2341.5	2492.85	2497.23		3163.51	3058.79	3089.64		55.8899	142.695	94.4285		2574.84	2571.06	2443.86		100.692	84.5076	88.6752		3103.98	2529.92		53.8136	74.5534
417	gamma gliadin	338.689	337.5	305.681		353.35	318.145	324.609		351.425	335.189	329.864		333.647	299.445	320.745		328.446	301.556	311.858		281.503	287.621	294.77		327.29	332.035	338.826		18.7235	18.7402	11.2315		317.946	313.953	287.965		17.272	13.5668	6.64015		332.717	306.621		5.79818	16.2798
388	gamma gliadin	46.7531	35.481	42.2839		35.8181	40.1759	51.2575		37.9191	41.1543	37.345		52.1894	53.6653	60.7909		46.9828	51.9895	42.6882		51.4582	43.9164	56.1641		41.506	42.4172	38.8061		5.67616	7.96	2.05374		55.5485	47.2202	50.5129		4.59959	4.65519	6.17833		40.9098	51.0939		1.8779	4.19446
761	gamma gliadin	185.996	201.894	192.018		196.266	202.217	210.604		212.96	197.495	201.677		192.288	161.22	183.138		186.058	173.166	196.173		188.18	174.475	165.493		193.303	203.029	204.044		8.02643	7.20355	7.99974		178.882	185.132	176.049		15.9654	11.531	11.4253		200.125	180.021		5.93029	4.64761
716	gamma gliadin	112.621	99.512	100.482		100.511	86.5668	80.2384		93.4951	91.4412	104.879		118.773	113.421	103.072		101.756	114.142	101.03		95.3908	99.3027	100.029		104.205	89.1055	96.6052		7.30446	10.3721	7.23871		111.755	105.643	98.2408		7.98185	7.3695	2.49472		96.6385	105.213		7.54978	6.76756
390	gamma gliadin	263.15	250.896	240.249		253.682	234.039	227.309		272.018	259.837	245.542		268.626	257.158	269.073		252.039	250.896	263.631		247.724	241	268.061		251.432	238.343	259.132		11.4601	13.7035	13.2517		264.953	255.522	252.262		6.75365	7.04604	14.0894		249.636	257.579		10.5103	6.59078
422	gamma gliadin	115.289	122.503	107.402		111.98	103.447	101.959		110.465	102.396	115.667		103.661	115.237	115.487		109.112	115.624	123.027		115.998	114.007	128.417		115.064	105.795	109.51		7.55301	5.4073	6.68688		111.462	115.921	119.474		6.75653	6.96219	7.80827		110.123	115.619		4.66489	4.01464
157	gamma gliadin	79.6392	84.2113	83.2521		82.3606	76.4723	77.4279		79.8736	88.5234	86.9323		91.0923	86.3944	70.1013		97.3938	77.7456	100.865		86.0312	94.1068	89.3881		82.3676	78.7536	85.1098		2.41102	3.16007	4.6039		82.5293	92.0013	89.842		11.0163	12.4672	4.05686		82.077	88.1242		3.18804	4.96414
827	gamma gliadin	19.5277	24.5548	19.9235		19.9546	30.0825	30.7831		25.4851	23.2856	30.5178		22.1266	22.9241	24.8506		28.9908	21.2558	17.358		19.397	24.595	18.3774		21.3353	26.9401	26.4295		2.79517	6.05972	3.70748		23.3004	22.5349	20.7898		1.40044	5.92094	3.33457		24.9016	22.2084		3.09905	1.28676
826	gamma gliadin	169.321	158.721	163.835		174.647	157.154	178.532		167.117	147.282	163.948		171.241	155.944	159.418		170.084	164.434	166.213		148.109	157.181	164.565		163.959	170.111	159.449		5.30122	11.3879	10.6556		162.201	166.911	156.618		8.01945	2.88892	8.2424		164.506	161.91		5.35213	5.15223
389	gamma gliadin	94.4384	109.241	104.129		105.34	88.1046	89.442		104.507	109.332	97.1142		99.4467	107.039	96.5601		107.463	97.2279	101.305		100.513	104.467	106.095		102.603	94.2955	103.651		7.5183	9.588	6.15358		101.015	101.999	103.692		5.41258	5.15281	2.87105		100.183	102.235		5.12569	1.35381
176	gamma gliadin	171.494	154.311	160.939		194.433	163.237	170.101		180.882	186.789	164.37		162.456	174.051	179.753		177.06	151.163	165.332		146.022	169.593	171.181		162.248	175.923	177.347		8.66587	16.3928	11.6197		172.087	164.519	162.265		8.81453	12.9677	14.0896		171.84	166.29		8.33675	5.14477
771	gamma gliadin	133.265	129.889	139.495		131.13	124.916	137.091		135.066	133.412	124.035		117.732	122.573	129.705		124.55	117.591	135.773		117.301	115.1	141.079		134.216	131.046	130.838		4.87304	6.08788	5.94935		123.337	125.972	124.493		6.02285	9.17381	14.4056		132.033	124.6		1.89329	1.32073
655	gamma gliadin	380.459	374.748	344.039		402.406	360.227	345.391		398.761	369.645	358.969		367.156	363.723	377.21		347.825	384.633	386.465		342.554	373.875	374.513		366.415	369.341	375.791		19.5878	29.5798	20.596		369.363	372.974	363.647		7.00921	21.7992	18.2703		370.516	368.662		4.79726	4.703
	TOTAL GAMMA GLIADINS	2110.64	2083.46	2003.73		2161.88	1984.79	2024.75		2169.97	2085.78	2060.86		2100.44	2032.79	2089.91		2077.76	2021.42	2111.72		1940.18	1999.24	2078.13		2065.94	2057.14	2105.54		55.5681	92.8836	57.1771		2074.38	2070.3	2005.85		36.3953	45.6066	69.2128		2076.21	2050.18		25.7815	38.4418
149	omega gliadin	170.978	165.111	163.814		147.247	164.468	177.958		132.098	167.018	157.605		75.0922	80.1857	77.4701		68.2761	67.9364	66.7422		75.4	66.7925	69.5555		166.634	163.224	152.24		3.81727	15.393	18.0678		77.5827	67.6516	70.5826		2.54862	0.805633	4.39471		160.7	71.939		7.5218	5.10258
849	omega gliadin	332.155	317.19	324.055		315.734	281.842	293.647		328.331	329.187	310.965		246.97	235.503	227.377		259.01	243.747	251.004		218.991	254.022	234.533		324.467	297.074	322.828		7.49136	17.2041	10.2821		236.616	251.254	235.849		9.8439	7.63474	17.5522		314.79	241.24		15.3637	8.6809
155	omega gliadin	202.021	209.389	198.158		170.867	178.865	222.56		179.188	194.815	196.389		144.327	135.545	149.495		137.452	143.212	149.437		139.312	129.798	150.496		203.19	190.764	190.131		5.70589	27.8252	9.50898		143.122	143.367	139.869		7.05257	5.99414	10.3601		194.695	142.119		7.36347	1.95282
109	omega gliadin	282.435	233.448	261.821		263.533	269.537	276.449		271.516	258.645	281.893		235.093	215.533	216.475		217.69	204.889	212.365		231.555	196.753	222.615		259.235	269.839	270.685		24.5954	6.46354	11.6461		222.367	211.648	216.974		11.0314	6.4305	18.0739		266.586	216.996		6.3806	5.35964
93	omega gliadin	54.9141	53.5935	57.991		50.9907	51.0033	56.4209		52.4453	55.6147	53.7909		47.5833	48.334	47.2861		44.5804	43.7085	49.3997		49.6365	39.5772	44.4248		55.4995	52.805	53.9503		2.25647	3.13152	1.59073		47.7345	45.8962	44.5462		0.540049	3.06527	5.0308		54.0849	46.0589		1.35231	1.60035
141	omega gliadin	49.4575	61.5982	51.3037		48.9499	54.0713	53.3312		49.9427	51.4399	49.1144		42.638	45.4255	35.3128		43.5344	41.8573	45.0547		47.5807	40.9489	34.5403		54.1198	52.1175	50.1656		6.54195	2.76803	1.17867		41.1254	43.4821	41.0233		5.22328	1.59932	6.52051		52.1343	41.877		1.97714	1.39106
104	omega gliadin	19.6737	24.9532	20.8894		24.9084	18.5226	27.1126		25.3424	25.0778	16.0964		20.7291	18.4915	18.6462		17.3591	15.1892	17.0832		18.3252	12.7034	18.6183		21.8388	23.5146	22.1722		2.76478	4.46138	5.26344		19.2889	16.5438	16.549		1.24959	1.18124	3.33358		22.5085	17.4606		0.887061	1.5834
829	omega gliadin	72.8112	59.8971	69.8699		64.8805	66.0533	65.6896		59.6015	62.0202	63.9122		76.6732	86.5	62.5805		66.7755	64.0197	71.3332		74.5103	65.0231	82.4478		67.5261	65.5411	61.8446		6.76856	0.600356	2.16074		75.2512	67.3761	73.9937		12.023	3.69355	8.72379		64.9706	72.207		2.88337	4.23066
99	omega gliadin	78.6233	65.1	74.6997		54.9067	58.0276	73.5766		57.7104	72.597	57.7916		62.1824	64.251	60.9955		58.3213	65.3151	66.5218		68.1302	54.3613	63.7589		72.8077	62.1703	62.6997		6.95737	10.0006	8.57146		62.4763	63.3861	62.0835		1.64753	4.42751	7.03571		65.8926	62.6486		5.99451	0.668183
495	omega gliadin	7.72765	8.9306	9.23936		7.1626	9.1507	7.76352		9.61422	10.7248	6.88757		7.58239	8.66165	7.04866		7.78126	9.50325	8.87135		8.28211	7.27493	6.79848		8.63254	8.02561	9.07555		0.798719	1.01963	1.97454		7.76423	8.71862	7.45184		0.821721	0.871092	0.757468		8.5779	7.97823		0.527098	0.659947
738	omega gliadin	23.7907	19.5638	24.8248		23.8114	18.6112	15.6288		21.9657	22.6613	21.988		16.0799	36.8952	17.631		24.9561	21.0764	24.2649		24.3711	22.5665	23.4887		22.7264	19.3505	22.205		2.78731	4.1411	0.395327		23.5354	23.4324	23.4754		11.5959	2.06946	0.902405		21.4273	23.4811		1.81739	0.051702
	TOTAL OMEGA GLIADINS	1294.59	1218.77	1256.67		1172.99	1170.15	1270.14		1187.75	1249.8	1216.43		974.95	975.325	920.317		945.735	920.454	962.077		956.095	889.82	951.277		1256.68	1204.43	1218		37.9063	56.9243	31.0526		956.864	942.755	932.398		31.6509	20.9711	36.9515		1226.37	944.006		27.1115	12.2811
229	gliadin mixed spots	71.0156	81.2138	73.5573		82.9324	77.2844	82.1812		74.8147	77.4076	82.4606		105.686	108.018	110.876		118.863	111.132	123.73		113.153	110.642	110.185		75.2622	80.7993	78.2276		5.30855	3.06713	3.88839		108.194	117.908	111.326		2.59947	6.35303	1.59822		78.0964	112.476		2.77087	4.95846
757	gliadin mixed spots	78.3638	85.9163	90.5646		82.298	91.4251	95.9494		90.4148	84.6879	82.9063		65.3583	63.9069	72.7713		69.8876	72.2754	80.6692		71.0269	71.946	74.8542		84.9482	89.8909	86.003		6.15775	6.95381	3.92317		67.3455	74.2774	72.609		4.75458	5.66274	1.99793		86.9474	71.4106		2.60313	3.61801
663	gliadin mixed spots	165.676	167.521	155.813		167.233	134.061	138.972		156.073	151.649	166.144		126.009	135.313	145.817		147.031	116.922	121.656		119.441	131.046	132.097		163.003	146.755	157.955		6.29493	17.9034	7.42862		135.713	128.536	127.528		9.91012	16.191	7.02333		155.905	130.592		8.316	4.463
426	gliadin mixed spots	136.889	136.988	131.003		134.049	137.434	158.264		151.756	135.849	132.336		105.411	94.9268	121.33		124.516	96.8215	110.586		98.6454	122.303	125.365		134.96	143.249	139.981		3.42704	13.1131	10.3484		107.223	110.641	115.438		13.2946	13.8473	14.623		139.397	111.101		4.17514	4.12684
	TOTAL MIXED GLIADINS	451.944	471.64	450.938		466.512	440.204	475.366		473.059	449.593	463.847		402.464	402.165	450.794		460.297	397.151	436.642		402.266	435.937	442.501		458.174	460.694	462.166		11.6722	18.2885	11.8227		418.474	431.363	426.901		27.9903	31.9023	21.5856		460.345	425.58		2.01887	6.54538
	TOTAL GLIADINS	7078.75	6932.74	6821.42		6852.96	6514.98	6975.2		7025.16	6848.7	6752.15		6095.21	5870.15	6108.32		6059.45	5823.37	6163.6		5640.04	5817.85	5969.14		6944.3	6781.05	6875.34		129.055	238.39	138.44		6024.56	6015.48	5809.01		133.882	174.328	164.729		6866.9	5949.68		81.9555	121.91
818	HMW-GS	8.23164	8.90772	9.39471		10.9005	10.5877	10.5786		8.97978	8.54257	10.704		6.35546	6.17767	5.96789		7.51495	8.03154	7.86041		7.656	7.15676	6.45031		8.84469	10.6889	9.40878		0.584092	0.18326	1.14279		6.16701	7.8023	7.08769		0.194006	0.263151	0.605808		9.64747	7.019		0.945016	0.819808
529	HMW-GS	245.055	222.594	221.43		243.167	208.571	196.321		230.858	198.559	214.719		167.227	150.469	148.183		155.976	146.79	157.313		154.678	162.903	151.769		229.693	216.02	214.712		13.3166	24.2946	16.1496		155.293	153.36	156.45		10.398	5.72844	5.77491		220.142	155.034		8.29779	1.56134
648	HMW-GS	302.736	280.252	288.238		295.069	256.512	286.432		287.57	271.338	273.214		241.657	230.349	249.561		231.996	218.86	232.256		211.387	237.929	221.989		290.409	279.338	277.374		11.3981	20.2339	8.87966		240.522	227.704	223.769		9.65596	7.66011	13.3603		282.373	230.665		7.0275	8.76049
608	HMW-GS	20.1201	17.7667	21.7093		18.6179	15.6851	16.2883		21.4552	17.4787	20.7126		30.0514	39.568	27.5908		33.0958	32.8262	27.3344		37.262	34.296	28.1961		19.8654	16.8638	19.8822		1.9836	1.54878	2.11431		32.4034	31.0855	33.2514		6.32553	3.2513	4.62233		18.8704	32.2467		1.73785	1.09141
29	HMW-GS	125.411	122.106	131.048		139.468	126.368	118.464		127.267	132.826	120.463		102.409	108.022	104.047		101.33	88.0489	105.17		93.0269	98.3554	95.8077		126.188	128.1	126.852		4.52151	10.6084	6.1919		104.826	98.183	95.73		2.88652	8.984	2.6651		127.047	99.5797		0.97065	4.70606
645	HMW-GS	196.094	198.612	184.099		199.594	189.909	181.283		195.328	185.8	174.277		166.868	158.546	178.86		160.876	142.793	155.289		143.868	147.664	152.374		192.935	190.262	185.135		7.75528	9.16069	10.5414		168.091	152.986	147.969		10.2118	9.25926	4.26143		189.444	156.349		3.9638	10.4743
57	HMW-GS	177.741	165.286	156.162		175.339	151.306	133.725		160.84	167.435	151.457		126.811	96.3271	105.557		117.006	97.8839	114.908		116.297	118.694	93.3939		166.396	153.457	159.911		10.8322	20.8902	8.02948		109.565	109.932	109.462		15.632	10.4869	13.9666		159.921	109.653		6.46995	0.247417
27	HMW-GS	145.398	137.794	129.197		152.934	143.965	114.675		141.035	129.172	146.805		98.4192	117.33	115.545		111.033	112.952	106.714		102.722	92.8302	104.33		137.463	137.191	139.004		8.10554	20.0088	8.99016		110.431	110.233	99.9607		10.4411	3.19482	6.22732		137.886	106.875		0.977594	5.98876
742	HMW-GS	295.414	290.555	283.313		325.748	285.803	258.129		289.151	285.763	282.067		236.337	238.931	259.966		251.813	237.669	254.24		220.651	248.448	224.368		289.761	289.894	285.66		6.08912	33.9945	3.54311		245.078	247.907	231.155		12.9579	8.94901	15.0906		288.438	241.38		2.40667	8.96724
521	HMW-GS	56.9839	61.7994	69.4966		59.9019	57.1771	51.2957		60.5285	62.7596	52.2883		42.6115	49.6552	48.7589		47.7326	47.4845	46.7166		46.3592	51.1838	46.3414		62.76	56.1249	58.5255		6.31141	4.39856	5.51555		47.0085	47.3112	47.9615		3.83425	0.529697	2.79062		59.1368	47.4271		3.3595	0.486928
542	HMW-GS	242.931	252.955	226.821		260.978	237.013	245.652		250.115	218.54	248.362		199.088	214.839	262.15		205.435	192.655	178.624		182.021	182.462	196.239		240.903	247.881	239.005		13.1845	12.1371	17.7454		225.359	192.238	186.907		32.8208	13.4102	8.08411		242.596	201.501		4.67399	20.8325
34	HMW-GS	357.35	324.447	311.23		337.951	311.884	306.332		344.604	317.995	312.961		277.519	258.91	324.067		276.417	245.445	274.028		268.247	263.257	261.363		331.009	318.722	325.187		23.7501	16.8821	17.0032		286.832	265.297	264.289		33.5621	17.2337	3.556		324.973	272.139		6.1463	12.7344
15	HMW-GS	244.392	216.018	213.313		203.286	222.932	191.869		208.755	194.6	217.873		208.681	208.032	217.367		179.71	177.296	173.159		184.772	164.326	196.524		224.574	206.029	207.076		17.2158	15.7121	11.7274		211.36	176.722	181.874		5.21239	3.31348	16.2931		212.56	189.985		10.4181	18.6895
730	HMW-GS	47.2966	39.4107	49.7775		50.303	43.8216	42.6572		42.4757	49.3685	45.4455		34.9108	38.4089	40.0767		39.2913	36.1435	36.69		36.9389	35.2955	38.3057		45.4949	45.5939	45.7632		5.41317	4.11949	3.45737		37.7988	37.3749	36.8467		2.63643	1.68196	1.50724		45.6174	37.3402		0.135684	0.477008
652	HMW-GS	11.2651	10.5212	10.073		10.2648	10.4486	10.5391		9.4386	8.7084	12.8935		12.8072	14.4998	12.3802		13.051	13.2637	13.7563		17.6187	12.8356	13.0818		10.6198	10.4175	10.3468		0.602149	0.139801	2.23549		13.229	13.357	14.512		1.121	0.361768	2.69325		10.4614	13.6993		0.141666	0.706684
502	HMW-GS	63.5354	61.6687	53.1595		60.6328	48.3332	53.1161		55.4254	55.6116	56.0638		53.2974	47.0251	47.3325		49.8457	42.1908	46.9981		49.138	48.0024	42.872		59.4546	54.0274	55.7003		5.53098	6.20025	0.328327		49.2183	46.3449	46.6708		3.53595	3.86902	3.3385		56.3941	47.4113		2.77931	1.57339
532	HMW-GS	42.3432	36.1197	41.0931		47.5497	39.6336	38.9554		40.1474	35.7075	42.7378		31.5401	34.0652	33.7208		37.1606	33.3576	32.0456		36.0711	36.9119	32.7041		39.852	42.0462	39.5309		3.29212	4.7782	3.55547		33.1087	34.1879	35.229		1.36935	2.65665	2.22671		40.4764	34.1752		1.36897	1.06021
643	HMW-GS	76.0938	82.8823	78.8057		93.27	82.7002	72.7641		92.1479	87.7145	73.7063		66.3036	69.6108	73.4258		71.6617	59.8632	68.5371		71.3072	73.3003	67.1802		79.2606	82.9114	84.5229		3.41701	10.2546	9.62617		69.7801	66.6873	70.5959		3.56411	6.11287	3.12148		82.2316	69.0211		2.6962	2.06185
531	HMW-GS	38.9846	37.6732	47.9829		35.6904	40.5792	31.7478		37.2435	32.1744	38.6819		25.6339	32.0812	26.5298		32.2258	33.7874	27.5308		23.277	33.638	30.7041		41.5469	36.0058	36.0333		5.61213	4.4241	3.4184		28.0816	31.1813	29.2063		3.49257	3.25646	5.34038		37.862	29.4898		3.19126	1.56918
640	HMW-GS	116.571	104.65	113.191		101.008	97.6038	94.9685		91.0498	105.347	93.5326		94.9605	103.266	92.342		93.7946	97.6518	101.28		96.4836	92.6766	97.852		111.471	97.8602	96.643		6.14377	3.02806	7.63907		96.8561	97.5753	95.6707		5.70322	3.74305	2.68171		101.991	96.7007		8.23185	0.961751
41	HMW-GS	21.9342	22.0755	21.1197		19.0221	16.9179	16.9463		17.6509	19.4832	18.1773		22.8823	20.1026	20.8275		21.6241	18.7714	23.4939		25.5161	27.6652	19.2344		21.7098	17.6287	18.4371		0.515918	1.20672	0.943362		21.2708	21.2965	24.1386		1.44191	2.37826	4.38096		19.2585	22.2353		2.16097	1.64835
541	HMW-GS	13.2255	11.4023	13.4517		13.7997	23.9176	16.5546		13.619	13.3882	16.0278		10.3959	11.0646	13.8507		12.6849	11.3845	13.6628		12.4421	11.19	11.7918		12.6932	18.0906	14.345		1.12364	5.23092	1.46191		11.7704	12.5774	11.808		1.8324	1.14293	0.626197		15.0429	12.0519		2.76559	0.455452
528	HMW-GS	44.1235	43.2016	57.8525		42.0283	45.1884	54.6983		38.9072	42.0978	50.137		28.4338	37.3933	41.0381		28.1578	38.1073	34.614		39.5438	29.5753	38.5034		48.3925	47.305	43.714		8.20556	6.59486	5.78671		35.6218	33.6264	35.8742		6.48626	5.04775	5.47971		46.4705	35.0408		2.44837	1.23139
31	HMW-GS	48.4425	48.3568	38.6542		47.514	65.9686	36.6145		39.4083	41.7562	51.4803		29.7651	39.1445	35.0525		36.1278	33.0256	38.7925		33.0506	34.8188	34.6699		45.1512	50.0324	44.2149		5.62673	14.8382	6.40055		34.654	35.9819	34.1798		4.70234	2.8862	0.980706		46.4662	34.9386		3.12372	0.934182
36	HMW-GS	211.019	211.066	201.994		210.118	164.149	176.894		213.575	214.571	177.858		169.555	165.013	199.501		185.177	158.997	172.753		172.305	179.465	175.083		208.026	183.72	202.001		5.22441	23.7327	20.9147		178.023	172.309	175.618		18.7389	13.0957	3.60973		197.916	175.317		12.6576	2.86894
627	HMW-GS	12.7133	21.4729	15.7752		16.7803	17.3635	14.2026		16.4211	14.0636	15.9519		8.72385	13.503	11.6437		13.7239	15.293	15.4043		13.1744	16.1914	12.3547		16.6538	16.1155	15.4789		4.44542	1.68207	1.24789		11.2902	14.8071	13.9068		2.40911	0.93972	2.02053		16.0827	13.3347		0.588162	1.82691
547	HMW-GS	92.4756	103.428	110.079		96.7402	79.6307	84.3629		95.2502	102.141	83.1436		84.9108	92.2971	85.6965		94.4148	88.2427	96.3375		97.503	101.621	95.5323		101.994	86.9113	93.5118		8.8887	8.83485	9.61749		87.6348	92.9983	98.2188		4.05674	4.22924	3.10693		94.1391	92.9506		7.56101	5.29216
59	HMW-GS	53.4047	50.5645	58.0235		50.8901	47.625	51.5689		46.8844	59.3319	43.053		46.8766	45.6478	36.5377		41.0569	41.2041	50.0124		48.4105	43.748	40.7387		53.9976	50.028	49.7564		3.76467	2.10853	8.51099		43.0207	44.0911	44.2991		5.64794	5.12846	3.86547		51.2607	43.8036		2.37412	0.685981
740	HMW-GS	105.237	190.497	132.271		136.604	115.192	85.628		124.511	133.114	120.792		69.166	101.703	96.5353		120.328	90.6923	94.0617		94.0996	121.714	102.482		142.668	112.475	126.139		43.5704	25.5963	6.32031		89.1348	101.694	106.098		17.4854	16.225	14.1578		127.094	98.9757		15.1195	8.8024
501	HMW-GS	31.9588	26.7209	31.6129		21.9006	25.0424	36.0658		29.0293	23.8168	25.0775		34.883	32.9381	29.5863		31.1073	36.3072	32.6824		37.2694	31.6399	31.1566		30.0975	27.6696	25.9745		2.92937	7.43906	2.71955		32.4691	33.3656	33.3553		2.67928	2.66642	3.39829		27.9139	33.0633		2.07232	0.514635
75	HMW-GS	15.8646	15.9537	20.6394		17.9923	18.5154	16.9004		16.204	17.0055	17.1872		14.5002	16.8334	14.2584		17.8139	18.0734	18.637		19.4259	17.7282	16.326		17.4859	17.8027	16.7989		2.73139	0.824011	0.523133		15.1973	18.1748	17.8267		1.42204	0.42077	1.55231		17.3625	17.0663		0.513149	1.62789
519	HMW-GS	23.1092	21.2129	25.5449		17.5086	27.142	23.8973		18.7686	18.494	23.9282		17.8336	22.7323	18.9774		13.9463	21.5652	17.279		19.1498	12.5914	19.6285		23.289	22.8493	20.3969		2.17156	4.90148	3.06125		19.8478	17.5968	17.1233		2.56272	3.8194	3.93197		22.1784	18.1893		1.55838	1.45569
19	HMW-GS	71.5657	58.2488	66.9761		63.4708	108.82	57.5783		61.5	62.5526	70.542		59.495	63.3524	59.3124		55.9739	52.362	62.2837		56.1631	52.7069	54.1251		65.5968	76.623	64.8648		6.76472	28.0384	4.9446		60.7199	56.8732	54.3317		2.28164	5.0216	1.73734		69.0282	57.3083		6.58741	3.21625
614	HMW-GS	9.0542	8.31666	9.86668		10.4055	5.81918	11.0595		7.81887	7.84389	8.96118		7.0977	7.44135	7.35541		5.68087	7.68493	6.79736		7.87604	5.77472	8.12553		9.07918	9.09471	8.20798		0.775311	2.85548	0.65241		7.29815	6.72105	7.25876		0.178838	1.0042	1.29126		8.79396	7.09266		0.50753	0.32242
88	HMW-GS	13.8032	12.3599	10.2698		13.5572	15.8807	14.2521		14.1634	11.4119	14.013		14.3476	14.7133	12.7873		11.4522	13.507	14.5226		13.194	13.0101	12.9348		12.1443	14.5633	13.1961		1.77653	1.19264	1.54699		13.9494	13.1606	13.0463		1.02287	1.56426	0.133346		13.3012	13.3854		1.21294	0.491726
466	HMW-GS	65.836	80.0381	72.1052		61.3152	68.9894	78.799		67.4674	74.6171	67.5268		69.9397	62.6549	63.7542		81.6733	66.9713	88.2443		62.9915	67.5144	75.674		72.6598	69.7012	69.8704		7.11728	8.76362	4.11085		65.4496	78.9629	68.7267		3.92722	10.8924	6.42755		70.7438	71.0464		1.66143	7.04902
553	HMW-GS	39.5876	26.4247	41.5377		30.7871	34.0144	44.3226		30.3011	39.6273	35.6988		27.0008	33.8584	33.2915		21.1771	33.7632	26.6844		34.3386	23.9845	35.2962		35.85	36.3747	35.209		8.22059	7.06967	4.68234		31.3835	27.2083	31.2064		3.80616	6.30938	6.27272		35.8113	29.9327		0.583807	2.36113
37	HMW-GS	57.8002	68.6728	65.5718		68.8384	59.9821	54.6453		60.6798	67.2461	64.0091		63.3738	74.7012	64.1048		67.872	60.4462	73.2631		67.2179	69.2763	70.6565		64.0149	61.1553	63.9783		5.60096	7.16888	3.28328		67.3933	67.1937	69.0502		6.33939	6.43532	1.73042		63.0495	67.8791		1.64057	1.01915
545	HMW-GS	59.882	60.2874	63.2073		63.747	109.218	52.4649		63.8183	69.9935	67.088		54.7212	63.9114	72.8853		63.419	51.331	55.663		56.9445	64.7105	49.3644		61.1256	75.1433	66.9666		1.8142	30.0438	3.08934		63.8393	56.8043	57.0064		9.08228	6.12427	7.67326		67.7451	59.2167		7.0412	4.00456
	TOTAL HMW-GS	3804.99	3752.32	3696.09		3824.69	3630.21	3383.25		3670.39	3598	3559.62		3057.39	3135.12	3290.42		3140.38	2922.72	3095.64		3010.4	3067.09	3005.52		3751.13	3612.72	3609.34		54.4592	221.24	56.251		3160.98	3052.91	3027.67		118.65	114.946	34.2273		3657.73	3080.52		80.907	70.8119
169	LMW-GS	104.695	102.471	110.795		103.602	103.453	117.719		99.2069	89.5648	99.0458		142.644	126.446	139.606		124.679	129.102	120.923		114.761	123.78	120.741		105.987	108.258	95.9392		4.30962	8.19331	5.52094		136.232	124.901	119.761		8.60962	4.09364	4.58864		103.395	126.965		6.55577	8.42723
352	LMW-GS	180.876	157.315	189.494		163.389	159.305	180.048		177.418	171.963	163.213		141.062	139.401	167.278		143.865	142.472	130.839		131.157	143.396	134.933		175.895	167.581	170.865		16.6575	10.9882	7.1659		149.247	139.058	136.496		15.6373	7.15242	6.26729		171.447	141.6		4.18753	6.74507
342	LMW-GS	115.053	106.729	142.469		102.786	100.414	113.783		99.5765	95.7838	100.201		140.489	124.808	142.168		137.257	118.057	137.285		126.81	137.71	125.132		121.417	105.661	98.5205		18.7008	7.13335	2.39054		135.822	130.867	129.884		9.57507	11.0934	6.82892		108.533	132.191		11.7152	3.18255
359	LMW-GS	120.631	81.4786	140.569		90.8208	92.8924	131.61		104.11	104.888	97.2397		70.5616	79.921	77.2743		63.9046	68.6256	68.1217		77.0418	59.8046	59.897		114.226	105.108	102.079		30.0614	22.975	4.20928		75.919	66.884	65.5811		4.82465	2.59246	9.92534		107.138	69.4614		6.3227	5.63029
164	LMW-GS	25.8783	29.5944	29.7438		32.4758	25.5653	30.737		25.6738	26.6203	26.335		34.8641	40.424	33.6282		32.8794	32.4185	34.1625		30.3722	34.9469	38.2222		28.4055	29.5927	26.2097		2.18987	3.59457	0.485508		36.3054	33.1535	34.5138		3.61993	0.903715	3.94285		28.0693	34.6576		1.71637	1.5809
697	LMW-GS	76.6759	75.0773	85.0204		64.6362	63.1438	56.5497		63.3521	69.5821	56.6536		57.0203	58.9449	52.9653		60.69	46.7359	58.6578		50.5369	60.7853	43.2475		78.9245	61.4432	63.1959		5.33933	4.30313	6.46568		56.3102	55.3612	51.5232		3.05243	7.53855	8.81041		67.8546	54.3982		9.62683	2.5346
769	LMW-GS	141.207	172.891	137.828		165.123	146.106	138.43		161.839	166.754	154.671		104.629	115.63	98.4567		142.754	106.39	135.839		107.918	146.014	97.1934		150.642	149.887	161.088		19.3421	13.7424	6.07626		106.238	128.328	117.042		8.69885	19.3109	25.657		153.872	117.203		6.26039	11.0455
782	LMW-GS	201.505	194.13	223.909		189.577	221.83	245.527		214.318	218.751	219.424		252.835	253.991	289.713		225.949	252.607	240.73		223.089	251.339	289.948		206.515	218.978	217.498		15.5084	28.0836	2.7738		265.513	239.762	254.792		20.9656	13.3557	33.5629		214.33	253.356		6.80858	12.9356
362	LMW-GS	132.117	123.735	125.968		138.99	121.974	110.064		121.812	116.53	124.921		105.903	122.756	107.305		105.545	115.799	105.034		100.079	104.771	116.015		127.273	123.676	121.088		4.34086	14.5378	4.24172		111.988	108.792	106.955		9.352	6.07312	8.18914		124.012	109.245		3.1065	2.54694
363	LMW-GS	262.789	264.788	235.769		265.851	251.021	233.115		261.329	284.574	246.525		316.304	273.403	303.697		310.992	268.916	308.395		269.156	303.896	256.317		254.449	249.996	264.143		16.2081	16.392	19.1799		297.801	296.101	276.456		22.0497	23.5788	24.6149		256.196	290.12		7.23338	11.8632
340	LMW-GS	117.898	114.968	132.689		116.194	117.673	107.81		120.221	120.889	123.227		139.272	116.284	158.082		139.08	136.732	132.033		149.398	150.472	122.244		121.852	113.892	121.446		9.49909	5.31939	1.57796		137.879	135.948	140.705		20.9336	3.58796	15.9963		119.063	138.177		4.48276	2.39225
144	LMW-GS	58.3416	55.7003	55.2252		54.5609	54.386	60.0899		58.4909	49.7454	62.8527		41.3433	54.383	53.6611		50.2404	44.0127	45.2767		53.4099	45.869	39.979		56.4224	56.3456	57.0297		1.679	3.24386	6.67472		49.7958	46.5099	46.4193		7.32896	3.29194	6.73235		56.5992	47.575		0.374758	1.9238
430	LMW-GS	196.568	203.936	204.638		233.08	198.088	202.139		227.847	226.729	229.06		216.515	203.502	227.628		234.718	194.464	216.557		194.964	192.368	206.027		201.714	211.102	227.879		4.47075	19.1406	1.16552		215.882	215.247	197.786		12.0752	20.1588	7.25335		213.565	209.638		13.2551	10.2689
334	LMW-GS	251.357	239.303	255.952		248.209	251.65	275.157		250.616	261.853	235.799		279.316	261.038	366.307		272.458	264.041	265.361		262.731	272.178	261.388		248.871	258.338	249.423		8.59832	14.6662	13.068		302.22	267.287	265.432		56.2482	4.52666	5.88035		252.211	278.313		5.31407	20.7251
361	LMW-GS	87.411	91.335	83.4715		94.8308	79.7088	94.1292		83.9437	100.241	84.7441		115.27	97.1611	100.142		101.656	95.1323	99.4259		89.113	114.761	97.4088		87.4058	89.5563	89.643		3.93172	8.53539	9.18701		104.191	98.738	100.428		9.70981	3.31562	13.088		88.8684	101.119		1.26732	2.79143
168	LMW-GS	163.732	145.221	159.947		157.722	157.882	189.745		150.376	166.415	165.721		174.409	169.288	196.204		159.486	162.195	159.316		153.342	156.84	168.202		156.3	168.45	160.837		9.77955	18.4427	9.0663		179.967	160.332	159.461		14.2925	1.61514	7.76891		161.862	166.587		6.13944	11.5959
791	LMW-GS	224.189	194.217	206.009		230.519	205.587	213.454		223.421	213.296	217.386		215.107	192.531	222.443		205.105	202.24	191.431		176.689	195.249	212.098		208.138	216.52	218.034		15.0991	12.7451	5.09323		210.027	199.592	194.679		15.5896	7.21131	17.7114		214.231	201.433		5.33044	7.83789
205	LMW-GS	547.768	488.855	515.472		538.786	503.41	513.614		512.495	569.44	505.3		520.825	439.704	479.546		552.471	441.595	481.067		450.841	502.928	439.179		517.365	518.603	529.078		29.502	18.2079	35.1388		480.025	491.711	464.316		40.5626	56.1995	33.9432		521.682	478.684		6.43499	13.7467
200	LMW-GS	105.986	98.8273	116.77		116.778	115.973	76.2978		115.031	105.89	122.104		129.807	118.443	98.0829		128.347	127.724	125.899		141.438	119.296	111.591		107.194	103.016	114.342		9.0324	23.1422	8.12941		115.444	127.323	124.108		16.0734	1.27249	15.4946		108.184	122.292		5.72733	6.14431
360	LMW-GS	151.395	174.42	162.164		182.594	158.602	152.599		180.82	169.489	172.483		149.123	125.018	164.357		178.295	140.525	150.939		109.417	177.621	159.285		162.659	164.598	174.264		11.5204	15.8714	5.87157		146.166	156.586	148.774		19.8355	19.5081	35.2962		167.174	150.509		6.21639	5.42224
790	LMW-GS	44.4247	54.1356	41.32		54.7596	47.7939	34.4993		55.3155	48.7473	41.5068		32.8883	41.653	42.0316		44.8468	33.4674	44.0714		45.3368	45.3879	35.693		46.6268	45.6842	48.5232		6.68557	10.2936	6.90704		38.8576	40.7952	42.1392		5.17306	6.35788	5.58267		46.9447	40.5974		1.44595	1.64973
789	LMW-GS	428.861	386.522	385.705		409.917	349.01	393.874		429.65	381.692	388.718		461.915	378.902	457.391		436.571	394.293	392.652		366.558	434.135	396.979		400.363	384.267	400.02		24.6835	31.5694	25.8996		432.736	407.838	399.224		46.6765	24.8966	33.8447		394.883	413.266		9.19539	17.4027
788	LMW-GS	54.0329	50.8475	61.2715		67.2327	55.6614	48.8754		61.2079	55.881	55.7112		59.1572	62.8947	60.7491		74.5674	55.7673	57.2727		66.0221	66.9477	52.7103		55.384	57.2565	57.6		5.34173	9.28202	3.12566		60.9337	62.5358	61.8934		1.87557	10.4468	7.96624		56.7468	61.7876		1.1927	0.806274
852	LMW-GS	42.4008	19.0426	32.4684		26.767	31.5934	40.4252		31.8619	30.5029	28.6729		37.3831	34.1633	38.1684		24.9983	35.8451	30.134		31.5174	21.1537	33.2923		31.3039	32.9285	30.3459		11.7225	6.9263	1.60031		36.5716	30.3258	28.6545		2.12231	5.42596	6.5562		31.5261	31.8506		1.30557	4.17302
341	LMW-GS	265.344	257.449	228.991		267.537	240.955	248.114		278.551	250.638	261.383		294.62	226.855	267.306		258.883	247.934	284.727		228.184	243.685	261.405		250.595	252.202	263.524		19.1213	13.7543	14.0793		262.927	263.848	244.424		34.0941	18.8923	16.6229		255.44	257.067		7.04682	10.9581
701	LMW-GS	240.188	199.428	239.477		245.289	196.598	215.958		224.13	226.88	218.005		226.063	213.09	262.647		236.499	220.341	231.253		200.997	228.93	211.858		226.364	219.282	223.005		23.3305	24.5154	4.54345		233.933	229.365	213.928		25.6988	8.24302	14.0809		222.884	225.742		3.54286	10.483
793	LMW-GS	11.5403	2.65722	8.53282		4.10084	4.83136	5.01725		6.14505	5.17621	8.65656		10.1968	7.80786	4.46253		3.55073	6.6925	6.2453		7.36269	3.98831	5.25495		7.57678	4.64982	6.65927		4.51805	0.484426	1.79625		7.48906	5.49618	5.53532		2.88039	1.69958	1.70457		6.29529	6.17352		1.49704	1.13946
	TOTAL TRADITIONAL LMW-GS	4352.86	4085.07	4311.67		4366.13	4055.11	4229.38		4338.76	4328.52	4209.56		4469.52	4078.44	4611.3		4450.29	4084.12	4253.65		3958.24	4338.25	4096.24		4249.87	4216.87	4292.28		144.195	155.887	71.8213		4386.42	4262.69	4130.91		275.976	183.25	192.363		4253.01	4260.01		37.8004	127.777
411	alpha chain terminator	87.5944	78.3129	88.4526		79.7143	84.2568	86.5361		84.8257	79.1082	88.2801		71.3019	72.7861	70.1535		67.7652	75.6893	73.1975		68.8065	61.7064	69.7349		84.7866	83.5024	84.0713		5.62284	3.47288	4.63226		71.4138	72.2173	66.7493		1.31982	4.05195	4.39183		84.1201	70.1268		0.643499	2.95249
567	alpha chain terminator	385.824	383.601	373.332		354.989	355.535	339.654		393.56	386.31	373		366.33	318.533	366.004		364.607	347.797	331.891		326.274	339.667	301.209		380.919	350.06	384.29		6.66371	9.01544	10.428		350.289	348.098	322.383		27.5017	16.3604	19.5216		371.756	340.257		18.8651	15.5176
	TOTAL ALPHA CHAIN TERMINATORS	473.418	461.914	461.785		434.704	439.792	426.19		478.386	465.418	461.28		437.632	391.319	436.157		432.372	423.486	405.088		395.081	401.373	370.944		465.706	433.562	468.361		6.67946	6.87233	8.92457		421.703	420.316	389.133		26.3232	13.9158	16.0628		455.876	410.384		19.3702	18.417
664	gamma chain terminator	17.3145	19.9201	18.6299		15.6052	14.6254	12.8704		16.168	8.61878	22.2831		20.4656	23.8366	24.492		25.6514	22.1899	25.5046		25.5753	19.3216	23.524		18.6215	14.367	15.69		1.30284	1.38556	6.84468		22.9314	24.4487	22.807		2.1604	1.95751	3.18788		16.2262	23.3957		2.17733	0.914027
667	gamma chain terminator	114.008	131.132	128.174		124.139	112.811	125.235		153.842	126.771	118.364		127.808	117.749	123.126		128.916	119.197	131.938		130.716	142.113	129.749		124.438	120.729	132.992		9.15331	6.87858	18.5389		122.894	126.684	134.193		5.03391	6.65755	6.87647		126.053	127.924		6.28937	5.75033
767	gamma chain terminator	320.228	351.822	327.792		346.679	325.208	343.017		340.77	333.332	341.343		335.341	315.367	350.714		351.5	324.394	322.065		326.181	329.575	320.02		333.281	338.302	338.482		16.4964	11.4862	4.46925		333.807	332.653	325.259		17.7236	16.3634	4.84371		336.688	330.573		2.95222	4.63832
	TOTAL GAMMA CHAIN TERMINATORS	451.55	502.874	474.597		486.423	452.644	481.123		510.779	468.721	481.991		483.615	456.952	498.332		506.067	465.781	479.508		482.472	491.01	473.293		476.34	473.397	487.164		25.7065	18.1666	21.5009		479.633	483.785	482.259		20.9757	20.4812	8.86043		478.967	481.892		7.24958	2.10024
121	omega chain terminator	117.142	97.9853	114.88		93.5086	107.268	111.311		89.3999	107.064	102.987		41.7196	40.0675	40.9774		37.172	40.8244	44.7884		51.0144	42.5857	44.8554		110.003	104.029	99.817		10.4685	9.33275	9.24884		40.9215	40.9283	46.1518		0.827436	3.8093	4.36131		104.616	42.6672		5.11808	3.01778
562	omega chain terminator	46.7837	57.5865	44.9891		49.1192	50.6578	49.9911		40.3176	43.9922	49.2815		21.8482	27.076	24.8818		26.5484	25.474	25.3916		27.6414	29.0339	27.5556		49.7864	49.9227	44.5304		6.81437	0.771595	4.50608		24.602	25.8047	28.0769		2.62508	0.645434	0.829837		48.0799	26.1612		3.07464	1.7647
557	omega chain terminator	229.812	245.522	240.552		237.398	202.498	224.33		211.686	268.311	237.802		158.527	135.441	147.856		145.528	176.889	170.516		132.246	171.317	148.46		238.629	221.409	239.266		8.03002	17.6325	28.3412		147.275	164.311	150.674		11.5539	16.5756	19.6295		233.101	154.087		10.1311	9.01633
565	omega chain terminator	155.979	157.731	167.913		148.203	139.819	137.174		149.605	161.081	146.751		52.394	63.3261	51.4855		52.7615	48.0988	64.777		55.4916	54.0972	53.1849		160.541	141.732	152.479		6.44434	5.75795	7.58487		55.7352	55.2124	54.2579		6.5896	8.60502	1.16172		151.584	55.0685		9.43638	0.749101
	TOTAL OMEGA CHAIN TERMINATORS	549.717	558.825	568.335		528.229	500.243	522.806		491.008	580.448	536.822		274.489	265.911	265.201		262.01	291.286	305.474		266.393	297.034	274.056		558.959	517.093	536.093		9.30981	14.8419	44.7246		268.534	286.257	279.161		5.16979	22.1638	15.9455		537.381	277.984		20.9628	8.92002
	TOTAL CHAIN TERMINATORS	1474.68	1523.61	1504.72		1449.36	1392.68	1430.12		1480.17	1514.59	1480.09		1195.74	1114.18	1199.69		1200.45	1180.55	1190.07		1143.95	1189.42	1118.29		1501	1424.05	1491.62		24.6745	28.8213	19.8928		1169.87	1190.36	1150.55		48.2673	9.95165	36.019		1472.22	1170.26		41.9822	19.9057
	TOTAL LMW-GS	5827.55	5608.69	5816.38		5815.48	5447.79	5659.5		5818.93	5843.11	5689.65		5665.26	5192.63	5810.99		5650.74	5264.68	5443.72		5102.19	5527.67	5214.53		5750.87	5640.92	5783.9		123.263	184.551	82.5099		5556.29	5453.04	5281.46		323.263	193.2	220.495		5725.23	5430.27		74.8554	138.823
	TOTAL GLUTENIN	9632.53	9361	9512.47		9640.17	9078	9042.75		9489.32	9441.1	9249.27		8722.65	8327.74	9101.41		8791.12	8187.4	8539.36		8112.59	8594.76	8220.06		9502	9253.64	9393.23		136.066	335.212	126.987		8717.27	8505.96	8309.13		386.862	303.242	253.13		9382.96	8510.79		124.499	204.11
	HMW/LMW	0.652931	0.669019	0.635461		0.657674	0.666364	0.5978		0.630767	0.615768	0.62563		0.539673	0.603764	0.566242		0.555746	0.555157	0.568662		0.590021	0.554862	0.576374		0.652471	0.640613	0.624055		0.0167837	0.0373305	0.00762271		0.569893	0.559855	0.573752		0.0322007	0.00763298	0.0177255		0.639046	0.567833		0.0142722	0.00717377
	GLIADIN/GLUTENIN	0.73488	0.740598	0.717103		0.710875	0.717667	0.771359		0.740323	0.725413	0.73002		0.698779	0.704891	0.67114		0.68927	0.71126	0.721788		0.695221	0.676906	0.726168		0.73086	0.7333	0.731919		0.0122523	0.033134	0.00763384		0.691603	0.707439	0.699432		0.0179832	0.0165923	0.0248996		0.732026	0.699492		0.00122358	0.00791823

## Sheet: 45a plus & minus fertilizer
Table 3. 2-DE spots containing gluten proteins grouped by class from transgenic line SA-8-45a-2 grown with and without post-anthesis fertilizer. Spot volume data were used to determine ratios of HMW-GS:LMW-GS and gliadin:glutenin.
		Normalized Volume																								Averages				Standard Deviation				Averages				Standard Deviation					Average of Bio Reps			STD of Bio Reps
SameSpot		45a Plus Fertilizer Biological Rep A				45a Plus Fertilizer Biological Rep B				45a Plus Fertilizer Biological Rep C				45a Minus Fertilizer Biological Rep A				45a Minus Fertilizer Biological Rep B				45a Minus Fertilizer Biological Rep C				45a Plus Fertilizer				45a Plus Fertilizer				45a Minus Fertilizer				45a Minus Fertilizer					45a Plus Fertilizer	45a Minus Fertilizer		45a Plus Fertilizer	45a Minus Fertilizer
#	Protein group	Tech Rep a	Tech Rep b	Tech Rep c		Tech Rep a	Tech Rep b	Tech Rep c		Tech Rep a	Tech Rep b	Tech Rep c		Tech Rep a	Tech Rep b	Tech Rep c		Tech Rep a	Tech Rep b	Tech Rep c		Tech Rep a	Tech Rep b	Tech Rep c		Bio Rep A	Bio Rep B	Bio Rep C		Bio Rep A	Bio Rep B	Bio Rep C		Bio Rep A	Bio Rep B	Bio Rep C		Bio Rep A	Bio Rep B	Bio Rep C
391	alpha gliadin	117.306	122.137	124.02		112.932	115.652	120.779		112.072	116.061	116.931		89.5255	91.1983	90.4736		86.7825	86.5973	95.01		87.1005	83.5945	84.6608		121.154	116.454	115.021		3.46292	3.98447	2.59109		90.3991	89.4633	85.1186		0.838892	4.80449	1.79729			117.543	88.327		3.20831	2.81769
443	alpha gliadin	209.829	205.571	218.147		212.951	208.254	205.202		200.984	209.159	199.772		140.363	156.224	148.989		153.349	174.787	152.731		146.199	161.719	165.793		211.182	208.803	203.305		6.39632	3.90334	5.10563		148.525	160.289	157.904		7.94048	12.5595	10.339			207.763	155.573		4.04026	6.2187
713	alpha gliadin	314.926	310.283	313.117		280.148	296.817	333.556		289.207	299.368	296.525		262.567	254.542	260.92		234.512	234.647	242.188		235.976	244.088	243.111		312.775	303.507	295.033		2.34048	27.3254	5.24209		259.343	237.116	241.058		4.23894	4.39336	4.4287			303.772	245.839		8.87391	11.8598
386	alpha gliadin	372.032	381.915	379.131		361.249	373.901	424.177		347.01	352.895	356.324		297.745	294.223	290.691		302.1	295.207	290.658		288.04	312.845	284.777		377.693	386.442	352.077		5.09605	33.286	4.71079		294.219	295.988	295.221		3.52713	5.76099	15.3501			372.07	295.143		17.8594	0.886824
214	alpha gliadin	107.283	107.545	114.363		99.3318	119.097	124.453		99.9619	113.488	114.756		75.7487	72.3829	84.8883		77.4301	66.4173	78.9191		77.8161	70.1389	69.9705		109.73	114.294	109.402		4.0137	13.2314	8.19984		77.6733	74.2555	72.6418		6.47102	6.82875	4.48182			111.142	74.8569		2.73449	2.56906
385	alpha gliadin	189.592	200.928	166.769		182.482	189.079	169.625		185.314	171.168	173.537		135.025	152.467	138.113		150.542	157.11	156.764		138.647	152.076	158.511		185.763	180.396	176.673		17.3985	9.89376	7.57666		141.868	154.805	149.745		9.30778	3.69615	10.1349			180.944	148.806		4.56973	6.51938
753	alpha gliadin	210.191	202.68	217.08		205.103	176.029	227.854		194.91	201.659	219.08		139.876	162.073	167.629		158.548	159.383	172.316		170.175	163.304	162.501		209.984	202.995	205.216		7.20213	25.9762	12.4717		156.526	163.416	165.326		14.6845	7.71885	4.2179			206.065	161.756		3.57068	4.62918
711	alpha gliadin	138.915	133.671	142.121		129.217	130.608	135.743		138.045	135.445	136.302		111.152	107.207	114.314		105.504	117.4	119.914		107.145	120.37	131.532		138.236	131.856	136.597		4.26586	3.43756	1.32475		110.891	114.272	119.682		3.56072	7.69703	12.208			135.563	114.948		3.31347	4.4344
367	alpha gliadin	278.518	311.798	316.471		337.929	341.296	401.59		309.593	325.649	353.018		310.489	286.315	281.444		285.289	270.042	275.412		284.085	273.101	235.008		302.262	360.272	329.42		20.6955	35.8221	21.9564		292.75	276.914	264.065		15.5547	7.73381	25.7563			330.651	277.91		29.0242	14.3683
407	alpha gliadin	168.635	194.176	197.725		188.09	205.007	224.686		185.491	191.628	201.737		145.213	154.056	166.595		129.627	156.364	140.223		165.367	176.07	128.527		186.845	205.928	192.952		15.8702	18.3156	8.20315		155.288	142.071	156.655		10.7438	13.4641	24.9405			195.242	151.338		9.74502	8.0542
383	alpha gliadin	110.939	112.473	109.315		98.3967	116.925	123.98		107.524	113.407	115.026		95.3984	98.3228	95.2515		92.7188	94.6792	95.7488		103.146	92.9731	102.665		110.909	113.1	111.986		1.57902	13.2134	3.94777		96.3242	94.3823	99.5947		1.73238	1.53669	5.73945			111.998	96.7671		1.09577	2.63425
365	alpha gliadin	66.8819	77.0762	80.0683		63.2047	58.4391	66.3106		65.3538	60.8254	57.9766		84.209	80.7198	84.3249		75.2403	81.3601	84.2055		88.7348	93.5384	64.362		74.6755	62.6515	61.3852		6.91324	3.96484	3.72036		83.0846	80.2686	82.2117		2.04878	4.58119	15.6438			66.2374	81.855		7.33498	1.44147
574	alpha gliadin	212.216	218.961	219.215		212.691	244.739	274.808		217.006	234.912	253.972		214.747	215.426	220.748		206.067	176.875	182.174		221.532	201.551	198.577		216.797	244.079	235.297		3.96983	31.0638	18.4857		216.974	188.372	207.22		3.28641	15.5517	12.4837			232.058	204.189		13.9265	14.5398
853	alpha gliadin	90.1087	82.6474	86.4029		84.7558	95.8157	80.1395		76.6214	78.0965	94.8957		88.9727	80.3838	76.1667		74.1552	66.9605	61.7609		83.5338	71.0274	66.021		86.3863	86.9036	83.2045		3.73069	8.05582	10.1517		81.8411	67.6255	73.5274		6.52617	6.22383	9.02009			85.4982	74.3313		2.00313	7.14179
343	alpha gliadin	166.449	174.645	163.088		171.664	166.25	179.521		161.503	172.95	165.968		148.126	155.107	173.888		157.876	150.877	165.04		142.903	159.617	147.75		168.061	172.478	166.807		5.94434	6.67285	5.76926		159.04	157.931	150.09		13.324	7.08174	8.59887			169.115	155.687		2.97901	4.87889
717	alpha gliadin	203.906	201.795	209.723		181.114	196.365	241.291		189.505	192.358	197.931		187.165	228.454	254.026		166.149	173.715	183.954		187.988	178.073	216.94		205.141	206.257	193.265		4.1061	31.2843	4.28544		223.215	174.606	194.334		33.7369	8.93603	20.1954			201.554	197.385		7.20041	24.4478
723	alpha gliadin	16.4001	15.7559	19.8768		15.3183	17.0834	13.4651		18.0804	20.0446	18.5923		11.4479	13.4028	20.5954		13.3171	11.3506	15.4964		13.1105	14.3902	18.5396		17.3443	15.289	18.9058		2.21677	1.80933	1.01892		15.1487	13.388	15.3468		4.81715	2.07383	2.83813			17.1797	14.6278		1.81402	1.07825
576	alpha gliadin	360.579	371.689	381.897		345.493	367.1	409.886		336.421	361.948	372.861		366.187	349.506	351.22		347.278	343.517	345.981		358.279	339.827	342.34		371.388	374.16	357.077		10.6619	32.7717	18.702		355.638	345.592	346.815		9.17609	1.91064	10.0069			367.542	349.348		9.16812	5.48126
575	alpha gliadin	19.8987	22.4901	33.0581		29.386	20.9313	22.1251		26.5912	16.8703	23.2954		15.5578	19.3329	19.1427		18.7123	21.117	18.937		19.4675	6.33224	19.9185		25.149	24.1474	22.2523		6.971	4.57579	4.94368		18.0111	19.5888	15.2394		2.12678	1.32822	7.71714			23.8496	17.6131		1.47113	2.20183
	TOTAL ALPHA GLIADIN	3354.61	3448.24	3491.59		3311.46	3439.39	3779.19		3261.2	3367.93	3468.5		2919.52	2971.34	3039.42		2835.2	2838.41	2877.43		2919.25	2914.64	2841.5		3431.48	3510.01	3365.88		70.0111	241.733	103.668		2976.76	2850.35	2891.79		60.1351	23.5134	43.6142			3435.79	2906.3		72.1645	64.4433
417	gamma gliadin	286.073	282.271	278.786		278.682	322.198	308.544		298.475	307.619	294.252		260.538	280.319	259.096		248.543	265.876	274.127		285.321	261.246	267.824		282.376	303.141	300.116		3.64474	22.2555	6.83301		266.651	262.848	271.464		11.8588	13.0577	12.4432			295.211	266.988		11.2176	4.31738
761	gamma gliadin	197.378	212.13	224.534		206.777	231.937	228.525		210.328	224.85	205.09		186.026	205.351	194.932		193.978	188.679	203.829		195.909	200.366	202.14		211.347	222.413	213.423		13.5948	13.648	10.2374		195.436	195.495	199.472		9.67232	7.68809	3.21034			215.728	196.801		5.88189	2.31315
176	gamma gliadin	135.616	124.265	136.198		140.181	159.462	166.958		137.872	139.903	152.618		149.483	140.201	152.453		135.37	135.168	147.405		157.095	140.902	158.55		132.026	155.534	143.464		6.72788	13.814	7.99177		147.379	139.314	152.182		6.39082	7.00724	9.7962			143.675	146.292		11.7552	6.50258
655	gamma gliadin	358.201	343.976	333.4		332.334	355.79	359.144		320.999	351.52	334.358		355.69	359.141	383.7		343.234	331.498	332.014		383.135	365.868	342.66		345.192	349.089	335.626		12.4448	14.6072	15.2999		366.177	335.582	363.888		15.2731	6.63198	20.31			343.303	355.216		6.92784	17.0417
422	gamma gliadin	120.01	131.618	127.073		124.683	130.865	141.36		124.743	112.654	122.939		116.49	120.024	126.19		106.287	121.557	117.651		125.104	118.996	121.552		126.234	132.303	120.112		5.84969	8.4307	6.52176		120.901	115.165	121.884		4.90901	7.93273	3.06758			126.216	119.317		6.09557	3.6288
390	gamma gliadin	205.4	237.28	225.86		200.412	230.43	212.145		204.462	221.007	210.825		230.683	232.735	229.701		214.718	222.053	212.181		216.185	222.978	231.39		222.847	214.329	212.098		16.1518	15.1278	8.34584		231.04	216.318	223.518		1.5483	5.12657	7.61697			216.425	223.625		5.67241	7.36171
157	gamma gliadin	67.4375	77.5896	74.0841		68.5093	79.7105	63.1261		76.3264	75.4523	74.1911		69.3484	76.0972	71.4843		70.0931	72.0357	67.2315		62.3024	67.401	70.8685		73.0371	70.4486	75.3233		5.15641	8.46058	1.07346		72.3099	69.7868	66.8573		3.44931	2.41672	4.30886			72.9363	69.6513		2.43888	2.72886
827	gamma gliadin	22.5972	23.7517	21.1449		23.7151	39.3379	37.2831		21.0404	28.4587	25.8812		26.3303	21.1875	35.095		29.4429	21.3835	25.8537		24.6795	21.3171	36.1943		22.498	33.4453	25.1268		1.30623	8.48905	3.76626		27.5376	25.56	27.397		7.03191	4.03774	7.80201			27.0234	26.8315		5.71482	1.10339
826	gamma gliadin	136.676	151.345	143.909		134.912	148.701	127.678		143.284	141.14	146.2		148.884	145.372	155.414		139.116	144.994	150.682		161.856	142.362	134.751		143.977	137.097	143.541		7.33465	10.6808	2.53976		149.89	144.93	146.323		5.09606	5.78325	13.9801			141.538	147.048		3.85232	2.55799
389	gamma gliadin	79.997	90.095	76.3225		80.0563	87.1664	96.3354		78.6162	103.171	86.2708		93.0806	92.8893	93.1768		92.218	86.7451	86.0611		83.2037	89.1396	95.9427		82.1382	87.8527	89.3528		7.13153	8.16124	12.5644		93.0489	88.3414	89.4287		0.146357	3.37461	6.37443			86.4479	90.273		3.80695	2.4647
771	gamma gliadin	103.439	113.509	116.194		109.105	113.445	118.649		112.215	122.47	115.256		109.22	104.11	127.808		100.634	121.829	121.572		115.554	125.343	129.743		111.047	113.733	116.647		6.72457	4.77819	5.26702		113.712	114.678	123.547		12.4714	12.163	7.26286			113.809	117.312		2.80071	5.42058
716	gamma gliadin	105.047	97.3259	110.045		95.0218	97.6404	113.988		98.8365	87.8368	96.5993		112.424	102.8	89.4596		107.103	98.7926	105.163		112.404	110.008	91.3141		104.139	102.217	94.4242		6.40796	10.2778	5.81351		101.562	103.686	104.575		11.5325	4.3476	11.5469			100.26	103.274		5.1446	1.54854
388	gamma gliadin	24.6086	32.33	38.4187		28.115	38.0449	36.0456		33.4735	25.8044	38.3444		28.9978	35.8185	29.3805		35.8149	32.447	36.145		31.4795	30.4698	35.3986		31.7857	34.0685	32.5408		6.92111	5.25187	6.32184		31.3989	34.8023	32.4493		3.83222	2.04643	2.60357			32.7983	32.8835		1.16296	1.74274
	TOTAL GAMMA GLIADIN	1842.48	1917.49	1905.97		1822.5	2034.73	2009.78		1860.67	1941.89	1902.82		1887.19	1916.05	1947.89		1816.55	1843.06	1879.91		1954.23	1896.4	1918.33		1888.65	1955.67	1901.79		40.393	115.998	40.6168		1917.04	1846.51	1922.98		30.3594	31.8217	29.196			1915.37	1895.51		35.5156	42.5424
738	omega gliadin	13.0412	15.7953	13.988		8.01694	10.4582	11.6966		11.5703	12.6095	9.18187		14.5954	17.3408	16.5478		17.2012	17.8567	14.1903		12.2236	16.9635	18.865		14.2749	10.0572	11.1206		1.39927	1.8723	1.75753		16.1613	16.4161	16.0174		1.41288	1.95525	3.42027			11.8175	16.1983		2.1935	0.201919
155	omega gliadin	79.5344	76.985	89.6318		77.2009	79.5827	79.701		85.2333	72.3387	69.0811		67.8598	63.1587	73.0506		70.1169	60.3038	60.1912		71.2912	60.7322	63.4123		82.0504	78.8282	75.551		6.68832	1.41055	8.54183		68.023	63.5373	65.1452		4.94798	5.69837	5.48864			78.8099	65.5685		3.24971	2.27263
849	omega gliadin	228.88	232.329	250.052		216.602	249.836	213.999		233.857	197.846	223.264		190.975	214.137	164.889		182.724	182.444	195.622		198.961	199.273	193.353		237.087	226.812	218.322		11.3595	19.9817	18.5074		190.001	186.93	197.196		24.6385	7.52876	3.33136			227.407	191.376		9.39664	5.26913
829	omega gliadin	39.9213	49.3253	40.0527		38.4734	27.2026	30.6891		33.6833	32.282	29.6819		38.9721	42.6209	40.6071		47.0221	36.6696	41.4196		39.5176	39.0349	43.0133		43.0998	32.1217	31.8824		5.39187	5.77036	2.03038		40.7334	41.7038	40.5219		1.8277	5.18205	2.17104			35.7013	40.9864		6.40841	0.630225
149	omega gliadin	62.7352	52.3888	63.9839		46.7162	46.2606	62.4051		48.8283	53.0897	53.8169		40.0796	43.5655	49.5006		52.0749	43.3184	45.6896		47.5486	51.2921	43.6336		59.7026	51.794	51.9117		6.36467	9.19232	2.69488		44.3819	47.0277	47.4915		4.76323	4.529	3.82955			54.4694	46.3003		4.53246	1.67754
141	omega gliadin	57.8603	53.211	58.1306		54.7196	51.7976	64.3089		51.3335	56.5195	56.0941		47.317	87.1586	49.844		46.9987	37.8494	41.0713		43.2105	42.9184	45.3547		56.4006	56.942	54.6491		2.7656	6.54507	2.87918		61.4399	41.9731	43.8279		22.3089	4.6408	1.33031			55.9973	49.0803		1.19854	10.7438
109	omega gliadin	162.229	176.059	176.368		168.512	168.806	219.125		173.53	201.148	205.252		190.942	211.391	189.198		176.963	212.254	212.671		211.485	205.597	210.957		171.552	185.481	193.31		8.07544	29.137	17.2523		197.177	200.629	209.347		12.3406	20.4964	3.25792			183.448	202.384		11.0204	6.27166
93	omega gliadin	32.1545	31.3876	28.5076		25.373	32.0294	31.4357		25.1932	34.2943	32.21		25.4499	24.6305	30.1682		23.6521	28.8961	23.1585		32.2094	26.2167	25.3477		30.6832	29.6127	30.5658		1.92275	3.68366	4.76813		26.7496	25.2356	27.9246		2.98889	3.17975	3.73611			30.2873	26.6366		0.587119	1.34807
104	omega gliadin	17.2795	13.4186	13.9263		16.4983	13.2274	13.4719		16.3746	14.2493	14.8436		13.5303	13.1125	14.2033		15.2427	16.0793	18.4208		13.1111	17.0625	14.8696		14.8748	14.3992	15.1558		2.09798	1.82197	1.09651		13.6153	16.5809	15.0144		0.550348	1.64736	1.97968			14.8099	15.0702		0.382467	1.48359
495	omega gliadin	7.63178	8.83596	5.52436		5.10196	6.3829	7.58016		5.76121	8.31448	7.5696		6.17907	6.62524	6.96389		5.85045	6.67871	5.90021		6.6393	5.4409	5.58875		7.3307	6.35501	7.2151		1.6762	1.23934	1.31303		6.5894	6.14312	5.88965		0.393636	0.4645	0.653413			6.96694	6.20739		0.533089	0.354273
99	omega gliadin	44.5896	39.5831	44.8984		43.5474	39.5794	36.9143		41.9073	38.0327	39.7491		41.1426	42.2238	37.7383		40.6223	43.0521	38.0671		42.9444	46.4901	38.2573		43.0237	40.0137	39.8964		2.98365	3.33779	1.9415		40.3682	40.5805	42.5639		2.34086	2.49279	4.12952			40.9779	41.1709		1.77267	1.21106
	TOTAL OMEGA GLIADIN	745.858	749.319	785.064		700.762	725.162	771.326		727.273	720.724	740.744		677.044	765.965	672.711		678.469	685.403	696.402		719.142	711.021	702.653		760.08	732.417	729.58		21.7059	35.8374	10.2072		705.24	686.758	710.939		52.6341	9.0429	8.24506			740.692	700.979		16.8503	12.6411
757	gliadin mixed spots	102.519	106.313	104.837		103.535	102.487	113.761		104.582	108.701	119.39		72.0042	88.1862	98.1588		80.0146	78.3955	84.6534		80.3277	75.583	82.62		104.556	106.594	110.891		1.91276	6.22887	7.64316		86.1164	81.0212	79.5102		13.1996	3.24811	3.58904			107.347	82.2159		3.23373	3.46136
229	gliadin mixed spots	67.0348	71.791	84.2694		67.143	65.674	89.9764		72.9286	83.1191	90.5106		109.03	109.25	104.261		105.683	108.773	113.373		102.459	98.953	103.946		74.3651	74.2645	82.1861		8.90096	13.6267	8.82805		107.514	109.276	101.786		2.81905	3.86982	2.56386			76.9386	106.192		4.54481	3.91612
426	gliadin mixed spots	133.617	138.82	146.812		129.076	138.63	147.722		120.342	153.632	147.701		116.164	106.44	126.745		110.527	113.835	110.867		101.205	113.144	119.073		139.75	138.476	140.558		6.64636	9.32426	17.7572		116.449	111.743	111.141		10.1552	1.81987	9.10119			139.594	113.111		1.04973	2.90674
663	gliadin mixed spots	146.642	145.537	138.27		125.325	147.495	167.535		145.558	163.6	160.279		127.794	112.716	140.196		128.545	126.469	118		128.058	126.76	101.562		143.483	146.785	156.479		4.54838	21.1138	9.60218		126.902	124.338	118.793		13.7618	5.58628	14.9372			148.916	123.344		6.75486	4.14446
	TOTAL MIXED GLIADIN	449.812	462.462	474.188		425.079	454.285	518.995		443.41	509.051	517.88		424.991	416.592	469.36		424.77	427.473	426.894		412.05	414.441	407.201		462.154	466.12	490.114		12.1907	48.0634	40.6866		436.981	426.379	411.231		28.3537	1.42328	3.68844			472.796	424.864		15.1284	12.9421
	TOTAL GLIADIN	6392.76	6577.5	6656.81		6259.8	6653.57	7079.29		6292.55	6539.59	6629.95		5908.75	6069.95	6129.38		5754.99	5794.34	5880.64		6004.67	5936.49	5869.69		6542.36	6664.22	6487.36		135.49	409.85	174.657		6036.02	5809.99	5936.95		114.161	64.2733	67.4903			6564.65	5927.65		90.5099	113.303
57	HMW-GS	163.873	178.889	156.723		166.358	183.58	197.612		166.038	157.837	163.372		129.238	134.346	117.816		129.444	136.603	132.149		127.101	132.274	125.286		166.495	182.517	162.416		11.3136	15.6539	4.18328		127.133	132.732	128.22		8.46346	3.61471	3.62613			170.476	129.362		10.6252	2.96876
529	HMW-GS	233.81	230.005	218.575		233.589	211.907	240.46		220.862	213.533	222.868		174.74	185.866	179.48		174.781	198.426	177.958		179.391	188.13	171.266		227.463	228.652	219.088		7.9295	14.9032	4.91411		180.029	183.722	179.596		5.58354	12.8328	8.4342			225.068	181.115		5.21265	2.26747
648	HMW-GS	297.942	315.99	282.348		280.631	288.099	308.567		275.877	290.035	296.849		261.751	262.915	259.446		246.855	250.2	218.314		247.283	253.682	250.437		298.76	292.432	287.587		16.8359	14.4633	10.6982		261.371	238.457	250.468		1.76561	17.524	3.19943			292.926	250.098		5.603	11.4615
521	HMW-GS	76.8799	74.8067	71.3749		71.0101	64.3882	75.069		67.9517	81.6373	71.5816		66.0889	64.202	59.5943		64.4555	57.9273	54.3872		49.8024	50.5421	56.6684		74.3539	70.1558	73.7235		2.78033	5.39141	7.08976		63.2951	58.9233	52.3376		3.34097	5.1075	3.76873			72.7444	58.1853		2.26386	5.51587
532	HMW-GS	57.3903	47.756	47.5566		49.7725	48.1486	47.0795		50.8107	46.0762	48.5227		39.3108	40.7458	42.7578		40.6835	40.8148	33.0673		36.9801	38.1222	39.2068		50.901	48.3335	48.4699		5.62083	1.35595	2.36771		40.9381	38.1885	38.103		1.73153	4.43558	1.11346			49.2348	39.0766		1.44456	1.61274
531	HMW-GS	52.184	44.312	54.0614		57.842	42.9816	36.5384		43.4975	63.1345	46.5241		39.3116	41.1823	36.8133		39.5434	27.2788	27.3143		28.121	26.174	28.2071		50.1858	45.7873	51.052		5.1728	10.9254	10.5726		39.1024	31.3789	27.5007		2.19199	7.07076	1.14978			49.0084	32.6607		2.82295	5.90612
29	HMW-GS	152.293	128.626	126.686		121.214	124.926	143.925		131.108	114.288	126.668		110.182	97.8321	102.352		111.993	102.349	100.449		113.306	109.81	100.719		135.868	130.022	124.022		14.2572	12.1831	8.71677		103.455	104.93	107.945		6.24846	6.19025	6.49729			129.971	105.444		5.92349	2.28852
645	HMW-GS	197.752	195.957	183.969		187.933	205.787	215.749		168.994	184.283	193.395		172.748	170.902	156.186		175.709	167.272	152.319		167.342	163.568	168.008		192.559	203.156	182.224		7.49336	14.0938	12.3301		166.612	165.1	166.306		9.07635	11.8456	2.39431			192.646	166.006		10.4666	0.799482
614	HMW-GS	9.82056	7.00376	9.40606		9.0672	7.53471	9.75413		7.79288	8.62307	6.47962		6.37099	4.28701	3.87727		6.36742	6.85428	6.16904		5.30081	6.54548	5.85427		8.74346	8.78535	7.63186		1.52081	1.13624	1.08076		4.84509	6.46358	5.90019		1.33726	0.352597	0.623608			8.38689	5.73629		0.654211	0.8216
608	HMW-GS	25.8322	24.0664	19.6171		24.2275	18.6976	19.6683		24.4723	17.4644	18.6929		27.0728	30.4678	28.9541		28.3638	26.7747	27.0256		27.5111	28.7612	31.1214		23.1719	20.8644	20.2099		3.2026	2.95263	3.74209		28.8316	27.388	29.1312		1.70081	0.854267	1.83338			21.4154	28.4503		1.55597	0.932052
730	HMW-GS	49.7127	53.6558	47.0644		43.6631	54.8881	46.941		45.5322	41.0728	43.1913		40.0376	38.9497	32.0351		43.479	39.3631	42.107		41.5312	42.5342	42.4544		50.1443	48.4974	43.2654		3.31681	5.7721	2.23061		37.0074	41.6497	42.1733		4.3404	2.09569	0.557473			47.3024	40.2768		3.59175	2.84342
542	HMW-GS	230.751	215.39	218.106		206.363	221.897	220.851		211.397	221.61	216.509		228.843	211.058	239.082		214.12	197.213	196.792		204.518	187.278	178.52		221.416	216.37	216.505		8.19772	8.68238	5.1065		226.328	202.709	190.105		14.1802	9.8852	13.228			218.097	206.381		2.87497	18.3883
27	HMW-GS	156.219	142.203	140.792		139.207	137.369	152.098		133.866	136.099	151.036		127.324	113.653	115.961		128.31	127.363	108.962		136.383	115.891	117.105		146.405	142.891	140.333		8.52867	8.02611	9.33556		118.979	121.545	123.126		7.31804	10.9077	11.4965			143.21	121.217		3.04815	2.09288
34	HMW-GS	335.896	305.005	284.805		300.645	319.486	320.963		312.159	314.978	319.417		311.924	286.421	317.17		298.968	265.66	265.745		285.072	265.786	256.293		308.569	313.698	315.518		25.7317	11.3287	3.65917		305.172	276.791	269.05		16.4488	19.2055	14.6644			312.595	283.671		3.60361	19.0181
502	HMW-GS	59.7583	62.4286	57.8432		61.8178	64.7584	72.7673		57.7688	68.2471	65.3551		53.4104	53.1215	52.6754		59.4933	53.0941	48.7434		51.1298	50.8949	62.7734		60.01	66.4478	63.7904		2.30303	5.66688	5.41156		53.0691	53.7769	54.9327		0.370249	5.40734	6.79126			63.4161	53.9263		3.23518	0.940749
59	HMW-GS	58.5941	81.2741	59.2984		64.0489	65.303	61.5284		58.5998	47.7606	62.1964		55.0063	52.3275	44.7896		47.0259	49.2433	45.8052		61.4303	51.6474	63.3862		66.3889	63.6267	56.1856		12.8958	1.92237	7.5146		50.7078	47.3582	58.8213		5.29741	1.74295	6.28928			62.0671	52.2958		5.27741	5.89424
640	HMW-GS	109.402	110.384	100.265		94.6923	102.427	110.842		107.993	95.1549	93.0967		89.9187	97.2899	88.54		88.9156	92.3694	90.4959		83.3663	93.3702	96.3562		106.683	102.654	98.7483		5.5804	8.07721	8.07226		91.9162	90.5936	91.0309		4.70454	1.72894	6.80355			102.695	91.1803		3.96767	0.673824
742	HMW-GS	282.135	249.305	266.087		243.521	252.084	258.904		245.932	262.158	252.581		239.455	200.192	234.967		244.61	220.246	206.598		250.813	225.712	239.254		265.842	251.503	253.557		16.4164	7.70802	8.15721		224.871	223.818	238.593		21.4905	19.2562	12.5638			256.967	229.094		7.7542	8.24304
31	HMW-GS	48.5533	41.3577	42.9978		43.4907	35.6765	41.8627		47.8168	46.2367	43.7184		49.4017	45.1008	44.4378		38.6582	43.9788	40.541		41.0831	39.9849	38.1045		44.3029	40.3433	45.9239		3.77115	4.12273	2.06701		46.3134	41.0593	39.7242		2.69496	2.69794	1.50636			43.5234	42.3656		2.87082	3.48345
36	HMW-GS	211.472	206.979	174.718		194.505	211.429	219.251		180.492	208.729	209.932		191.161	192.455	195.723		193.966	174.628	165.142		169.891	178.675	178.936		197.723	208.395	199.718		20.0495	12.6487	16.6605		193.113	177.912	175.834		2.35113	14.6897	5.14854			201.945	182.286		5.67394	9.43349
528	HMW-GS	55.8268	53.0379	49.7252		57.7663	49.8628	40.6583		53.789	46.1146	42.1718		40.7191	41.7558	36.4206		43.0662	47.6761	43.6329		49.1161	45.7463	41.3701		52.8633	49.4291	47.3585		3.05455	8.56224	5.90761		39.6318	44.7917	45.4108		2.8289	2.51392	3.88389			49.8836	43.2781		2.78042	3.17292
88	HMW-GS	15.3075	17.593	16.6782		15.942	18.2447	13.1437		13.9283	13.7773	13.4711		13.499	15.1104	16.3249		13.0924	13.6313	13.6204		13.1093	14.6952	14.1806		16.5263	15.7768	13.7256		1.1503	2.55451	0.232954		14.9781	13.448	13.995		1.41758	0.308031	0.80905			15.3429	14.1404		1.44989	0.7753
818	HMW-GS	10.6781	9.57697	9.70581		13.2476	10.7344	8.43598		10.3912	9.88888	9.95489		8.17016	8.71681	7.35134		9.96734	8.85821	8.96644		9.49712	8.26136	8.75844		9.98696	10.806	10.0783		0.602002	2.40661	0.27296		8.07944	9.264	8.83897		0.687241	0.611512	0.621805			10.2904	8.72747		0.448837	0.600102
519	HMW-GS	22.3418	18.0355	19.6814		20.5562	17.9848	13.9142		21.7578	16.7953	16.1686		16.1922	15.4286	12.2774		15.2233	16.6391	15.2679		16.0828	17.0053	17.8115		20.0196	17.4851	18.2406		2.17297	3.34909	3.06211		14.6327	15.7101	16.9665		2.07522	0.804871	0.865005			18.5817	15.7698		1.30125	1.16804
643	HMW-GS	79.0846	100.477	77.2825		76.1113	105.735	98.9788		74.8473	84.3785	85.3824		69.4043	86.4386	71.2163		77.0613	66.3942	72.0799		77.6841	78.9367	79.5068		85.6146	93.6085	81.536		12.9025	15.525	5.81437		75.6864	71.8451	78.7092		9.35561	5.3374	0.932395			86.9197	75.4136		6.14111	3.44016
652	HMW-GS	12.095	12.0393	10.6309		14.5747	11.2296	10.4371		13.1073	10.7893	8.80193		14.8579	16.1669	12.6863		11.3608	12.1996	12.9797		12.0553	14.3321	12.8781		11.5884	12.0805	10.8995		0.829663	2.19615	2.15482		14.5703	12.18	13.0885		1.75803	0.809662	1.15289			11.5228	13.2796		0.59321	1.20656
466	HMW-GS	53.1406	35.9749	58.879		40.9844	42.1902	52.0594		46.7763	46.6381	44.9962		54.5367	53.6466	63.5822		51.9551	46.5653	54.6044		53.2002	55.61	58.7669		49.3315	45.078	46.1369		11.9177	6.07606	0.990258		57.2552	51.0416	55.8591		5.49739	4.09668	2.7917			46.8488	54.7186		2.2143	3.26001
553	HMW-GS	36.6577	29.354	34.244		29.4888	32.7969	29.1047		28.7141	25.9505	23.5021		30.9842	28.7799	16.4089		23.8224	27.2703	28.4912		31.5067	30.3657	31.0741		33.4186	30.4635	26.0556		3.72118	2.02994	2.60761		25.391	26.528	30.9821		7.85643	2.42133	0.576025			29.9792	27.6337		3.7053	2.95504
19	HMW-GS	57.551	51.6285	54.892		57.398	49.781	42.277		56.8937	48.7909	49.5255		46.8142	46.6192	40.7325		44.0471	54.1975	40.9584		47.3692	41.0042	48.7594		54.6905	49.8187	51.7367		2.96636	7.56055	4.48115		44.722	46.401	45.7109		3.45635	6.92635	4.13501			52.0819	45.6113		2.45419	0.843939
41	HMW-GS	24.2607	27.0331	21.7272		22.3222	21.5287	23.4379		19.2221	17.6958	19.9293		23.6315	22.3219	19.0529		28.2452	18.9704	20.79		22.6396	21.6105	25.8879		24.3403	22.4296	18.9491		2.65385	0.95912	1.14149		21.6688	22.6685	23.3793		2.35817	4.91448	2.23263			21.9063	22.5722		2.73346	0.859336
15	HMW-GS	202.005	187.834	195.559		178.369	184.952	149.184		200.036	159.677	176.48		179.235	134.004	154.086		175.766	185.163	161.431		194.509	154.555	187.85		195.133	170.835	178.731		7.09532	19.0372	20.2738		155.775	174.12	178.971		22.6625	11.9509	21.4058			181.566	169.622		12.3945	12.235
541	HMW-GS	15.0516	12.8074	11.5243		13.4392	13.8273	9.3792		13.9231	12.2874	11.0307		9.56258	13.2156	9.92898		11.8714	10.8407	10.4242		12.1127	10.2507	11.3392		13.1277	12.2152	12.4137		1.78536	2.46373	1.45032		10.9024	11.0455	11.2342		2.01164	0.745016	0.935454			12.5856	11.0607		0.47991	0.166423
501	HMW-GS	33.4709	35.0011	33.6017		34.4539	34.3008	19.3076		37.423	27.5894	30.6015		30.0324	33.7844	32.6272		34.5982	31.7974	33.2068		30.8829	34.869	39.1235		34.0246	29.3541	31.8713		0.848233	8.70088	5.0383		32.148	33.2008	34.9585		1.92136	1.40043	4.121			31.75	33.4358		2.33762	1.41989
740	HMW-GS	91.0539	103.786	86.1509		88.0441	95.3231	75.929		94.9513	95.0306	98.0006		92.7641	86.4438	107.427		105.157	90.379	82.2609		91.0558	101.17	95.0728		93.6634	86.4321	95.9942		9.10231	9.79703	1.73808		95.545	92.599	95.7662		10.7646	11.6084	5.09263			92.0299	94.6367		4.98595	1.76821
37	HMW-GS	72.6481	74.3769	59.8814		68.806	57.5763	71.5427		62.9098	70.0099	66.9673		63.8946	68.1699	59.9326		62.6268	59.9886	65.8774		64.514	68.6551	64.9416		68.9688	65.975	66.629		7.91724	7.40105	3.56212		63.999	62.8309	66.0369		4.11965	2.9497	2.27745			67.1909	64.289		1.57401	1.62253
547	HMW-GS	93.6958	111.889	79.1979		92.056	98.574	115.346		93.1225	95.801	100.368		98.2602	89.9614	94.4278		98.2884	95.8804	87.2753		84.7905	94.6677	97.8782		94.9275	101.992	96.4305		16.3803	12.0156	3.66353		94.2165	93.8147	92.4455		4.15345	5.78983	6.82099			97.7834	93.4922		3.72154	0.92851
75	HMW-GS	20.7177	21.6954	16.6895		21.3266	18.8141	15.387		22.4512	21.0156	17.6141		20.4912	19.4293	16.6643		19.7587	18.5076	17.7473		20.4868	18.0748	16.4561		19.7009	18.5092	20.3603		2.6533	2.9815	2.48419		18.8616	18.6712	18.3392		1.97558	1.01566	2.0283			19.5235	18.624		0.938196	0.264362
627	HMW-GS	17.4772	9.92757	13.5717		19.5123	12.3333	15.7542		14.4842	12.7396	14.4544		14.6633	13.4168	14.401		15.5789	14.3114	13.5826		15.5773	10.6276	14.793		13.6588	15.8666	13.8927		3.77558	3.59082	0.998755		14.1604	14.491	13.666		0.657152	1.0102	2.66034			14.4727	14.1058		1.21278	0.415195
545	HMW-GS	54.2645	53.297	60.1408		52.1259	62.3397	56.8484		56.5091	55.9827	58.6593		58.8241	55.6169	65.6976		56.8364	61.4853	61.0091		51.9455	53.6251	88.9421		55.9008	57.1047	57.0504		3.70369	5.11171	1.41803		60.0462	59.7769	64.8376		5.15032	2.55772	20.892			56.6853	61.5536		0.679937	2.84721
	TOTAL HMW-GS	3777.6	3680.76	3472.06		3510.12	3599.49	3661.56		3494.2	3489.91	3540.06		3299.83	3172.34	3203.9		3274.07	3158.41	2984.29		3205.49	3123.45	3205.35		3643.47	3590.39	3508.06		156.147	76.1272	27.8022		3225.36	3138.92	3178.09		66.3968	145.868	47.3281			3580.64	3180.79		68.2314	43.2807
169	LMW-GS	109.868	111.831	99.1825		106.573	117.218	120.187		115.537	103.041	108.421		139.385	148.82	154.693		143.469	140.543	143.225		140.522	140.258	137.597		106.961	114.66	109		6.80721	7.15896	6.26831		147.633	142.413	139.459		7.72286	1.62346	1.61833			110.207	143.168		3.98887	4.13902
164	LMW-GS	25.0338	27.8092	28.3086		32.8996	24.8323	27.6569		26.5925	33.1592	30.5829		41.027	38.7519	45.5105		41.1257	40.977	38.638		42.3153	39.9166	39.2761		27.0505	28.4629	30.1115		1.76432	4.09359	3.30864		41.7631	40.2469	40.5027		3.43892	1.39534	1.60211			28.5417	40.8376		1.53201	0.811708
168	LMW-GS	149.329	160.29	142.04		131.271	159.443	142.307		140.143	143.225	147.663		167.58	167.23	182.484		174.213	179.141	199.133		179.958	199.763	199.338		150.553	144.34	143.677		9.18644	14.1958	3.7799		172.431	184.162	193.019		8.70746	13.1969	11.3136			146.19	183.204		3.79281	10.3275
342	LMW-GS	109.2	124.967	99.4279		99.9848	117.191	104.99		114.549	115.546	112.27		127.885	141.45	156.561		142.856	140.544	126.067		145.752	140.379	144.769		111.198	107.389	114.122		12.8861	8.85044	1.67904		141.965	136.489	143.633		14.3452	9.09937	2.86082			110.903	140.696		3.37614	3.73747
352	LMW-GS	100.721	114.895	98.9024		109.135	118.168	100.855		104.091	104.769	101.542		85.4075	89.7932	83.0359		93.9804	96.1505	94.965		90.6192	90.4937	98.9514		104.84	109.386	103.467		8.75587	8.65919	1.70169		86.0789	95.032	93.3548		3.42833	1.08659	4.84721			105.898	91.4885		3.098	4.75937
361	LMW-GS	84.3464	85.9713	65.1677		84.2038	77.9249	77.1769		81.2305	92.126	82.2734		95.4772	105.257	108.393		91.7242	96.7833	99.9597		96.1501	103.861	103.552		78.4951	79.7685	85.21		11.5705	3.85925	6.01213		103.042	96.1558	101.188		6.73659	4.15349	4.36545			81.1579	100.129		3.56652	3.56338
363	LMW-GS	254.203	254.9	238.679		246.719	269.99	303.298		250.072	283.342	256.453		313.698	309.62	337.08		297.219	266.794	303.064		303.916	292.701	323.239		249.26	273.336	263.289		9.17057	28.4371	17.6571		320.133	289.026	306.618		14.8176	19.4736	15.4472			261.962	305.259		12.0923	15.5979
782	LMW-GS	197.289	221.851	202.089		178.695	202.217	233.509		221.125	193.808	223.72		227.978	238.694	236.004		226.726	261.401	272.512		258.825	253.323	266.667		207.076	204.807	212.884		13.0186	27.4983	16.5713		234.225	253.546	259.605		5.57518	23.8823	6.70592			208.256	249.125		4.16575	13.2549
362	LMW-GS	103.671	117.391	109.423		110.566	108.125	115.805		98.249	106.492	110.112		99.3586	87.1329	75.7476		103.005	88.1579	90.3507		95.6895	65.7755	83.3004		110.162	111.498	104.951		6.88971	3.92407	6.0796		87.413	93.838	81.5884		11.808	8.01448	15.0303			108.87	87.6131		3.45961	6.12722
144	LMW-GS	35.562	41.6419	32.7089		33.1393	33.9978	35.2122		36.551	33.2582	35.3165		28.4376	28.5492	31.7668		33.1494	32.2853	34.2032		32.8133	30.2552	28.237		36.6376	34.1164	35.0419		4.5626	1.04149	1.66346		29.5845	33.2126	30.4351		1.89069	0.960519	2.29345			35.2653	31.0774		1.27533	1.89741
852	LMW-GS	47.9116	41.3944	41.266		32.9475	31.7396	35.5481		40.9447	27.3965	34.8381		27.5066	29.7989	11.0712		28.1415	32.5241	34.2491		35.8617	32.381	21.1259		43.524	33.4117	34.3931		3.80033	1.94622	6.78502		22.7922	31.6382	29.7895		10.2152	3.14872	7.70209			37.1096	28.0733		5.57667	4.66604
697	LMW-GS	37.7535	47.2947	31.8688		40.4172	41.5514	45.3954		37.6855	41.0996	37.4076		36.6519	32.8208	35.9599		38.7768	31.9014	32.3042		35.3635	26.4773	36.0464		38.9723	42.4547	38.7309		7.78484	2.60914	2.05607		35.1442	34.3274	32.6291		2.04163	3.85847	5.33852			40.0526	34.0336		2.08374	1.28303
359	LMW-GS	77.8939	79.9916	69.1283		75.2245	69.9664	65.5388		80.4381	63.3273	59.0345		56.7154	67.5558	45.9891		61.1956	78.8518	65.3735		63.1214	76.4485	73.4998		75.6713	70.2432	67.6		5.76265	4.8488	11.3234		56.7534	68.4736	71.0232		10.7834	9.22734	7.00021			71.1715	65.4168		4.11495	7.61021
788	LMW-GS	51.0479	43.843	49.016		57.4932	54.085	45.4268		48.0156	55.5915	56.0712		46.9572	59.9562	41.5126		41.7717	39.0665	45.3466		60.5615	49.5981	45.6954		47.969	52.335	53.2261		3.71483	6.22061	4.5188		49.4753	42.0616	51.9517		9.47614	3.15006	7.70742			51.1767	47.8295		2.81348	5.14636
334	LMW-GS	236.509	253.92	251.321		232.131	271.478	230.645		235.4	227.605	244.766		248.37	245.109	228.472		263.351	254.421	265.163		238.481	256.857	247.678		247.25	244.751	235.924		9.39225	23.1581	8.59239		240.65	260.978	247.672		10.6722	5.75056	9.18807			242.642	249.767		5.95044	10.3246
701	LMW-GS	158.541	175.6	139.521		160.58	181.434	172.195		151.269	153.958	161.436		146.466	161.824	168.583		177.345	167.02	168.367		161.042	172.595	168.26		157.887	171.403	155.554		18.0482	10.4496	5.26823		158.958	170.911	167.299		11.3336	5.61306	5.83601			161.615	165.722		8.55656	6.13034
790	LMW-GS	42.9306	41.7104	44.8724		41.4616	48.7767	57.1609		41.8513	50.7219	50.7376		44.6972	42.3721	44.8935		42.0844	40.6575	41.2106		38.4165	47.2623	46.255		43.1711	49.1331	47.7703		1.59471	7.85569	5.12597		43.9876	41.3175	43.9779		1.40249	0.719442	4.84258			46.6915	43.0944		3.12393	1.5388
769	LMW-GS	122.027	114.738	102.167		109.583	123.491	125.183		110.898	131.42	128.384		105.885	102.773	130.449		110.909	88.2654	105.275		105.539	89.7036	123.047		112.977	119.419	123.567		10.0463	8.56024	11.0762		113.035	101.483	106.097		15.1606	11.7886	16.6789			118.655	106.872		5.3363	5.81489
205	LMW-GS	494.382	588.244	507.242		539.536	540.362	564.229		486.443	528.472	520.366		486.567	511.693	521.376		523.357	508.049	495.283		518.669	514.271	528.201		529.956	548.042	511.76		50.887	14.0237	22.2974		506.545	508.896	520.38		17.9662	14.0561	7.12074			529.92	511.941		18.141	7.40283
340	LMW-GS	142.001	153.653	151.596		139.554	153.883	121.456		131.348	138.342	147.541		142.21	138.246	147.883		147.613	140.749	168.88		132.909	134.716	145.152		149.083	138.297	139.077		6.21917	16.2502	8.12177		142.78	152.414	137.592		4.84365	14.6674	6.6089			142.153	144.262		6.01477	7.52142
360	LMW-GS	127.581	135.054	124.701		127.138	132.721	163.751		124.144	159.476	153.687		165.084	136.482	203.41		168.178	118.19	140.628		153.58	116.695	139.071		129.112	141.203	145.769		5.34363	19.7251	18.9502		168.325	142.332	136.449		33.5816	25.0376	18.5817			138.695	149.035		8.60704	16.9624
200	LMW-GS	128.449	135.684	127.562		128.23	131.212	98.414		131.336	106.493	123.267		130.068	139.239	138.984		148.379	118.099	132.194		147.972	117.495	141.191		130.565	119.285	120.365		4.4549	18.1365	12.6735		136.097	132.89	135.552		5.2227	15.152	16.0016			123.405	134.847		6.22403	1.71588
341	LMW-GS	214.859	236.102	219.768		229.186	254.741	263.855		216.044	220.94	244.993		244.815	231.603	242.11		236.047	207.353	246.849		255.751	217.814	221.492		223.576	249.261	227.326		11.1217	17.9726	15.4949		239.509	230.083	231.686		6.97936	20.4124	20.9219			233.388	233.759		13.8737	5.04374
793	LMW-GS	19.2615	23.0408	21.0994		23.0248	27.1337	13.3918		19.2642	23.1805	21.3318		16.1762	18.3809	14.4401		16.2128	13.432	22.7295		17.1939	14.5101	20.9952		21.1339	21.1834	21.2588		1.88989	7.05361	1.95919		16.3324	17.4581	17.5664		1.97505	4.7722	3.25857			21.1921	17.119		0.0628952	0.683323
430	LMW-GS	220.678	230.323	250.341		222.195	216.888	250.511		217.843	225.678	243.855		242.428	238.925	217.909		226.498	232.857	224.043		232.095	218.971	202.371		233.781	229.865	229.125		15.1313	18.0758	13.3442		233.087	227.799	217.812		13.2613	4.54873	14.8959			230.924	226.233		2.50173	7.75697
791	LMW-GS	206.434	215.413	228.772		209.285	224.934	207.442		219.969	216.274	222.123		220.392	218.57	225.068		211.116	206.949	220.204		223.358	204.761	217.545		216.873	213.887	219.455		11.2405	9.61098	2.95849		221.343	212.756	215.221		3.35187	6.77828	9.51375			216.738	216.44		2.78664	4.42146
789	LMW-GS	330.415	365.449	335.274		322.961	362.419	390.687		320.073	359.147	362.975		333.996	362.297	369.017		351.073	370.024	341.821		351.066	377.575	364.098		343.713	358.689	347.398		18.9804	34.0166	23.742		355.103	354.306	364.246		18.5861	14.3765	13.2552			349.933	357.885		7.80344	5.52311
	TOTAL TRADITIONAL LMW-GS	3827.9	4143	3811.44		3824.13	4095.92	4111.82		3801.11	3937.89	4021.17		4021.22	4092.94	4198.4		4139.52	3991.19	4152.04		4157.54	4024.86	4166.65		3927.45	4010.63	3920.05		186.856	161.704	111.11		4104.19	4094.25	4116.35		89.1259	89.4738	79.3635			3952.71	4104.93		50.2944	11.0687
411	alpha chain terminator	100.122	103.782	116.906		107.979	104.052	104.859		104.999	107.76	114.742		93.7015	90.2738	86.5734		88.4277	81.1696	89.3721		94.8331	86.2659	79.8984		106.937	105.63	109.167		8.82557	2.07392	5.02124		90.1829	86.3231	86.9991		3.56495	4.488	7.49426			107.245	87.8351		1.78855	2.06121
567	alpha chain terminator	359.103	373.934	391.456		358.101	367.596	420.55		357.933	376.338	399.272		372.717	372.474	371.518		342.535	363.315	343.119		373.787	362.776	371.757		374.831	382.082	377.848		16.1954	33.6502	20.7104		372.236	349.656	369.44		0.633928	11.8321	5.85956			378.254	363.777		3.6426	12.3091
	TOTAL ALPHA CHAIN TERMINATORS	459.225	477.717	508.363		466.08	471.648	525.409		462.933	484.098	514.013		466.418	462.748	458.091		430.962	444.484	432.491		468.62	449.042	451.655		481.768	487.712	487.015		24.8181	32.7646	25.6649		462.419	435.979	456.439		4.17336	7.40495	10.6296			485.498	451.613		3.24918	13.865
767	gamma chain terminator	306.235	328.904	300.496		320.629	325.729	327.922		296.431	306.952	304.851		281.665	300.077	288.491		296.943	309.697	298.594		308.375	302.074	296.477		311.878	324.76	302.744		15.0212	3.74152	5.5678		290.077	301.744	302.308		9.30795	6.93627	5.95286			313.127	298.043		11.0608	6.90463
664	gamma chain terminator	23.4147	18.7196	17.1431		17.8042	14.9191	14.5455		20.3986	17.0638	19.1619		20.4229	18.2776	16.3718		23.0594	19.3039	19.2096		18.8324	18.4844	13.6632		19.7591	15.7563	18.8748		3.2625	1.78336	1.68585		18.3574	20.5243	16.9933		2.02672	2.196	2.8892			18.13	18.625		2.10277	1.78062
667	gamma chain terminator	89.5463	104.587	90.0856		98.4529	104.474	111.983		96.0944	96.4386	97.1095		98.6271	101.313	106.163		89.7473	98.6983	98.8967		101.583	94.7166	101.113		94.7397	104.97	96.5475		8.53239	6.7785	0.516235		102.035	95.7808	99.1374		3.81957	5.22611	3.83575			98.7524	98.9843		5.4599	3.12972
	TOTAL GAMMA CHAIN TERMINATORS	419.196	452.21	407.725		436.886	445.122	454.45		412.924	420.454	421.122		400.715	419.667	411.026		409.75	427.699	416.7		428.791	415.275	411.253		426.377	445.486	418.167		23.0959	8.78749	4.55279		410.469	418.049	418.439		9.48872	9.05052	9.18724			430.01	415.653		14.0174	4.49316
565	omega chain terminator	53.2624	45.2316	53.0206		45.2589	44.7486	50.5862		47.5712	41.9725	48.0555		35.169	29.8516	32.5928		28.6465	27.4648	32.3221		31.2813	30.4715	33.9015		50.5049	46.8646	45.8664		4.56841	3.2331	3.38089		32.5378	29.4778	31.8848		2.65911	2.53315	1.79287			47.7453	31.3001		2.44144	1.61161
121	omega chain terminator	58.3582	50.9942	69.4095		64.0319	47.6238	54.547		60.1225	57.1263	55.482		43.3501	40.5003	38.2848		43.6837	43.1818	47.3307		45.4985	43.3951	41.4892		59.5873	55.4009	57.577		9.26901	8.23728	2.35285		40.7117	44.7321	43.4609		2.53929	2.26444	2.00549			57.5217	42.9683		2.09374	2.05496
557	omega chain terminator	128.816	110.76	128.216		112.742	120.384	144.31		111.365	126.103	110.724		102.689	92.4518	101.219		99.5754	96.4825	121.494		100.079	94.9487	105.751		122.597	125.812	116.064		10.2559	16.4692	8.70003		98.7865	105.851	100.26		5.53507	13.6357	5.40348			121.491	101.632		4.96724	3.72678
562	omega chain terminator	21.1871	20.115	21.3427		16.751	22.7277	22.2853		19.1643	17.4143	19.6207		18.587	17.9704	17.8683		18.022	18.6104	21.6427		20.1021	18.042	24.2572		20.8816	20.588	18.7331		0.668408	3.33033	1.16465		18.1419	19.425	20.8004		0.388844	1.94295	3.16593			20.0676	19.4558		1.16497	1.32952
	TOTAL OMEGA CHAIN TERMINATORS	261.623	227.101	271.989		238.783	235.485	271.729		238.223	242.616	233.883		199.795	180.774	189.964		189.928	185.739	222.79		196.961	186.857	205.399		253.571	248.666	238.241		23.5026	20.0412	4.36693		190.178	199.486	196.406		9.5124	20.2904	9.28333			246.826	195.356		7.82918	4.74171
	TOTAL CHAIN TERMINATORS	1140.04	1157.03	1188.08		1141.75	1152.25	1251.59		1114.08	1147.17	1169.02		1066.93	1063.19	1059.08		1030.64	1057.92	1071.98		1094.37	1051.17	1068.31		1161.72	1181.86	1143.42		24.3568	60.6103	27.6604		1063.07	1053.51	1071.28		3.92483	21.0202	21.7522			1162.33	1062.62		19.2284	8.89332
	TOTAL LMW-GS	4967.94	5300.03	4999.52		4965.88	5248.18	5363.41		4915.18	5085.06	5190.19		5088.15	5156.13	5257.49		5170.16	5049.11	5224.02		5251.91	5076.03	5234.95		5089.16	5192.49	5063.48		183.296	204.531	138.765		5167.26	5147.76	5187.63		85.2149	89.5809	97.0198			5115.04	5167.55		68.2903	19.9368
	TOTAL GLUTENIN	8745.54	8980.79	8471.58		8476	8847.67	9024.97		8409.38	8574.97	8730.25		8387.98	8328.48	8461.39		8444.22	8207.52	8208.31		8457.4	8199.48	8440.3		8732.63	8782.88	8571.53		254.85	280.158	160.462		8392.61	8286.69	8365.73		66.5772	136.433	144.23			8695.68	8348.34		110.414	55.0626
	HMW/LMW	0.760395	0.694479	0.694478		0.706847	0.685856	0.682692		0.710899	0.686307	0.682069		0.648533	0.615256	0.609398		0.633262	0.625539	0.571263		0.610348	0.615332	0.612297		0.716451	0.691798	0.693091		0.0380572	0.0131284	0.0155663		0.624396	0.610021	0.612659		0.0211075	0.0337871	0.00251174			0.700447	0.615692		0.0138748	0.00765211
	GLIADIN/GLUTENIN	0.730973	0.732397	0.785782		0.738532	0.752013	0.784412		0.748278	0.762638	0.759422		0.70443	0.728818	0.724394		0.68153	0.705979	0.716426		0.709989	0.724009	0.695436		0.749717	0.758319	0.756779		0.0312407	0.0235811	0.00753621		0.719214	0.701311	0.709811		0.0129929	0.0179102	0.0142873			0.754939	0.710112		0.00458671	0.00895523
